# Supplementary material for: Crystal structure and Hirshfeld surface analysis of 2-(2-hy­droxy­phen­yl)quinoline-6-sulfonamide
Source: Acta Crystallogr E Crystallogr Commun. 2022 Mar 17;78(Pt 4):409–13. doi: 10.1107/S2056989022002870 (PMC8983974; doi:10.1107/S2056989022002870)
Supplement: Supplementary file 1 [file e-78-00409-sup1.cif]

##############################################################################
#                                                                            #
# This CIF contains the data in a paper accepted for publication in          #
# Acta Crystallographica Section E. It conforms to the requirements of       #
# Notes for Authors for Acta Crystallographica Section E, and has been       #
# peer reviewed under the auspices of the IUCr Commission on Journals.       #
#                                                                            #
# Full details of the Crystallographic Information File format               #
# are given in the paper "The Crystallographic Information File (CIF):       #
# a New Standard Archive File for Crystallography" by S. R. Hall, F. H.      #
# Allen and I. D. Brown [Acta Cryst. (1991), A47, 655-685].                  #
#                                                                            #
# The current version of the core CIF dictionary is obtainable from          #
# ftp://ftp.iucr.org/pub/cif_core.dic.                                       #
#                                                                            #
# Software is freely available for graphical display of the structure(s)     #
# in this CIF. For information consult the CIF software page                 #
# http://www.iucr.org/resources/cif/software.                                #
#                                                                            #
# This file may be used for bona fide research purposes within the           #
# scientific community so long as proper attribution is given to the journal # 
# article from which it was obtained.                                        #
#                                                                            #
##############################################################################
data_I
_audit_creation_method
;
Olex2 1.5
(compiled 2021.12.09 svn.r5202d8cf for OlexSys, GUI svn.r6439)
;
_journal_date_recd_electronic     2022-02-16
_journal_date_accepted     2022-03-14
_journal_name_full     'Acta Crystallographica, Section E'
_journal_year     2022
_journal_volume     78
_journal_issue      4
_journal_page_first     0
_journal_page_last     0
_journal_paper_category     GO
_journal_paper_doi     10.1107/S2056989022002870
_journal_coeditor_code     ZN2017
_publ_contact_author_name     'BENAROUS, N.'
_publ_contact_author_address
;
Unit\'e de Recherche de Chimie de l'Environnement et Mol\'eculaire
 Structurale (CHEMS), Facult\'e des Sciences Exactes, Universit\'e Fr\`eres
 Mentouri Constantine 1, Constantine, 25017, Algeria
;
_publ_contact_author_email     nesrine.benarous@umc.edu.dz
_publ_contact_author_phone     '+213661906720'
_publ_section_title
;
Crystal structure and Hirshfeld surface analysis of
2-(2-hydroxyphenyl)quinoline-6-sulfonamide
;
_publ_section_title_footnote     .
loop_
    _publ_author_name
    _publ_author_footnote
    _publ_author_address
    'Benarous, Nesrine' .
;
Unit\'e de Recherche de Chimie de l'Environnement et Mol\'eculaire \
Structurale (CHEMS)
Facult\'e des Sciences Exactes
Universit\'e Fr\`eres Mentouri Constantine 1
Constantine
25017
Algeria
;
    'Moussa Slimane, Nabila' .
;
Unit\'e de Recherche de Chimie de l'Environnement et Mol\'eculaire \
Structurale (CHEMS)
Facult\'e des Sciences Exactes
Universit\'e Fr\`eres Mentouri Constantine 1
Constantine
25017
Algeria
;
    'Bougueria, Hassiba' .
;
Unit\'e de Recherche de Chimie de l'Environnement et Mol\'eculaire \
Structurale (CHEMS)
Facult\'e des Sciences Exactes
Universit\'e Fr\`eres Mentouri Constantine 1
Constantine
25017
Algeria
Centre Universitaire Abd El Hafid Boussouf
Mila, 43000 Mila,
Algeria
;
    'Boutebdja, Mehdi' .
;
Unit\'e de Recherche de Chimie de l'Environnement et Mol\'eculaire \
Structurale (CHEMS)
Facult\'e des Sciences Exactes
Universit\'e Fr\`eres Mentouri Constantine 1
Constantine
25017
Algeria
Laboratoire de Technologie des Mat\'eriaux Avanc\'es
\'Ecole Nationale Polytechnique de Constantine
Nouvelle Ville Universitaire
Ali Mendjeli
Constantine 25000
Algeria
;
    'Cherouana, Aouatef' .
;
Unit\'e de Recherche de Chimie de l'Environnement et Mol\'eculaire \
Structurale (CHEMS)
Facult\'e des Sciences Exactes
Universit\'e Fr\`eres Mentouri Constantine 1
Constantine
25017
Algeria
;
_publ_section_synopsis
;
The asymmetric unit of 2-(2-hydroxyphenyl)quinoline-6-sulfonamide contains two
crystallographically independent molecules. The crystal structure features
hydrogen bonding and \p--\p stacking interactions.
;
_database_code_depnum_ccdc_archive     ?
_chemical_name_systematic
;
2-(2-Hydroxyphenyl)quinoline-6-sulfonamide
;
_chemical_name_common     ?
_chemical_formula_moiety     'C15 H12 N2 O3 S'
_chemical_formula_sum     'C15 H12 N2 O3 S'
_chemical_formula_iupac     'C15 H12 N2 O3 S'
_chemical_formula_weight     300.33
_chemical_melting_point     ?
_space_group_crystal_system     monoclinic
_space_group_name_H-M_alt     'P 1 21/c 1'
_space_group_name_Hall     '-P 2ybc'
loop_
    _space_group_symop_operation_xyz
    'x, y, z'
    '-x, y+1/2, -z+1/2'
    '-x, -y, -z'
    'x, -y-1/2, z-1/2'
_cell_length_a     5.7667(2)
_cell_length_b     28.4129(7)
_cell_length_c     15.5339(5)
_cell_angle_alpha     90
_cell_angle_beta     91.728(3)
_cell_angle_gamma     90
_cell_volume     2544.05(14)
_cell_formula_units_Z     8
_cell_measurement_reflns_used     81539
_cell_measurement_theta_min     3.393
_cell_measurement_theta_max     25.027
_cell_measurement_temperature     100(2)
_exptl_crystal_description     block
_exptl_crystal_colour     yellow
_exptl_crystal_size_max     0.18
_exptl_crystal_size_mid     0.11
_exptl_crystal_size_min     0.05
_exptl_crystal_density_diffrn     1.568
_exptl_crystal_density_meas     ?
_exptl_crystal_density_method     ?
_exptl_crystal_F_000     1248
_exptl_absorpt_coefficient_mu     0.267
_exptl_absorpt_correction_type     none
_exptl_absorpt_process_details     ?
_exptl_absorpt_correction_T_min     ?
_exptl_absorpt_correction_T_max     ?
_diffrn_ambient_temperature     100(2)
_diffrn_source     x-ray
_diffrn_radiation_type     MoK\a
_diffrn_radiation_wavelength     0.71073
_diffrn_radiation_source     'fine-focus sealed tube'
_diffrn_measurement_device_type     'Nonius KappaCCD'
_diffrn_measurement_method     '\w scans'
_diffrn_detector_area_resol_mean     ?
_diffrn_reflns_number     81539
_diffrn_reflns_av_R_equivalents     0.1030
_diffrn_reflns_av_unetI/netI     0.0442
_diffrn_reflns_theta_min     3.393
_diffrn_reflns_theta_max     25.027
_diffrn_reflns_theta_full     25.027
_diffrn_measured_fraction_theta_max     0.994
_diffrn_measured_fraction_theta_full     0.994
_diffrn_reflns_limit_h_min     -6
_diffrn_reflns_limit_h_max     6
_diffrn_reflns_limit_k_min     -33
_diffrn_reflns_limit_k_max     33
_diffrn_reflns_limit_l_min     -18
_diffrn_reflns_limit_l_max     18
_diffrn_standards_number     ?
_diffrn_standards_interval_count     ?
_diffrn_standards_interval_time     ?
_diffrn_standards_decay_%     ?
_refine_special_details     ?
_reflns_number_total     4473
_reflns_number_gt     3058
_reflns_threshold_expression     'I > 2\s(I)'
_refine_ls_structure_factor_coef     Fsqd
_refine_ls_matrix_type     full
_refine_ls_R_factor_all     0.0920
_refine_ls_R_factor_gt     0.0596
_refine_ls_wR_factor_gt     0.1562
_refine_ls_wR_factor_ref     0.1838
_refine_ls_goodness_of_fit_ref     1.053
_refine_ls_restrained_S_all     1.053
_refine_ls_number_reflns     4473
_refine_ls_number_parameters     397
_refine_ls_number_restraints     2
_refine_ls_hydrogen_treatment     mixed
_refine_ls_weighting_scheme     calc
_refine_ls_weighting_details
              'w=1/[\s^2^(Fo^2^)+(0.1002P)^2^+1.3957P] where P=(Fo^2^+2Fc^2^)/3'
_atom_sites_solution_hydrogens     mixed
_atom_sites_solution_primary     ?
_atom_sites_solution_secondary     ?
_refine_ls_shift/su_max     0.000
_refine_ls_shift/su_mean     0.000
_refine_diff_density_max     0.359
_refine_diff_density_min     -0.579
_refine_ls_extinction_method     none
_refine_ls_extinction_coef     .
loop_
    _atom_type_symbol
    _atom_type_description
    _atom_type_scat_dispersion_real
    _atom_type_scat_dispersion_imag
    _atom_type_scat_source
    'C' 'C' 0.0033 0.0016
                         'International Tables Vol C Tables 4.2.6.8 and 6.1.1.4'
    'H' 'H' 0.0000 0.0000
                         'International Tables Vol C Tables 4.2.6.8 and 6.1.1.4'
    'N' 'N' 0.0061 0.0033
                         'International Tables Vol C Tables 4.2.6.8 and 6.1.1.4'
    'O' 'O' 0.0106 0.0060
                         'International Tables Vol C Tables 4.2.6.8 and 6.1.1.4'
    'S' 'S' 0.1246 0.1234
                         'International Tables Vol C Tables 4.2.6.8 and 6.1.1.4'
_computing_data_collection
;
APEX2 (Bruker, 2012)
;
_computing_cell_refinement
;
SAINT (Bruker, 2012)
;
_computing_data_reduction
;
SAINT (Bruker, 2012)
;
_computing_structure_solution
;
<i>SHELXT2018/2</i> (Sheldrick, 2015a)
;
_computing_structure_refinement
;
<i>SHELXL2018/3</i> (Sheldrick, 2015b)
;
_computing_molecular_graphics
;
<i>OLEX2</i> (Dolomanov <i>et al.</i>,  2009)
;
_computing_publication_material
;
<i>OLEX2</i> (Dolomanov <i>et al.</i>,  2009) and
PLATON (Spek, 2020)
;
loop_
    _atom_site_type_symbol
    _atom_site_label
    _atom_site_fract_x
    _atom_site_fract_y
    _atom_site_fract_z
    _atom_site_U_iso_or_equiv
    _atom_site_adp_type
    _atom_site_calc_flag
    _atom_site_occupancy
    _atom_site_disorder_assembly
    _atom_site_disorder_group
    S S1B 0.43707(17) 0.26762(3) 0.54873(6) 0.0427(3) Uani d 1 . .
    S S1A 0.0621(2) 0.22144(3) 0.29850(7) 0.0542(4) Uani d 1 . .
    O O1B 0.8560(4) 0.54324(8) 0.56908(17) 0.0415(6) Uani d 1 . .
    H H1B 0.793(7) 0.5165(9) 0.559(3) 0.062 Uiso d 1 . .
    O O2B 0.5936(4) 0.25170(9) 0.48546(17) 0.0472(7) Uani d 1 . .
    O O1A 0.3524(4) -0.04503(9) 0.4612(2) 0.0510(7) Uani d 1 . .
    O O3B 0.1941(5) 0.26115(10) 0.5344(2) 0.0608(9) Uani d 1 . .
    N N1B 0.5920(5) 0.47193(9) 0.59665(18) 0.0334(7) Uani d 1 . .
    O O2A 0.3019(6) 0.23513(9) 0.29823(19) 0.0604(9) Uani d 1 . .
    O O3A -0.0705(6) 0.22426(10) 0.22008(19) 0.0656(9) Uani d 1 . .
    N N1A 0.0991(5) 0.02087(10) 0.39571(19) 0.0382(7) Uani d 1 . .
    N N2B 0.5049(8) 0.24069(11) 0.6371(2) 0.0552(10) Uani d 1 . .
    H H2BA 0.380(8) 0.2476(17) 0.664(3) 0.066 Uiso d 1 . .
    H H2BB 0.653(9) 0.2448(17) 0.646(3) 0.066 Uiso d 1 . .
    C C15B 0.5513(6) 0.42388(11) 0.5876(2) 0.0320(8) Uani d 1 . .
    C C7B 0.4401(5) 0.49941(11) 0.6335(2) 0.0328(8) Uani d 1 . .
    C C10B 0.3518(6) 0.40222(11) 0.6190(2) 0.0316(8) Uani d 1 . .
    C C11B 0.3197(6) 0.35382(11) 0.6058(2) 0.0316(8) Uani d 1 . .
    H H11B 0.184184 0.338807 0.625647 0.038 Uiso calc 1 . .
    C C12B 0.4831(6) 0.32827(12) 0.5646(2) 0.0323(8) Uani d 1 . .
    C C7A -0.0617(6) -0.00943(12) 0.3720(2) 0.0344(8) Uani d 1 . .
    C C6B 0.4950(6) 0.54968(11) 0.6434(2) 0.0318(8) Uani d 1 . .
    C C1B 0.7007(6) 0.56924(12) 0.6119(2) 0.0329(8) Uani d 1 . .
    C C6A -0.0177(6) -0.05960(11) 0.3894(2) 0.0332(8) Uani d 1 . .
    C C5B 0.3413(6) 0.57959(12) 0.6855(2) 0.0349(8) Uani d 1 . .
    H H5B 0.201567 0.567044 0.706798 0.042 Uiso calc 1 . .
    C C13B 0.6843(6) 0.34967(12) 0.5342(2) 0.0355(8) Uani d 1 . .
    H H13B 0.797853 0.331376 0.506364 0.043 Uiso calc 1 . .
    C C14B 0.7158(6) 0.39730(12) 0.5450(2) 0.0339(8) Uani d 1 . .
    H H14B 0.849790 0.412131 0.523458 0.041 Uiso calc 1 . .
    N N2A -0.0595(10) 0.25402(12) 0.3687(3) 0.0700(14) Uani d 1 . .
    H H2AA 0.030(9) 0.258(2) 0.416(3) 0.084 Uiso d 1 . .
    H H2AB -0.215(9) 0.2471(19) 0.371(3) 0.084 Uiso d 1 . .
    C C1A 0.1874(6) -0.07528(12) 0.4322(2) 0.0369(8) Uani d 1 . .
    C C2B 0.7453(6) 0.61686(12) 0.6239(2) 0.0381(8) Uani d 1 . .
    H H2B 0.884080 0.629988 0.602850 0.046 Uiso calc 1 . .
    C C3B 0.5928(6) 0.64522(12) 0.6654(2) 0.0397(9) Uani d 1 . .
    H H3B 0.626395 0.677708 0.673074 0.048 Uiso calc 1 . .
    C C15A 0.0715(6) 0.06803(12) 0.3764(2) 0.0402(9) Uani d 1 . .
    C C4B 0.3887(6) 0.62652(12) 0.6964(2) 0.0394(9) Uani d 1 . .
    H H4B 0.282487 0.646201 0.725088 0.047 Uiso calc 1 . .
    C C3A 0.0600(6) -0.15561(12) 0.4198(2) 0.0413(9) Uani d 1 . .
    H H3A 0.085728 -0.188177 0.430152 0.050 Uiso calc 1 . .
    C C5A -0.1792(7) -0.09350(13) 0.3627(2) 0.0420(9) Uani d 1 . .
    H H5A -0.317622 -0.083773 0.333166 0.050 Uiso calc 1 . .
    C C12A 0.0561(7) 0.16215(12) 0.3321(2) 0.0418(9) Uani d 1 . .
    C C14A 0.2468(6) 0.09824(12) 0.4045(3) 0.0432(9) Uani d 1 . .
    H H14A 0.372049 0.086394 0.439259 0.052 Uiso calc 1 . .
    C C2A 0.2235(6) -0.12309(12) 0.4460(3) 0.0418(9) Uani d 1 . .
    H H2A 0.363317 -0.133402 0.473891 0.050 Uiso calc 1 . .
    C C13A 0.2416(7) 0.14491(13) 0.3828(3) 0.0441(9) Uani d 1 . .
    H H13A 0.362635 0.165385 0.402071 0.053 Uiso calc 1 . .
    C C4A -0.1436(7) -0.14054(13) 0.3781(3) 0.0467(10) Uani d 1 . .
    H H4A -0.257925 -0.162833 0.360184 0.056 Uiso calc 1 . .
    C C11A -0.1244(7) 0.13377(13) 0.3064(3) 0.0496(10) Uani d 1 . .
    H H11A -0.251397 0.146160 0.273282 0.060 Uiso calc 1 . .
    C C10A -0.1193(7) 0.08580(13) 0.3298(3) 0.0472(10) Uani d 1 . .
    C C8B 0.2383(9) 0.47967(18) 0.6658(3) 0.0719(14) Uani d 1 . .
    H H8B 0.128880 0.499032 0.693443 0.086 Uiso calc 1 . .
    C C9B 0.1984(9) 0.4318(2) 0.6572(3) 0.0758(14) Uani d 1 . .
    H H9B 0.059364 0.419024 0.678730 0.091 Uiso calc 1 . .
    C C8A -0.2589(9) 0.00637(19) 0.3285(3) 0.0768(15) Uani d 1 . .
    H H8A -0.376457 -0.015445 0.311468 0.092 Uiso calc 1 . .
    C C9A -0.2877(10) 0.05392(19) 0.3092(4) 0.0781(15) Uani d 1 . .
    H H9A -0.427266 0.064244 0.281171 0.094 Uiso calc 1 . .
    H H1A 0.299(10) -0.0174(11) 0.448(4) 0.117 Uiso d 1 . .
loop_
    _atom_site_aniso_label
    _atom_site_aniso_U_11
    _atom_site_aniso_U_22
    _atom_site_aniso_U_33
    _atom_site_aniso_U_12
    _atom_site_aniso_U_13
    _atom_site_aniso_U_23
    S1B 0.0467(6) 0.0297(5) 0.0529(6) -0.0118(4) 0.0204(4) -0.0139(4)
    S1A 0.0887(9) 0.0228(5) 0.0533(7) 0.0071(5) 0.0400(6) 0.0043(4)
    O1B 0.0353(13) 0.0271(13) 0.0627(17) -0.0064(11) 0.0140(12) -0.0010(12)
    O2B 0.0527(16) 0.0352(15) 0.0547(17) -0.0069(12) 0.0198(13) -0.0160(12)
    O1A 0.0411(15) 0.0271(14) 0.084(2) -0.0025(12) -0.0145(14) 0.0052(13)
    O3B 0.0464(17) 0.0471(17) 0.090(2) -0.0215(13) 0.0276(15) -0.0315(15)
    N1B 0.0345(15) 0.0240(15) 0.0421(17) -0.0030(12) 0.0061(13) 0.0014(12)
    O2A 0.092(2) 0.0278(14) 0.0642(19) -0.0076(14) 0.0472(17) -0.0009(12)
    O3A 0.103(2) 0.0396(17) 0.0556(19) 0.0231(16) 0.0297(17) 0.0169(13)
    N1A 0.0396(17) 0.0273(16) 0.0475(18) -0.0027(13) -0.0012(13) 0.0015(13)
    N2B 0.079(3) 0.0261(17) 0.062(2) -0.0065(18) 0.033(2) -0.0044(15)
    C15B 0.0348(18) 0.0239(17) 0.0372(19) -0.0069(14) 0.0014(15) -0.0002(14)
    C7B 0.0320(18) 0.0282(18) 0.039(2) -0.0035(14) 0.0089(15) 0.0015(15)
    C10B 0.0305(18) 0.0278(18) 0.0371(19) -0.0003(14) 0.0072(15) -0.0017(14)
    C11B 0.0317(18) 0.0296(18) 0.0339(18) -0.0100(14) 0.0048(14) 0.0000(14)
    C12B 0.0367(19) 0.0264(18) 0.0340(18) -0.0050(14) 0.0077(15) -0.0045(14)
    C7A 0.0365(19) 0.0290(19) 0.037(2) -0.0016(15) -0.0010(15) 0.0036(15)
    C6B 0.0355(18) 0.0259(18) 0.0341(19) -0.0009(14) 0.0039(15) 0.0020(14)
    C1B 0.0325(18) 0.0273(18) 0.0390(19) 0.0003(14) 0.0030(15) 0.0047(14)
    C6A 0.0390(19) 0.0273(18) 0.0334(18) -0.0021(15) 0.0044(15) 0.0003(14)
    C5B 0.0370(19) 0.0286(19) 0.039(2) -0.0018(15) 0.0048(15) 0.0024(15)
    C13B 0.0370(19) 0.0307(19) 0.039(2) -0.0028(15) 0.0103(16) -0.0058(15)
    C14B 0.0319(18) 0.0320(19) 0.0383(19) -0.0083(15) 0.0074(15) -0.0026(15)
    N2A 0.118(4) 0.0254(18) 0.070(3) 0.011(2) 0.057(3) 0.0023(18)
    C1A 0.0335(19) 0.0277(19) 0.050(2) -0.0021(15) 0.0046(16) 0.0023(16)
    C2B 0.038(2) 0.0295(19) 0.047(2) -0.0072(15) 0.0000(16) 0.0081(16)
    C3B 0.050(2) 0.0253(18) 0.043(2) -0.0021(16) -0.0039(17) 0.0016(15)
    C15A 0.050(2) 0.0251(18) 0.046(2) 0.0015(16) 0.0096(18) 0.0027(16)
    C4B 0.050(2) 0.0282(19) 0.040(2) 0.0059(16) 0.0029(17) -0.0004(15)
    C3A 0.053(2) 0.0242(19) 0.047(2) -0.0025(16) 0.0100(18) 0.0008(16)
    C5A 0.047(2) 0.033(2) 0.045(2) -0.0085(16) -0.0067(17) 0.0027(16)
    C12A 0.058(2) 0.0223(18) 0.046(2) 0.0005(17) 0.0193(19) -0.0013(16)
    C14A 0.043(2) 0.0271(19) 0.059(2) -0.0030(16) 0.0023(18) 0.0013(17)
    C2A 0.043(2) 0.029(2) 0.054(2) 0.0017(16) 0.0056(18) 0.0036(17)
    C13A 0.048(2) 0.0265(19) 0.058(2) -0.0043(16) 0.0100(19) -0.0034(17)
    C4A 0.054(2) 0.029(2) 0.057(2) -0.0132(17) -0.0004(19) -0.0020(17)
    C11A 0.062(3) 0.030(2) 0.057(2) 0.0102(19) 0.001(2) 0.0028(18)
    C10A 0.050(2) 0.031(2) 0.061(3) -0.0032(18) -0.0034(19) -0.0040(18)
    C8B 0.075(3) 0.062(3) 0.079(4) 0.002(3) 0.017(3) -0.004(3)
    C9B 0.074(3) 0.075(4) 0.079(4) -0.014(3) 0.015(3) 0.003(3)
    C8A 0.080(4) 0.067(3) 0.083(4) -0.011(3) 0.000(3) -0.003(3)
    C9A 0.082(3) 0.074(4) 0.078(4) 0.008(3) -0.009(3) 0.003(3)
_geom_special_details
;
 All esds (except the esd in the dihedral angle between two l.s. planes)
 are estimated using the full covariance matrix.  The cell esds are taken
 into account individually in the estimation of esds in distances, angles
 and torsion angles; correlations between esds in cell parameters are only
 used when they are defined by crystal symmetry.  An approximate (isotropic)
 treatment of cell esds is used for estimating esds involving l.s. planes.
;
loop_
    _geom_bond_atom_site_label_1
    _geom_bond_atom_site_label_2
    _geom_bond_site_symmetry_2
    _geom_bond_distance
    _geom_bond_publ_flag
    S1B O2B . 1.428(2) ?
    S1B O3B . 1.424(3) ?
    S1B N2B . 1.610(4) ?
    S1B C12B . 1.760(3) ?
    S1A O2A . 1.437(3) ?
    S1A O3A . 1.421(4) ?
    S1A N2A . 1.607(4) ?
    S1A C12A . 1.764(4) ?
    O1B H1B . 0.854(19) ?
    O1B C1B . 1.351(4) ?
    O1A C1A . 1.350(4) ?
    O1A H1A . 0.87(2) ?
    N1B C15B . 1.392(4) ?
    N1B C7B . 1.317(4) ?
    N1A C7A . 1.310(4) ?
    N1A C15A . 1.381(4) ?
    N2B H2BA . 0.87(5) ?
    N2B H2BB . 0.87(5) ?
    C15B C10B . 1.405(4) ?
    C15B C14B . 1.394(5) ?
    C7B C6B . 1.470(5) ?
    C7B C8B . 1.398(6) ?
    C10B C11B . 1.401(5) ?
    C10B C9B . 1.369(6) ?
    C11B H11B . 0.9500 ?
    C11B C12B . 1.365(4) ?
    C12B C13B . 1.404(4) ?
    C7A C6A . 1.472(5) ?
    C7A C8A . 1.380(6) ?
    C6B C1B . 1.411(5) ?
    C6B C5B . 1.403(5) ?
    C1B C2B . 1.389(5) ?
    C6A C1A . 1.411(5) ?
    C6A C5A . 1.394(5) ?
    C5B H5B . 0.9500 ?
    C5B C4B . 1.371(5) ?
    C13B H13B . 0.9500 ?
    C13B C14B . 1.375(5) ?
    C14B H14B . 0.9500 ?
    N2A H2AA . 0.89(5) ?
    N2A H2AB . 0.92(5) ?
    C1A C2A . 1.390(5) ?
    C2B H2B . 0.9500 ?
    C2B C3B . 1.369(5) ?
    C3B H3B . 0.9500 ?
    C3B C4B . 1.390(5) ?
    C15A C14A . 1.387(5) ?
    C15A C10A . 1.393(5) ?
    C4B H4B . 0.9500 ?
    C3A H3A . 0.9500 ?
    C3A C2A . 1.373(5) ?
    C3A C4A . 1.392(5) ?
    C5A H5A . 0.9500 ?
    C5A C4A . 1.372(5) ?
    C12A C13A . 1.398(5) ?
    C12A C11A . 1.367(5) ?
    C14A H14A . 0.9500 ?
    C14A C13A . 1.368(5) ?
    C2A H2A . 0.9500 ?
    C13A H13A . 0.9500 ?
    C4A H4A . 0.9500 ?
    C11A H11A . 0.9500 ?
    C11A C10A . 1.411(5) ?
    C10A C9A . 1.359(6) ?
    C8B H8B . 0.9500 ?
    C8B C9B . 1.385(7) ?
    C9B H9B . 0.9500 ?
    C8A H8A . 0.9500 ?
    C8A C9A . 1.392(7) ?
    C9A H9A . 0.9500 ?
loop_
    _geom_angle_atom_site_label_1
    _geom_angle_atom_site_label_2
    _geom_angle_atom_site_label_3
    _geom_angle_site_symmetry_1
    _geom_angle_site_symmetry_3
    _geom_angle
    _geom_angle_publ_flag
    O2B S1B N2B . . 107.10(19) ?
    O2B S1B C12B . . 108.09(15) ?
    O3B S1B O2B . . 119.39(17) ?
    O3B S1B N2B . . 106.6(2) ?
    O3B S1B C12B . . 106.96(16) ?
    N2B S1B C12B . . 108.33(17) ?
    O2A S1A N2A . . 106.6(2) ?
    O2A S1A C12A . . 106.65(18) ?
    O3A S1A O2A . . 118.37(18) ?
    O3A S1A N2A . . 108.3(2) ?
    O3A S1A C12A . . 107.01(19) ?
    N2A S1A C12A . . 109.67(18) ?
    C1B O1B H1B . . 107(3) ?
    C1A O1A H1A . . 105(4) ?
    C7B N1B C15B . . 120.9(3) ?
    C7A N1A C15A . . 120.0(3) ?
    S1B N2B H2BA . . 97(3) ?
    S1B N2B H2BB . . 106(3) ?
    H2BA N2B H2BB . . 136(4) ?
    N1B C15B C10B . . 122.1(3) ?
    N1B C15B C14B . . 117.7(3) ?
    C14B C15B C10B . . 120.2(3) ?
    N1B C7B C6B . . 118.5(3) ?
    N1B C7B C8B . . 119.3(3) ?
    C8B C7B C6B . . 122.1(3) ?
    C11B C10B C15B . . 119.0(3) ?
    C9B C10B C15B . . 115.4(3) ?
    C9B C10B C11B . . 125.5(3) ?
    C10B C11B H11B . . 120.0 ?
    C12B C11B C10B . . 120.0(3) ?
    C12B C11B H11B . . 120.0 ?
    C11B C12B S1B . . 118.9(2) ?
    C11B C12B C13B . . 121.1(3) ?
    C13B C12B S1B . . 120.0(2) ?
    N1A C7A C6A . . 117.9(3) ?
    N1A C7A C8A . . 119.3(4) ?
    C8A C7A C6A . . 122.7(4) ?
    C1B C6B C7B . . 121.8(3) ?
    C5B C6B C7B . . 120.0(3) ?
    C5B C6B C1B . . 118.2(3) ?
    O1B C1B C6B . . 122.1(3) ?
    O1B C1B C2B . . 118.4(3) ?
    C2B C1B C6B . . 119.4(3) ?
    C1A C6A C7A . . 122.0(3) ?
    C5A C6A C7A . . 120.3(3) ?
    C5A C6A C1A . . 117.7(3) ?
    C6B C5B H5B . . 119.3 ?
    C4B C5B C6B . . 121.4(3) ?
    C4B C5B H5B . . 119.3 ?
    C12B C13B H13B . . 120.3 ?
    C14B C13B C12B . . 119.5(3) ?
    C14B C13B H13B . . 120.3 ?
    C15B C14B H14B . . 119.9 ?
    C13B C14B C15B . . 120.1(3) ?
    C13B C14B H14B . . 119.9 ?
    S1A N2A H2AA . . 112(4) ?
    S1A N2A H2AB . . 110(3) ?
    H2AA N2A H2AB . . 122(5) ?
    O1A C1A C6A . . 121.9(3) ?
    O1A C1A C2A . . 118.0(3) ?
    C2A C1A C6A . . 120.0(3) ?
    C1B C2B H2B . . 119.4 ?
    C3B C2B C1B . . 121.2(3) ?
    C3B C2B H2B . . 119.4 ?
    C2B C3B H3B . . 120.0 ?
    C2B C3B C4B . . 120.1(3) ?
    C4B C3B H3B . . 120.0 ?
    N1A C15A C14A . . 117.0(3) ?
    N1A C15A C10A . . 123.3(3) ?
    C14A C15A C10A . . 119.7(3) ?
    C5B C4B C3B . . 119.7(3) ?
    C5B C4B H4B . . 120.1 ?
    C3B C4B H4B . . 120.1 ?
    C2A C3A H3A . . 120.2 ?
    C2A C3A C4A . . 119.5(3) ?
    C4A C3A H3A . . 120.2 ?
    C6A C5A H5A . . 119.1 ?
    C4A C5A C6A . . 121.7(4) ?
    C4A C5A H5A . . 119.1 ?
    C13A C12A S1A . . 118.7(3) ?
    C11A C12A S1A . . 119.9(3) ?
    C11A C12A C13A . . 121.4(3) ?
    C15A C14A H14A . . 119.6 ?
    C13A C14A C15A . . 120.8(4) ?
    C13A C14A H14A . . 119.6 ?
    C1A C2A H2A . . 119.5 ?
    C3A C2A C1A . . 120.9(3) ?
    C3A C2A H2A . . 119.5 ?
    C12A C13A H13A . . 120.4 ?
    C14A C13A C12A . . 119.3(3) ?
    C14A C13A H13A . . 120.4 ?
    C3A C4A H4A . . 120.0 ?
    C5A C4A C3A . . 120.0(3) ?
    C5A C4A H4A . . 120.0 ?
    C12A C11A H11A . . 120.5 ?
    C12A C11A C10A . . 119.0(4) ?
    C10A C11A H11A . . 120.5 ?
    C15A C10A C11A . . 119.6(4) ?
    C9A C10A C15A . . 115.4(4) ?
    C9A C10A C11A . . 125.0(4) ?
    C7B C8B H8B . . 120.1 ?
    C9B C8B C7B . . 119.8(4) ?
    C9B C8B H8B . . 120.1 ?
    C10B C9B C8B . . 122.5(4) ?
    C10B C9B H9B . . 118.8 ?
    C8B C9B H9B . . 118.8 ?
    C7A C8A H8A . . 119.6 ?
    C7A C8A C9A . . 120.8(5) ?
    C9A C8A H8A . . 119.6 ?
    C10A C9A C8A . . 121.1(5) ?
    C10A C9A H9A . . 119.5 ?
    C8A C9A H9A . . 119.5 ?
loop_
    _geom_torsion_atom_site_label_1
    _geom_torsion_atom_site_label_2
    _geom_torsion_atom_site_label_3
    _geom_torsion_atom_site_label_4
    _geom_torsion_site_symmetry_1
    _geom_torsion_site_symmetry_2
    _geom_torsion_site_symmetry_3
    _geom_torsion_site_symmetry_4
    _geom_torsion
    _geom_torsion_publ_flag
    S1B C12B C13B C14B . . . . 178.4(3) ?
    S1A C12A C13A C14A . . . . -175.7(3) ?
    S1A C12A C11A C10A . . . . 176.4(3) ?
    O1B C1B C2B C3B . . . . 178.9(3) ?
    O2B S1B C12B C11B . . . . 164.4(3) ?
    O2B S1B C12B C13B . . . . -15.0(3) ?
    O1A C1A C2A C3A . . . . 178.5(3) ?
    O3B S1B C12B C11B . . . . 34.7(3) ?
    O3B S1B C12B C13B . . . . -144.7(3) ?
    N1B C15B C10B C11B . . . . 178.6(3) ?
    N1B C15B C10B C9B . . . . 1.4(5) ?
    N1B C15B C14B C13B . . . . -180.0(3) ?
    N1B C7B C6B C1B . . . . 2.3(5) ?
    N1B C7B C6B C5B . . . . -177.4(3) ?
    N1B C7B C8B C9B . . . . -1.2(7) ?
    O2A S1A C12A C13A . . . . 25.1(3) ?
    O2A S1A C12A C11A . . . . -153.1(3) ?
    O3A S1A C12A C13A . . . . 152.7(3) ?
    O3A S1A C12A C11A . . . . -25.5(4) ?
    N1A C7A C6A C1A . . . . 1.7(5) ?
    N1A C7A C6A C5A . . . . -177.7(3) ?
    N1A C7A C8A C9A . . . . 0.4(7) ?
    N1A C15A C14A C13A . . . . 175.2(3) ?
    N1A C15A C10A C11A . . . . -174.5(3) ?
    N1A C15A C10A C9A . . . . 4.5(6) ?
    N2B S1B C12B C11B . . . . -79.9(3) ?
    N2B S1B C12B C13B . . . . 100.7(3) ?
    C15B N1B C7B C6B . . . . 178.4(3) ?
    C15B N1B C7B C8B . . . . 1.6(5) ?
    C15B C10B C11B C12B . . . . 1.3(5) ?
    C15B C10B C9B C8B . . . . -1.0(7) ?
    C7B N1B C15B C10B . . . . -1.8(5) ?
    C7B N1B C15B C14B . . . . 177.6(3) ?
    C7B C6B C1B O1B . . . . 1.7(5) ?
    C7B C6B C1B C2B . . . . -179.3(3) ?
    C7B C6B C5B C4B . . . . 179.4(3) ?
    C7B C8B C9B C10B . . . . 0.9(8) ?
    C10B C15B C14B C13B . . . . -0.5(5) ?
    C10B C11B C12B S1B . . . . -179.8(3) ?
    C10B C11B C12B C13B . . . . -0.4(5) ?
    C11B C10B C9B C8B . . . . -178.0(4) ?
    C11B C12B C13B C14B . . . . -1.0(5) ?
    C12B C13B C14B C15B . . . . 1.4(5) ?
    C7A N1A C15A C14A . . . . 179.1(3) ?
    C7A N1A C15A C10A . . . . -1.9(5) ?
    C7A C6A C1A O1A . . . . 1.4(5) ?
    C7A C6A C1A C2A . . . . -178.9(3) ?
    C7A C6A C5A C4A . . . . -179.9(3) ?
    C7A C8A C9A C10A . . . . 2.4(8) ?
    C6B C7B C8B C9B . . . . -177.9(4) ?
    C6B C1B C2B C3B . . . . -0.2(5) ?
    C6B C5B C4B C3B . . . . 0.0(5) ?
    C1B C6B C5B C4B . . . . -0.3(5) ?
    C1B C2B C3B C4B . . . . -0.1(5) ?
    C6A C7A C8A C9A . . . . -176.4(4) ?
    C6A C1A C2A C3A . . . . -1.2(5) ?
    C6A C5A C4A C3A . . . . -1.2(6) ?
    C5B C6B C1B O1B . . . . -178.6(3) ?
    C5B C6B C1B C2B . . . . 0.4(5) ?
    C14B C15B C10B C11B . . . . -0.8(5) ?
    C14B C15B C10B C9B . . . . -178.0(4) ?
    N2A S1A C12A C13A . . . . -90.0(4) ?
    N2A S1A C12A C11A . . . . 91.8(4) ?
    C1A C6A C5A C4A . . . . 0.8(5) ?
    C2B C3B C4B C5B . . . . 0.2(5) ?
    C15A N1A C7A C6A . . . . 176.3(3) ?
    C15A N1A C7A C8A . . . . -0.6(6) ?
    C15A C14A C13A C12A . . . . 0.3(6) ?
    C15A C10A C9A C8A . . . . -4.6(7) ?
    C5A C6A C1A O1A . . . . -179.3(3) ?
    C5A C6A C1A C2A . . . . 0.4(5) ?
    C12A C11A C10A C15A . . . . -1.7(6) ?
    C12A C11A C10A C9A . . . . 179.4(4) ?
    C14A C15A C10A C11A . . . . 4.5(6) ?
    C14A C15A C10A C9A . . . . -176.5(4) ?
    C2A C3A C4A C5A . . . . 0.5(6) ?
    C13A C12A C11A C10A . . . . -1.8(6) ?
    C4A C3A C2A C1A . . . . 0.7(6) ?
    C11A C12A C13A C14A . . . . 2.5(6) ?
    C11A C10A C9A C8A . . . . 174.3(5) ?
    C10A C15A C14A C13A . . . . -3.8(6) ?
    C8B C7B C6B C1B . . . . 179.0(4) ?
    C8B C7B C6B C5B . . . . -0.7(5) ?
    C9B C10B C11B C12B . . . . 178.1(4) ?
    C8A C7A C6A C1A . . . . 178.5(4) ?
    C8A C7A C6A C5A . . . . -0.8(6) ?
loop_
    _geom_hbond_atom_site_label_D
    _geom_hbond_atom_site_label_H
    _geom_hbond_atom_site_label_A
    _geom_hbond_site_symmetry_A
    _geom_hbond_distance_DH
    _geom_hbond_distance_HA
    _geom_hbond_distance_DA
    _geom_hbond_angle_DHA
    _geom_hbond_publ_flag
    O1B H1B N1B . 0.854(19) 1.82(3) 2.578(3) 146(4) yes
    O1A H1A N1A . 0.87(2) 1.76(3) 2.566(4) 153(6) yes
    N2B H2BA O2A 4_566 0.87(5) 2.20(5) 2.878(4) 135(4) yes
    N2B H2BB O3A 4_666 0.87(5) 2.13(5) 2.908(6) 149(4) yes
    N2A H2AA O3B . 0.89(5) 2.05(5) 2.929(6) 171(5) yes
    N2A H2AB O2B 1_455 0.92(5) 2.13(5) 2.742(5) 124(4) yes
    C13B H13B O2B . 0.95 2.57 2.928(4) 102.7 yes
    C8B H8B O1B 1_455 0.95 2.76 3.191(6) 108.6 yes
    C3B H3B O2A 3_666 0.95 2.55 3.496(4) 176 yes
    C14B H14B O1B 3_766 0.95 2.59 3.515(4) 165 yes
    C14A H14A O1A 3_656 0.95 2.48 3.419(5) 170 yes
    C9A H9A Cg5 4_465 0.95 2.62 3.331(3) 132 yes
    C9B H9B Cg4 4_566 0.95 2.77 3.331(5) 119 yes
    C9B H9B Cg3 4_566 0.95 2.91 3.470(5) 119 yes
    C5A H5A Cg6 4_465 0.95 2.89 3.566(4) 129 yes
_shelx_space_group_comment
;
The symmetry employed for this shelxl refinement is uniquely defined
by the following loop, which should always be used as a source of
symmetry information in preference to the above space-group names.
They are only intended as comments.
;
_shelx_estimated_absorpt_T_min     0.954
_shelx_estimated_absorpt_T_max     0.987
_shelx_hkl_file
;
   0   0   3   -0.69    3.38
   0   0  -3    1.57    3.30
   0   0   3   -0.34    2.98
   0   0   3    1.74    2.01
   0   0  -3    1.16    2.56
   0   0  -3    0.12    4.53
   0   0  -3    1.58    3.29
   0   0  -4 7867.37  139.49
   0   0  -4 8196.11  117.98
   0   0   4 7902.03  124.16
   0   0   4 7967.38  127.67
   0   0  -4 7668.70   98.84
   0   0   4 7640.33  115.49
   0   0   4 7766.22  102.34
   0   0  -4 7898.73  144.31
   0   0  -4 7924.60  133.66
   0   0  -4 7892.30  105.93
   0   0  -5    0.53    2.57
   0   0  -5   -0.47    3.87
   0   0  -5    0.87    2.86
   0   0   5    2.12    3.89
   0   0   5    0.88    3.14
   0   0  -5   -6.08    5.29
   0   0   5   -0.16    3.79
   0   0   5   -0.68    2.72
   0   0  -5    5.18    5.64
   0   0  -5    2.11    4.49
   0   0  -5    2.38    4.73
   0   0  -5   -1.91    4.04
   0   0   5   -0.06    5.32
   0   0  -6   17.44    6.45
   0   0   6   16.64    6.46
   0   0  -6   21.66    7.73
   0   0  -6    5.40    6.24
   0   0  -6   11.01    6.26
   0   0   6    9.23    5.83
   0   0   6   15.41    8.73
   0   0  -6   14.86    8.97
   0   0  -6    9.66    7.73
   0   0   6   15.96    7.91
   0   0  -6    9.59    4.82
   0   0  -6   10.29    4.53
   0   0   6   14.88    8.36
   0   0   6   12.20    5.47
   0   0  -7    3.09    7.13
   0   0  -7    1.11    2.41
   0   0  -7    6.74    7.86
   0   0  -7    6.35    4.87
   0   0   7    1.50    5.53
   0   0   7    2.19    4.26
   0   0   7   -4.65    6.38
   0   0  -7    2.20    6.65
   0   0   7    0.89    4.18
   0   0  -7   -0.83    3.60
   0   0   7    0.74    4.45
   0   0  -7    1.96    7.46
   0   0   8  232.54   24.77
   0   0  -8  249.21   24.05
   0   0  -8  236.70   22.84
   0   0  -8  258.61   37.77
   0   0   8  229.85   30.66
   0   0  -8  267.61   34.59
   0   0   8  256.55   33.86
   0   0  -8  232.31   26.28
   0   0   8  270.53   26.85
   0   0  -8  217.28   32.08
   0   0   8  257.12   36.30
   0   0  -8  277.74   37.57
   0   0  -9   -1.25    6.84
   0   0  -9   -7.27    4.90
   0   0   9    5.37    6.86
   0   0   9    5.54    5.11
   0   0  -9    1.55    4.26
   0   0  -9    2.85    4.40
   0   0  -9    1.20    8.46
   0   0  -9   -0.94    7.97
   0   0   9   -2.31    7.33
   0   0  -9   -8.44    5.17
   0   0  -9  -16.85    9.56
   0   0   9    1.13    1.99
   0   0 -10   47.39   18.67
   0   0 -10   45.47   10.62
   0   0  10   62.35   14.53
   0   0 -10   51.31   12.11
   0   0 -10   47.43   14.49
   0   0  10   56.97   17.67
   0   0 -10   39.88   16.03
   0   0 -10   40.49   11.13
   0   0  10   51.67   13.70
   0   0  10   38.50   15.30
   0   0 -10   40.28   16.66
   0   0 -10   40.21   18.19
   0   0  11    8.30   10.31
   0   0 -11    9.87    7.95
   0   0 -11   -0.05    8.40
   0   0 -11    1.40    4.22
   0   0 -11   11.56    6.41
   0   0  11    3.85    7.13
   0   0  11   14.87   10.07
   0   0 -11    7.48   12.33
   0   0 -11   14.03   13.95
   0   0  11   -1.64    4.37
   0   0 -11    0.30    4.64
   0   0  11    1.63    3.91
   0   0  11    5.35    7.44
   0   0 -12  720.82   76.77
   0   0 -12  747.50   42.36
   0   0 -12  737.29   38.78
   0   0 -12  753.41   57.93
   0   0  12  650.06   72.62
   0   0  12  770.56   54.21
   0   0  12  788.40   70.95
   0   0  12  764.32   66.68
   0   0  12  782.15   56.69
   0   0 -12  719.54   70.45
   0   0 -12  757.82   48.94
   0   0 -12  754.24   81.13
   0   0 -12  737.01   48.64
   0   0  12  741.65   79.94
   0   0 -13  -11.13    6.22
   0   0  13   13.07   10.88
   0   0  13   -2.96    7.77
   0   0  13   14.57   10.77
   0   0 -13   -0.58    2.28
   0   0 -13    1.31   10.38
   0   0  13   -0.38    5.85
   0   0 -13   -1.51   13.50
   0   0 -13    9.08    8.35
   0   0 -13    2.94   10.38
   0   0 -13   12.63    7.21
   0   0  13   10.28   10.68
   0   0  14   19.15   10.13
   0   0  14   30.14   18.73
   0   0  14   26.57   20.08
   0   0 -14   29.46   11.39
   0   0 -14   37.50   21.61
   0   0  14   29.11   16.69
   0   0  14   42.03   19.49
   0   0  14   15.74   14.25
   0   0 -14   35.36   10.17
   0   0 -14   48.90   16.86
   0   0 -14   17.55   14.25
   0   0 -14   28.20   17.81
   0   0 -14   28.37    7.48
   0   0 -15    0.57   14.80
   0   0 -15    3.51   12.06
   0   0  15   -0.07    5.61
   0   0 -15   -7.25    9.85
   0   0  15    3.63    8.67
   0   0  15   10.42   12.44
   0   0  15   -5.35    7.21
   0   0  15    3.28    7.00
   0   0 -15   -2.19    3.25
   0   0  15   22.84   18.15
   0   0  16   30.06   21.13
   0   0  16   42.64   20.88
   0   0  16   37.18   14.07
   0   0 -16   27.12   17.49
   0   0  16   44.92   20.67
   0   0  16   48.62   26.70
   0   0  16   41.64   22.76
   0   0 -16   31.33   19.73
   0   0 -16   32.66   22.59
   0   0 -17    0.17    7.98
   0   0 -17   -5.38   14.58
   0   0 -17  -19.62   19.57
   0   0  17    6.64   12.82
   0   0  17    0.10   14.92
   0   0  17   -2.60    8.41
   0   0  17   10.27   15.55
   0   0  17  -15.13   13.14
   0   0 -18    3.90    9.75
   0   0  18   23.26   16.60
   0   0 -18   -3.45   14.98
   0   0  18   18.67   14.19
   0   0  18  -12.85   17.48
   0   0 -18    5.99   11.77
   0   0  18  -15.55   17.18
   0   0  18   -1.97   12.19
   0   0  19   -8.09   11.28
   0   0 -19   43.96   34.80
   0   0  19   -6.44   15.60
   0   0  19    7.38   12.31
   0   0 -19    9.82   12.69
   0   0  19   -4.68   12.31
   0   0 -19   -7.32   15.49
   0   0  19   -3.29    9.39
   0   0 -20   -8.05   13.30
   0   0 -20   -7.61   12.18
   0   0  20    3.51    9.23
   0   0  20  -27.81   19.08
   0   0 -20   14.31   20.29
   0   0  20    6.99   11.10
   0   0  20   -1.90   10.85
   0   0  20   -1.74   14.46
   0   0  21    8.27   12.15
   0   0  21   -7.45   17.77
   0   0  21  -19.06   20.60
   0   0  21   -3.92   12.54
   0   0  21  -47.41   25.74
   0   0 -21   20.70   19.02
   0   0 -21    0.63    9.37
   0   0 -21   -2.90   19.65
   0   0  22   -3.37   18.69
   0   0 -22  -14.04   19.22
   0   0 -22    5.24   11.10
   0   0  22   12.37   22.19
   0   0 -22   -7.42   13.51
   0   0 -22   30.08   24.90
   0   0  22   22.25   22.95
   0   0  22  -30.08   19.87
   0   0  23   29.64   27.67
   0   1  -3   20.39    6.48
   0   1  -3   16.60    6.53
   0  -1   3   22.39    7.88
   0  -1   3   17.55    5.30
   0  -1  -3   24.00    7.97
   0   1   3   24.96    7.18
   0   1  -3   19.52    7.02
   0  -1   3   23.99    5.80
   0   1  -3   22.04    6.42
   0   1   3   15.79    5.37
   0  -1   3   18.67    5.68
   0   1   3   21.21    4.88
   0  -1  -3   17.67    4.78
   0  -1  -3   21.27    7.02
   0  -1   3   22.21    5.28
   0  -1  -3   21.81    7.42
   0   1  -3   24.03    7.07
   0   1   4 9431.28  108.76
   0   1  -4 9690.92  113.43
   0  -1  -4 9351.14  148.53
   0   1   4 9309.71  144.29
   0   1  -4 9812.41  136.07
   0   1  -4 9587.69  159.09
   0   1  -4 9999.00  138.55
   0   1  -4 9540.18  121.25
   0   1  -4 9684.57  153.68
   0  -1  -4 9445.71  112.97
   0  -1  -4 9470.68  127.69
   0   1  -4 9725.29   92.40
   0   1   4 9789.97  127.14
   0  -1   4 9406.16  116.54
   0   1   4 9234.92  139.85
   0  -1   4 9275.46  131.15
   0  -1   4 9529.31  134.81
   0  -1  -4 9529.17  155.47
   0  -1   4 9682.44  118.19
   0   1  -4 9611.54  146.99
   0  -1  -4 9611.23  158.87
   0  -1  -5    4.90    4.47
   0   1   5    4.37    4.06
   0   1  -5    4.35    6.71
   0  -1   5    9.07    4.60
   0  -1   5   11.31    6.38
   0   1   5    3.52    3.55
   0  -1  -5   11.59    5.92
   0   1   5    4.85    5.31
   0  -1  -5   11.73    7.65
   0   1  -5    2.84    5.00
   0   1  -5    2.28    3.86
   0  -1  -5   11.04    3.83
   0  -1  -5    1.95    4.78
   0  -1  -5    3.03    3.60
   0  -1   5    8.66    6.21
   0   1  -5    0.16    6.92
   0   1  -5    2.46    5.09
   0  -1   5    3.04    4.46
   0  -1  -5    6.72    7.88
   0  -1   5    4.64    4.11
   0   1   5    5.67    5.21
   0   1  -5    3.35    3.55
   0   1  -5    7.56    3.29
   0   1   5    6.88    4.29
   0   1  -5    7.97    4.35
   0   1   6   58.02   10.88
   0  -1  -6   54.84   10.10
   0   1  -6   50.33    8.44
   0  -1   6   33.67   10.52
   0   1   6   48.79   14.00
   0   1  -6   51.09   13.93
   0   1  -6   51.94   12.78
   0  -1  -6   43.82   14.92
   0  -1   6   47.90   10.27
   0   1   6   55.61   11.61
   0   1   6   38.25   11.21
   0   1   6   49.48   13.74
   0  -1  -6   50.24   14.78
   0  -1  -6   41.05    7.14
   0  -1  -6   42.76   10.33
   0  -1   6   61.61   10.14
   0   1  -6   42.62    9.30
   0  -1  -6   39.54    9.47
   0   1  -6   41.87    9.78
   0  -1  -6   39.50   12.21
   0  -1  -6   61.82   15.60
   0  -1   6   41.65   11.55
   0   1  -6   41.42   12.48
   0   1  -6   62.28   14.61
   0  -1   6   36.80   10.33
   0  -1   6   41.85   13.11
   0   1  -6   55.51   15.54
   0  -1  -6   54.62   14.01
   0   1   7   -0.67    3.07
   0   1  -7    0.87    4.70
   0  -1   7    1.52    3.39
   0   1  -7    2.24    3.39
   0  -1  -7    1.07    7.58
   0  -1   7   -0.24    4.36
   0   1  -7    1.06    3.99
   0   1  -7   -8.00    7.38
   0   1   7    0.37    5.64
   0   1  -7    0.94    2.48
   0   1   7    1.64    3.05
   0  -1  -7   -0.88    6.47
   0   1   7   -0.73    3.77
   0  -1  -7    1.66    3.14
   0  -1  -7    0.00    3.06
   0  -1  -7    1.94    5.06
   0  -1  -7    0.36    2.30
   0   1  -7    2.99    6.43
   0   1  -7    0.29    5.89
   0  -1  -7    0.34    2.56
   0  -1  -7    1.49    3.72
   0  -1   7   -0.37    6.00
   0  -1   7    3.62    5.24
   0  -1  -7    6.85    6.76
   0   1  -7    1.85    4.55
   0  -1   7    1.58    4.77
   0  -1   7    1.68    3.94
   0   1   7   -0.56    4.87
   0  -1   8  303.58   26.35
   0   1  -8  290.72   37.57
   0   1   8  266.10   25.64
   0  -1   8  299.95   28.56
   0   1  -8  321.27   38.52
   0  -1  -8  260.91   27.08
   0   1  -8  296.09   35.10
   0  -1  -8  267.58   38.40
   0   1   8  272.55   37.59
   0  -1  -8  285.24   31.05
   0  -1  -8  301.92   27.34
   0  -1  -8  280.93   35.96
   0   1  -8  304.38   24.23
   0   1  -8  268.12   38.72
   0  -1   8  269.71   37.06
   0   1   8  264.16   34.67
   0  -1  -8  296.01   21.24
   0   1  -8  277.90   29.00
   0  -1  -8  276.53   37.44
   0   1   8  260.10   32.81
   0   1   8  287.10   29.55
   0  -1   8  293.20   34.15
   0  -1   8  266.49   35.49
   0   1  -8  306.96   27.75
   0   1  -8  298.93   38.41
   0  -1  -8  281.27   38.62
   0  -1  -8  257.90   24.37
   0   1  -9   23.15    8.09
   0  -1  -9   11.44    5.84
   0   1  -9   10.57    8.59
   0   1  -9   18.00    8.54
   0  -1   9   12.95    8.17
   0   1  -9   10.97    8.32
   0   1   9    6.20    5.55
   0  -1  -9   10.03    4.53
   0   1   9   19.64   12.45
   0  -1  -9   13.91   10.42
   0   1   9   23.90    8.65
   0   1   9   17.21    7.50
   0   1  -9    7.29    4.56
   0  -1   9   21.27    9.59
   0   1  -9   14.60   10.71
   0  -1   9   25.31    8.80
   0  -1  -9   17.69    7.81
   0  -1   9   13.50    5.94
   0  -1  -9    9.13    9.67
   0  -1  -9   15.90    8.08
   0   1  -9   19.75    8.22
   0  -1  -9   19.46   11.36
   0   1 -10   42.26   17.36
   0  -1  10   67.72   15.06
   0  -1 -10   55.91   10.42
   0  -1 -10   50.46   13.23
   0  -1  10   32.47   14.08
   0  -1 -10   41.24   17.49
   0  -1 -10   43.17   18.11
   0  -1 -10   60.10   13.87
   0   1 -10   51.76   18.49
   0  -1 -10   42.51   16.65
   0   1  10   53.11   14.64
   0  -1 -10   55.34   12.56
   0   1 -10   71.90   14.30
   0  -1  10   54.87   13.32
   0   1  10   36.06   14.35
   0   1  10   44.32   15.43
   0  -1  10   49.42   19.66
   0   1  10   52.95   13.18
   0  -1  10   40.75   14.95
   0   1 -10   67.84   15.90
   0   1 -11    1.10    7.15
   0   1 -11   -6.57    4.94
   0   1  11   -1.42    5.62
   0   1  11    2.14    5.04
   0  -1  11   -4.58    5.43
   0   1 -11   10.98    6.41
   0  -1 -11   -3.43    3.58
   0  -1 -11   -1.76   10.73
   0   1  11    1.21    6.62
   0  -1 -11   -9.97    6.18
   0  -1 -11    5.50    7.41
   0  -1 -11    0.23    1.91
   0   1 -11   -6.85   10.19
   0   1  11    3.91    6.28
   0  -1 -11    3.78    5.02
   0  -1  11  -15.00   11.83
   0  -1  11   -0.98    5.14
   0  -1 -11   -2.11    7.99
   0  -1  11   12.77   11.89
   0   1 -11  -13.09    8.71
   0  -1  11   -0.71    5.03
   0   1 -11  -16.04   13.84
   0  -1 -11    0.90    8.34
   0   1 -11   -8.75    8.99
   0   1  11   -3.59    9.61
   0  -1  12  338.28   46.67
   0   1  12  381.14   41.91
   0  -1  12  377.47   36.94
   0   1 -12  367.61   32.83
   0   1  12  401.18   38.73
   0  -1 -12  343.69   26.12
   0   1  12  346.73   54.52
   0   1 -12  385.05   42.08
   0  -1 -12  350.26   35.07
   0  -1 -12  350.62   33.55
   0   1 -12  371.60   34.84
   0   1 -12  361.97   50.81
   0  -1 -12  387.99   58.28
   0   1  12  345.16   44.81
   0   1  12  343.20   47.82
   0  -1 -12  336.72   47.92
   0   1  12  310.63   50.48
   0   1 -12  378.93   30.51
   0   1 -12  384.97   56.12
   0  -1 -12  376.74   40.63
   0   1 -12  374.74   56.90
   0  -1  12  355.38   55.45
   0  -1  12  329.41   44.57
   0  -1 -12  335.10   23.19
   0  -1  12  374.49   54.64
   0  -1 -12  418.68   59.01
   0   1 -13    9.51    5.73
   0  -1  13   10.77   11.63
   0   1 -13   22.48   12.30
   0  -1  13   13.79   14.73
   0   1  13    8.01    9.02
   0  -1 -13   30.31   12.73
   0   1  13   20.34    8.95
   0  -1 -13    0.41   13.50
   0  -1  13   18.40   14.10
   0  -1  13    7.24    7.59
   0  -1  13    6.60    8.48
   0   1 -13    5.76    8.33
   0   1 -13    6.78   10.90
   0   1  13    2.71    8.50
   0   1 -13   19.63    9.51
   0  -1 -13   35.58   21.97
   0  -1 -13   11.74    9.40
   0  -1 -13   19.88    8.52
   0  -1 -13   16.84    7.91
   0   1 -13   18.01    7.93
   0   1  13   23.95   16.20
   0   1  13   10.54    8.49
   0  -1  13   24.06   10.18
   0  -1 -13   18.02    6.05
   0   1  13   22.86   13.34
   0   1 -13   24.01   14.69
   0  -1 -14   12.60   17.46
   0   1  14    1.47    5.20
   0   1 -14   -4.52   12.17
   0  -1 -14    2.26    4.52
   0  -1 -14  -17.80   14.87
   0   1  14   -5.32    8.04
   0  -1  14   -4.19    7.44
   0  -1  14   -2.19    9.45
   0   1 -14   10.71   12.82
   0  -1  14   -4.06    9.22
   0  -1  14   -5.50    5.70
   0   1 -14   -5.59    5.48
   0   1 -14   -1.78    2.84
   0  -1 -14    0.51    2.05
   0   1  14  -15.47   14.00
   0  -1  14   -0.97    3.76
   0   1 -14   -4.96   14.16
   0  -1 -14   -4.50    9.13
   0   1  14   -4.83   10.89
   0   1  14    1.76    6.57
   0  -1 -14   -0.65    1.22
   0  -1 -14    1.09    6.72
   0   1 -14   -5.35    5.63
   0  -1  14    0.23   12.46
   0   1  15   -2.31    6.19
   0  -1  15  -16.83   12.92
   0   1  15   13.46   16.82
   0  -1  15  -22.32   17.94
   0   1 -15    2.28   10.13
   0  -1  15  -18.28   15.12
   0  -1  15   -1.67    6.78
   0   1 -15   -4.01   13.16
   0  -1  15   -8.25   12.39
   0   1  15    0.89    5.77
   0  -1 -15    0.26    7.68
   0  -1  15    8.76    7.57
   0   1 -15    2.70   11.01
   0   1  15   22.35   14.27
   0   1  15    5.95    8.26
   0  -1 -15    2.39    9.00
   0   1  15   13.20   13.01
   0   1 -15    2.46    3.94
   0  -1 -15    8.03   10.30
   0   1 -16   66.07   30.04
   0  -1  16  101.98   29.41
   0   1  16   87.85   32.97
   0   1  16  105.29   36.42
   0   1  16   82.79   27.39
   0  -1 -16  109.55   38.22
   0  -1 -16  112.10   37.43
   0  -1  16   83.84   31.73
   0  -1  16   65.49   30.21
   0   1  16  109.49   35.41
   0  -1  16   93.91   31.28
   0   1  16   81.56   27.82
   0  -1  16   70.27   17.69
   0   1 -16   83.15   29.21
   0   1 -16   85.37   33.42
   0   1  16  114.52   25.19
   0  -1 -16   86.67   30.41
   0  -1  16  116.08   32.48
   0  -1 -17    9.32    7.23
   0   1  17  -33.32   21.53
   0   1 -17   21.00   19.52
   0  -1 -17   19.88   23.16
   0   1 -17    9.62   13.93
   0  -1  17   13.84   15.47
   0  -1  17   -0.14    7.29
   0   1  17   10.31    8.69
   0  -1  17   13.56   12.07
   0   1  17    1.07   11.88
   0  -1  17    1.26   12.41
   0   1  17    6.69   13.18
   0  -1 -17   -2.97   10.56
   0   1  17    3.59    8.64
   0  -1  17   -2.68   10.34
   0   1 -17   17.76   15.55
   0  -1  18  -35.35   23.77
   0  -1  18   26.33   16.78
   0   1  18   16.05   18.06
   0   1 -18   -6.28   15.34
   0   1  18    2.32    8.29
   0   1 -18  -26.27   24.02
   0  -1  18  -10.44   13.86
   0  -1  18    2.51   12.47
   0   1  18    2.44    9.16
   0   1 -18   14.12   15.67
   0  -1 -18   21.39   20.12
   0  -1 -18   12.93   16.91
   0   1  18  -12.69   15.69
   0  -1  18   -3.54    8.30
   0   1  18   -8.15   11.99
   0  -1 -18  -22.04   17.51
   0   1 -19   -0.12   13.78
   0  -1 -19   -0.72   15.01
   0  -1 -19  -11.96   17.75
   0  -1  19   20.24   19.50
   0  -1  19    0.09    7.63
   0   1  19    0.00   21.51
   0  -1  19   10.46   13.92
   0   1 -19   -0.78   10.48
   0   1  19  -14.86   17.32
   0  -1  19    5.43   11.73
   0   1  19   -6.36   10.24
   0  -1  19   17.47   17.62
   0  -1 -19    2.63    7.87
   0   1 -19    2.27    8.84
   0   1  19   30.24   20.70
   0   1  19    1.73    6.73
   0   1 -20   28.69   26.35
   0  -1 -20    5.46   13.39
   0   1 -20   25.28   19.18
   0   1 -20    3.31   14.69
   0   1  20   -2.94    8.16
   0   1  20   13.39   16.55
   0  -1  20   28.74   22.67
   0  -1  20   38.59   25.32
   0  -1  20    1.73   13.47
   0  -1  20  -16.59   15.92
   0   1  20   29.91   19.22
   0  -1 -20  -15.34   21.46
   0   1  20  -14.24   17.29
   0  -1  20   -0.54    5.84
   0   1  20   12.07   19.03
   0  -1 -20   18.86   17.66
   0  -1  21  -13.51   17.45
   0   1 -21   -5.42   15.84
   0   1  21    0.09    6.65
   0  -1  21  -17.54   22.78
   0   1 -21   24.88   20.53
   0   1  21   -7.49   12.60
   0  -1 -21    1.69    5.54
   0  -1 -21    7.56   16.72
   0  -1  21    7.26   11.88
   0   1  21  -12.02   15.35
   0  -1  21   -0.54   11.18
   0   1  21   30.10   26.31
   0   1 -21    7.60   17.41
   0   1  21  -32.58   24.06
   0  -1 -21   18.36   22.54
   0   1  22   23.50   17.92
   0  -1 -22    0.94   10.87
   0   1 -22   -1.47   11.19
   0  -1  22   -1.02    8.58
   0   1 -22   10.13   15.33
   0   1  22   15.09   16.18
   0  -1 -22    0.00   18.12
   0  -1  22   51.64   31.36
   0   1 -22  -15.81   20.07
   0   1  22  -42.28   28.16
   0   1  22  -30.60   26.50
   0  -1 -22   -4.58   20.01
   0  -1  22    1.20   16.29
   0  -1  22   -1.37   16.51
   0   1  23   22.54   25.08
   0  -1  23  -15.44   21.13
   0  -1  23  -14.82   16.06
   0  -2  -3   12.20    6.84
   0   2  -3   12.35    5.17
   0   2   3   17.53    6.12
   0   2  -3    8.32    5.57
   0   2   3    6.41    2.73
   0  -2  -3    9.30    5.41
   0  -2   3   12.10    4.65
   0   2   3    9.75    3.60
   0   2   3    7.67    4.18
   0   2  -3    8.17    5.06
   0  -2   3    6.96    4.89
   0  -2  -3   11.26    3.34
   0  -2   3    6.71    3.55
   0   2  -3    7.81    4.49
   0  -2   3    9.73    4.28
   0   2  -3    8.05    4.96
   0  -2  -3    4.49    4.50
   0   2  -3   13.83    5.21
   0   2  -4 5302.67  111.79
   0  -2   4 4970.09  118.99
   0  -2  -4 5219.13  116.45
   0   2  -4 5142.23  111.57
   0   2  -4 5211.82   94.40
   0   2   4 5205.08  112.42
   0   2   4 5031.77   80.57
   0   2  -4 5216.06  114.91
   0  -2   4 5023.72  100.02
   0  -2  -4 5002.80  115.70
   0  -2   4 5015.99   98.77
   0   2  -4 4912.23  107.80
   0  -2  -4 5198.75   63.48
   0   2  -4 5304.45   87.27
   0  -2  -4 5000.55  114.66
   0   2   4 5354.53  102.67
   0   2  -4 5254.20  115.41
   0  -2  -4 5239.70   82.70
   0   2  -4 5006.35   99.55
   0  -2   4 5098.96   89.26
   0   2   4 5111.86   67.48
   0   2  -4 5263.57   94.37
   0   2  -4 5080.86  116.59
   0  -2   4 5312.38   92.25
   0   2   5   81.72   14.23
   0   2  -5   97.08   13.06
   0   2   5   79.98    9.28
   0  -2   5   82.66   14.40
   0   2   5   65.62   14.35
   0   2  -5   87.46   17.05
   0   2  -5   78.92   14.14
   0  -2   5   85.49   17.88
   0   2   5   70.13   14.70
   0  -2   5   76.33   16.19
   0  -2  -5   84.95    8.54
   0   2  -5   85.46   14.23
   0   2  -5   77.22   12.81
   0   2  -5   72.18   14.65
   0   2   5   84.29   11.84
   0   2  -5  113.10   18.92
   0  -2  -5   64.93   10.76
   0  -2   5   72.10   11.94
   0  -2   5   77.01   14.15
   0   2  -5   78.54   15.68
   0   2  -5   92.31   17.97
   0   2  -5   96.15   16.93
   0  -2  -5   76.14   16.85
   0  -2  -5   76.53   16.89
   0  -2  -5   79.60   16.20
   0  -2  -5   82.81   13.68
   0  -2   5   97.57   14.00
   0   2   6  283.11   27.48
   0   2  -6  290.80   24.03
   0  -2   6  291.24   25.57
   0   2  -6  269.72   30.60
   0  -2  -6  291.12   27.35
   0  -2  -6  281.36   33.16
   0   2  -6  286.38   32.73
   0  -2  -6  267.05   15.68
   0  -2  -6  268.34   23.18
   0  -2  -6  284.71   15.30
   0  -2   6  275.34   28.58
   0   2   6  286.65   32.58
   0  -2   6  282.54   33.11
   0   2   6  289.27   32.13
   0   2   6  301.07   31.39
   0   2  -6  253.13   32.27
   0   2  -6  311.92   30.46
   0  -2  -6  270.27   32.56
   0  -2   6  272.69   28.49
   0   2  -6  286.17   28.54
   0   2   6  244.37   16.57
   0  -2   6  256.63   24.38
   0  -2   6  278.69   31.68
   0   2  -6  293.78   33.80
   0   2   6  281.10   23.15
   0   2  -6  267.49   31.30
   0  -2  -6  296.23   34.69
   0   2  -6  289.89   26.50
   0   2   7   12.38    7.25
   0   2   7   13.72    8.12
   0  -2  -7   10.62   12.81
   0  -2  -7    9.47    6.46
   0   2  -7   17.54    9.88
   0   2  -7   20.69    9.70
   0   2  -7   17.35    8.25
   0   2  -7   16.42    7.21
   0   2  -7   11.37    7.51
   0   2   7   19.43    8.15
   0  -2   7   19.12    5.95
   0  -2   7   13.93    7.68
   0  -2   7    9.23    5.25
   0   2  -7    8.66    8.10
   0   2   7   17.58    9.07
   0  -2   7   11.78    8.02
   0  -2   7    9.89    6.09
   0  -2  -7   14.95    8.81
   0  -2  -7   13.53    6.56
   0  -2   7    9.18    7.05
   0   2  -7   12.83    7.63
   0   2   7   12.74    5.93
   0  -2  -7   13.81    3.49
   0   2  -7   12.44    7.93
   0  -2   7    9.92    7.25
   0  -2   7   17.54    7.51
   0  -2  -7   17.81    7.00
   0  -2  -7   15.50    4.31
   0   2  -7    6.56    5.31
   0  -2  -7   14.40    8.96
   0  -2  -7   14.63    6.99
   0  -2   8  203.19   28.87
   0   2   8  265.24   25.62
   0  -2  -8  260.90   37.61
   0  -2  -8  235.35   23.37
   0   2  -8  255.38   25.32
   0  -2  -8  256.68   36.44
   0  -2  -8  245.86   17.44
   0   2  -8  273.84   36.80
   0  -2   8  209.59   33.06
   0  -2  -8  271.32   27.31
   0  -2   8  225.07   30.19
   0  -2  -8  256.55   37.47
   0   2  -8  256.41   31.51
   0  -2  -8  250.58   26.03
   0   2  -8  230.75   35.68
   0  -2   8  275.77   35.31
   0  -2   8  239.69   30.78
   0  -2   8  270.26   23.04
   0  -2  -8  259.31   35.66
   0   2   8  231.62   31.70
   0   2  -8  258.67   35.50
   0  -2  -8  259.90   29.81
   0   2  -8  267.17   33.38
   0   2   8  259.73   35.84
   0   2  -8  253.88   28.55
   0  -2  -8  240.01   13.21
   0   2   8  226.79   32.85
   0   2  -8  214.60   33.51
   0  -2   8  256.89   27.25
   0   2   8  254.22   29.59
   0   2  -8  226.83   33.38
   0  -2  -9   48.38   13.52
   0   2  -9   25.91   13.54
   0   2  -9   46.01   13.53
   0   2  -9   36.67   10.35
   0  -2  -9   40.85   17.14
   0   2   9   45.96   13.58
   0   2   9   48.03   15.46
   0  -2  -9   36.40   16.56
   0   2   9   29.43   13.66
   0  -2  -9   45.62   12.30
   0  -2   9   48.15   16.58
   0   2  -9   51.03   15.03
   0  -2  -9   33.56    7.23
   0  -2   9   34.03   12.51
   0   2  -9   44.11   17.39
   0  -2   9   43.73   10.23
   0   2  -9   25.62   14.26
   0  -2   9   38.16   13.25
   0  -2   9   31.77   10.29
   0   2   9   50.96   11.83
   0   2  -9   43.62   15.59
   0  -2  -9   41.09   11.27
   0  -2  -9   41.38   10.88
   0   2 -10  -17.75   10.93
   0  -2 -10    0.82    3.95
   0  -2  10    1.97    3.42
   0   2 -10    9.68    6.75
   0   2  10   -0.59    6.74
   0   2  10   -9.92    7.27
   0  -2 -10    5.51   10.54
   0  -2  10  -10.63    8.16
   0  -2 -10    2.60    9.26
   0  -2  10    4.77    6.88
   0   2 -10   -3.99   10.94
   0  -2 -10   -2.59    8.59
   0   2  10   -2.75    6.25
   0  -2  10   -1.50    7.18
   0   2  10    0.73    4.23
   0  -2 -10   -5.51    4.55
   0   2 -10   13.08    9.38
   0  -2 -10   -6.82    5.80
   0  -2 -10    1.42    6.61
   0   2 -10    8.98    5.50
   0  -2  10   -0.70    5.33
   0  -2 -10   -1.30    1.92
   0  -2 -11   51.26   19.36
   0  -2 -11   77.06   17.83
   0  -2 -11   72.29   15.30
   0  -2  11   82.55   15.61
   0  -2  11   49.03   18.67
   0   2 -11   67.20   14.82
   0   2  11   53.54   13.41
   0  -2  11   63.47   18.98
   0   2 -11   74.97   24.81
   0   2  11   71.17   20.77
   0   2 -11   61.36   20.26
   0  -2 -11   62.26    9.62
   0   2 -11   62.97   16.34
   0  -2 -11   70.42    9.09
   0  -2 -11   75.26   16.40
   0  -2  11   54.41   18.19
   0   2  11   65.90   23.96
   0   2  11   79.09   25.28
   0   2  11   57.09   16.56
   0   2 -11   59.79   20.03
   0  -2 -11   66.88   23.87
   0  -2 -11   67.98   21.34
   0  -2  11   48.36   19.90
   0   2  12  236.87   45.85
   0   2 -12  206.50   42.92
   0   2 -12  237.86   28.23
   0  -2  12  236.14   38.63
   0   2 -12  221.86   32.10
   0  -2  12  253.26   28.38
   0   2  12  182.02   39.13
   0  -2 -12  231.39   30.07
   0   2 -12  232.66   25.60
   0  -2 -12  176.61   34.81
   0   2  12  216.71   38.20
   0  -2 -12  205.17   24.74
   0  -2 -12  231.49   45.73
   0  -2  12  188.56   40.72
   0  -2 -12  221.62   30.39
   0  -2  12  170.74   36.84
   0   2 -12  251.00   28.99
   0   2  12  236.79   34.55
   0   2 -12  193.64   37.46
   0   2  12  253.39   30.28
   0  -2  12  260.53   40.20
   0  -2 -12  253.39   45.33
   0  -2 -12  196.59   16.56
   0   2 -12  245.97   42.25
   0   2 -12  217.86   41.89
   0  -2  13   12.38   12.43
   0   2 -13   16.05    9.02
   0   2 -13   43.21   21.74
   0   2 -13   37.78   11.92
   0   2 -13   40.56   19.58
   0  -2  13   48.91   17.97
   0  -2  13   40.71   18.60
   0  -2  13   23.24   14.13
   0  -2  13   34.90   19.89
   0  -2 -13   25.77   15.22
   0  -2 -13   30.75    5.48
   0  -2 -13   31.73   19.26
   0  -2 -13   59.60   25.04
   0   2  13   27.50   16.78
   0   2 -13   17.73   14.28
   0   2  13   31.98   19.05
   0  -2  13   27.61   10.05
   0   2 -13   30.54    9.27
   0   2 -13   24.78    8.55
   0   2  13   32.95   11.57
   0   2 -13   31.11   17.06
   0   2  13   39.91   17.87
   0  -2 -13   48.10   14.32
   0   2  13   28.98   12.92
   0   2  13   44.09   17.37
   0  -2 -13   43.86   15.18
   0  -2 -13   20.75    8.38
   0  -2 -14   31.49   16.64
   0  -2  14   38.49   12.65
   0  -2  14   28.16   17.53
   0   2 -14   34.55   11.03
   0  -2 -14   26.90   20.27
   0  -2 -14   35.54   11.07
   0   2  14   36.86   16.75
   0  -2  14   26.52   15.59
   0   2 -14   33.06   18.56
   0   2  14   44.97   16.74
   0  -2 -14   12.27    8.23
   0   2 -14   48.47   21.85
   0   2  14   23.41   17.06
   0  -2  14   31.32   20.05
   0   2  14   26.02   17.71
   0   2 -14   33.35    9.90
   0  -2  14   25.35   14.00
   0   2 -14   37.36   21.71
   0   2 -14   36.08   11.86
   0  -2  14   13.37   13.18
   0  -2 -14   53.01   23.84
   0   2  14   31.83   15.10
   0  -2 -15    1.47   11.03
   0   2  15  -12.80   14.33
   0   2 -15    3.91    8.89
   0  -2  15  -10.10   12.64
   0  -2  15   -4.25    8.70
   0   2 -15    2.11    4.65
   0   2 -15  -13.08   14.72
   0   2  15   -2.65    5.78
   0   2  15    0.65    6.53
   0  -2 -15   -2.65    9.34
   0  -2  15   -0.89   10.18
   0   2  15    8.17   12.41
   0  -2  15   -5.39    8.79
   0  -2 -15  -12.34   14.46
   0  -2  15    2.98    4.21
   0   2  15  -10.83   13.42
   0   2 -15  -10.65   14.42
   0   2  15    5.21    8.08
   0  -2  15    3.62    8.89
   0  -2  16    8.48   11.61
   0  -2  16   -1.68    8.28
   0  -2  16  -10.05   14.76
   0   2  16    7.13    9.40
   0   2  16    4.09    7.06
   0   2 -16    8.70   13.00
   0  -2 -16   -2.04    9.03
   0   2 -16   30.16   18.77
   0   2 -16  -12.85   16.45
   0   2  16   11.03   14.19
   0   2  16  -15.46   15.57
   0   2  16  -12.64   15.89
   0  -2 -16    7.95   10.19
   0   2  16    6.92    8.09
   0  -2 -16    3.62   13.49
   0  -2  16   -4.01    7.62
   0  -2  16   -4.16   11.94
   0   2  17   27.48   19.87
   0  -2 -17   15.88   19.28
   0  -2  17   44.77   25.40
   0  -2 -17   26.39   20.25
   0  -2  17   45.94   21.77
   0   2  17    4.00   10.95
   0   2 -17   32.73   18.83
   0   2 -17   37.41   21.44
   0  -2  17   48.41   22.67
   0  -2  17   40.08   23.49
   0   2  17   15.63   14.09
   0   2 -17   27.76   21.90
   0  -2  17   31.79   20.75
   0   2  17   30.47   15.54
   0   2  17   45.81   29.86
   0  -2 -17   49.90   28.35
   0  -2 -18   -9.89   11.72
   0   2  18    4.19   11.30
   0   2 -18   11.87   16.47
   0   2  18  -23.33   21.83
   0  -2  18    7.17   13.98
   0  -2  18   -3.90   10.75
   0  -2 -18   -2.48   13.82
   0  -2  18   13.86   13.85
   0   2  18    0.07    2.29
   0   2 -18  -17.14   19.42
   0   2  18  -20.16   18.40
   0   2  18   20.34   17.31
   0  -2  18  -16.38   18.65
   0  -2  18    5.71    9.81
   0   2 -18    8.52   12.74
   0  -2 -18  -13.27   18.72
   0  -2  19  -23.11   17.41
   0   2  19  -11.81   16.33
   0   2  19  -29.57   23.69
   0  -2  19    4.42   19.33
   0   2 -19   25.96   22.60
   0   2  19   11.52   11.95
   0   2 -19   15.08   14.73
   0  -2  19   -7.62   14.32
   0   2  19    9.20   13.29
   0  -2  19    8.02   12.55
   0  -2  19  -16.00   15.12
   0  -2 -19   30.88   19.83
   0  -2 -19    7.55   15.01
   0   2 -19    6.74   11.12
   0  -2 -19    6.96   16.31
   0   2  19  -10.87   13.79
   0   2  20  -18.35   23.56
   0   2  20    5.46   10.93
   0  -2 -20   -1.04   21.48
   0  -2 -20   46.80   31.32
   0   2 -20   15.08   15.16
   0   2  20   16.57   16.87
   0  -2  20   15.89   18.03
   0  -2 -20  -24.37   22.79
   0  -2  20   16.56   13.89
   0  -2  20   35.19   26.37
   0   2 -20   10.18   17.25
   0  -2  20    3.17   10.09
   0   2 -20    1.68   14.00
   0   2  20   18.66   16.86
   0   2  20  -18.38   18.90
   0  -2  20   14.07   17.24
   0   2  21  -10.89   15.09
   0  -2 -21  -14.54   19.29
   0   2 -21   21.50   21.13
   0   2  21  -23.98   21.71
   0   2 -21   -5.55   10.95
   0   2  21   16.68   15.39
   0   2 -21   13.28   16.07
   0  -2  21  -23.14   20.58
   0   2  21   31.40   26.73
   0  -2  21    8.56   13.79
   0   2 -21   28.03   24.89
   0  -2  21   -3.83   15.62
   0  -2 -21   29.87   26.87
   0  -2  21   -0.10   10.15
   0   2  21  -17.97   15.43
   0  -2 -21   -7.71   12.48
   0  -2 -22    0.12   18.40
   0   2 -22   33.41   25.05
   0   2 -22    2.85   12.24
   0  -2  22   24.22   24.60
   0   2  22   23.97   16.28
   0   2  22   36.54   29.84
   0  -2  22    6.84   11.63
   0   2  22   -8.36   13.37
   0   2 -22  -71.59   37.23
   0  -2 -22   15.21   22.63
   0  -2  22    0.14   20.30
   0   2  22  -50.76   32.51
   0  -2  22   35.39   31.20
   0  -2 -22   -7.09   13.45
   0  -2  23    0.00   18.93
   0  -2 -23   -7.91   18.77
   0  -2  23  -26.81   25.20
   0   2  23    0.14   17.55
   0  -3   2   45.51    8.11
   0   3   2   56.78   10.17
   0   3  -2   44.67    8.72
   0   3  -2   52.08    8.76
   0  -3   2   52.49    7.96
   0  -3  -2   52.75    9.52
   0   3  -2   48.30    6.33
   0  -3   2   41.81    8.58
   0   3  -2   37.74    7.40
   0   3  -2   55.15    9.22
   0  -3   3  929.76   45.29
   0   3  -3  892.14   42.86
   0   3  -3  914.23   30.70
   0  -3   3  913.05   26.94
   0   3  -3  955.96   41.99
   0  -3  -3  882.13   42.77
   0  -3  -3  957.41   44.82
   0   3   3  933.00   31.40
   0   3  -3  908.95   43.60
   0  -3   3  872.83   40.85
   0   3   3  905.39   42.44
   0   3   3  897.45   43.87
   0  -3   3  917.98   36.85
   0   3  -3  884.13   41.80
   0   3  -3  895.29   44.01
   0   3  -3  919.35   26.05
   0   3  -3  927.05   42.28
   0  -3  -3  873.68   43.30
   0  -3   3  882.10   36.29
   0  -3  -3  953.77   30.86
   0   3  -4  101.53   14.33
   0   3  -4  106.39   17.35
   0   3  -4  116.15   15.00
   0  -3  -4  103.82   17.31
   0   3   4  106.19   11.15
   0   3  -4  107.03    8.98
   0  -3   4  102.06    8.97
   0  -3  -4  107.82   17.81
   0   3  -4  115.92   16.33
   0   3  -4   91.01   15.87
   0   3   4  111.03   12.57
   0  -3   4  106.87   14.48
   0   3   4  108.53   16.76
   0   3  -4  106.44   16.48
   0   3   4   98.35   16.55
   0  -3   4  110.26   18.18
   0  -3   4  101.07   13.73
   0   3  -4  101.99   12.78
   0  -3  -4  120.66   18.15
   0   3  -4  108.58   13.25
   0   3  -4  109.64   16.87
   0  -3  -4  110.82   10.96
   0   3  -4  110.57   17.74
   0   3   5   34.06    8.03
   0  -3   5   34.52   12.25
   0   3  -5   26.67    7.90
   0   3   5   39.28    7.39
   0   3  -5   35.04   10.99
   0   3   5   38.48   11.22
   0   3   5   43.65   11.66
   0   3  -5   27.71    9.81
   0  -3   5   34.03   10.57
   0   3  -5   39.01   10.36
   0   3  -5   50.17   13.13
   0  -3  -5   41.86   13.58
   0  -3  -5   24.28   10.13
   0  -3  -5   44.75   12.44
   0   3  -5   26.38    9.59
   0   3  -5   29.63    8.68
   0  -3   5   30.88    9.28
   0   3  -5   32.66    8.05
   0   3  -5   26.65   10.41
   0  -3  -5   36.17    6.53
   0   3  -5   25.20    8.97
   0   3   5   35.01   10.39
   0   3  -5   38.68    5.34
   0  -3   5   26.97    8.05
   0  -3  -6   -1.78    4.97
   0   3  -6   -0.80    5.73
   0  -3   6    0.74    4.92
   0   3  -6   10.00    6.85
   0   3  -6    7.06    4.93
   0   3  -6    1.11    3.26
   0   3   6    5.53    3.72
   0   3  -6    0.10    5.42
   0   3   6    4.41    4.92
   0   3  -6    5.05    4.22
   0   3  -6    4.10    6.55
   0  -3   6    0.07    3.90
   0  -3  -6    3.04    7.74
   0   3   6   -0.33    2.55
   0  -3   6    2.36    3.90
   0   3   6    0.37    5.58
   0   3   6    3.92    5.19
   0  -3  -6    2.71    2.56
   0   3  -6    3.26    1.99
   0  -3   6    4.69    3.57
   0  -3   6    3.65    3.66
   0  -3   6   11.21    7.03
   0  -3  -6    2.20    8.06
   0   3  -6    0.73    6.18
   0   3  -6    1.35    3.26
   0   3  -6    1.79    4.83
   0  -3  -6    1.17    4.96
   0   3   7   10.77    8.51
   0   3   7   10.77    5.48
   0   3  -7   10.31    6.64
   0   3  -7   13.37    7.87
   0   3  -7    4.94    6.88
   0  -3   7   16.04    8.68
   0  -3   7   21.41    9.50
   0   3  -7   17.65    9.57
   0  -3  -7   15.41    9.73
   0  -3  -7    7.69    7.24
   0  -3   7   17.58    8.39
   0   3  -7    9.49    8.95
   0   3   7   12.83    8.81
   0  -3  -7   12.08    9.12
   0   3   7    9.05   10.05
   0   3   7    9.92    4.02
   0   3   7   14.88    8.14
   0   3  -7    9.07    6.11
   0   3  -7   12.90    6.44
   0   3  -7   10.00    6.35
   0  -3  -7   10.36    7.34
   0  -3   7   17.33    7.60
   0  -3   7   14.20    8.68
   0  -3  -7   12.29    7.85
   0  -3  -7   13.41    3.95
   0   3  -7    1.88    6.05
   0   3  -8   34.71   10.60
   0   3   8   39.78   10.10
   0  -3   8   22.10    9.98
   0   3  -8   48.90   16.40
   0   3  -8   29.36   12.37
   0  -3  -8   32.28   10.72
   0  -3  -8   20.66   13.47
   0  -3   8   40.70    8.41
   0  -3  -8   34.13    5.82
   0   3  -8   42.09   12.58
   0  -3  -8   48.73   11.99
   0  -3  -8   45.95   16.35
   0  -3  -8   43.65   10.46
   0   3   8   29.01   11.51
   0  -3  -8   56.85   17.61
   0   3  -8   25.35   12.07
   0   3  -8   32.68   12.81
   0  -3   8   32.69   10.86
   0  -3   8   42.92   15.32
   0   3  -8   36.35   14.93
   0   3   8   49.03   13.82
   0   3   8   38.56   14.19
   0  -3  -8   43.38    6.94
   0  -3   8   45.28   13.69
   0   3  -8   47.62   11.65
   0  -3   8   31.55   10.84
   0   3  -8   50.23   13.74
   0   3  -8   32.80   12.87
   0   3   8   35.75   13.82
   0  -3  -9   -0.36    1.43
   0  -3  -9   -7.03   11.86
   0   3  -9    8.82    7.23
   0  -3  -9   -4.83    4.42
   0   3  -9   10.00    6.05
   0   3   9   -3.59    7.33
   0   3   9  -12.36    9.33
   0  -3  -9   -2.78    4.38
   0   3   9    1.57    6.14
   0   3  -9    4.51    6.97
   0   3  -9   -4.60    6.66
   0  -3   9    2.09    5.00
   0   3   9    6.55    4.86
   0   3  -9    4.47    4.91
   0  -3   9   -1.36    4.49
   0   3  -9  -15.27   10.28
   0  -3  -9    4.45    4.92
   0  -3   9    0.96    3.22
   0  -3   9   -6.01    7.17
   0   3  -9    1.52    6.21
   0  -3  -9    0.71    1.30
   0   3  -9   -5.56    7.44
   0  -3  -9   -0.39    7.05
   0   3   9    2.90    5.06
   0  -3  10   19.00   13.76
   0   3  10   21.14   11.91
   0  -3 -10   15.10    3.26
   0  -3  10   23.30    7.57
   0   3 -10   21.24   10.65
   0  -3 -10   12.49    3.39
   0   3  10   15.65    9.34
   0  -3  10   17.63   10.28
   0  -3  10   11.97    9.63
   0   3 -10   13.67   10.66
   0   3 -10   19.50    7.56
   0  -3 -10   16.77    7.27
   0  -3 -10    8.27    6.71
   0   3  10   16.99    9.78
   0  -3 -10   29.20   15.57
   0   3 -10   14.38    9.39
   0   3  10   14.21    6.96
   0  -3 -10   14.96   11.20
   0   3 -10   34.82   12.14
   0  -3 -10   13.56    3.46
   0  -3 -10   16.97    8.79
   0  -3  10   13.34    9.70
   0  -3  10   12.90    9.61
   0  -3 -10   23.93    9.94
   0  -3 -11   71.62   16.76
   0  -3  11   63.71   19.98
   0   3  11   63.94   17.95
   0   3  11   40.94   18.72
   0  -3  11   66.25   19.81
   0  -3  11   67.96   23.39
   0   3 -11   57.08   13.62
   0   3 -11   79.28   26.37
   0  -3  11   50.89   11.34
   0   3 -11   62.07   20.86
   0   3  11   49.45   13.09
   0  -3 -11   71.32   26.04
   0  -3 -11   67.32   14.68
   0  -3  11   73.07   24.63
   0   3 -11   55.33   19.85
   0   3 -11   82.82   19.16
   0  -3 -11   45.19   17.05
   0  -3 -11   50.14   21.39
   0   3  11   56.21   21.08
   0  -3 -11   60.88   16.98
   0   3  11   52.53   18.57
   0   3 -12   35.41   16.85
   0  -3 -12   51.74   19.31
   0  -3  12   53.69   21.64
   0   3  12    0.19    8.61
   0  -3 -12   45.18   23.88
   0   3 -12   42.93   19.31
   0   3  12   55.86   19.74
   0  -3  12   41.00   10.79
   0   3 -12   44.00   21.11
   0  -3  12   24.30   13.68
   0  -3 -12   54.80   16.52
   0  -3  12   59.58   23.47
   0  -3 -12   37.01   20.97
   0  -3 -12   40.15   12.20
   0   3 -12   39.78   14.19
   0  -3  12   37.50   17.87
   0   3  12   26.68   16.75
   0   3 -12   51.30   13.15
   0   3  12   47.24   13.56
   0   3  12   44.08   15.95
   0  -3  12   55.25   19.78
   0   3  13   72.97   24.09
   0   3 -13   60.12   13.55
   0  -3 -13   43.99   18.02
   0  -3  13   57.91   12.86
   0  -3 -13   49.78   15.13
   0  -3 -13   60.50   13.53
   0   3 -13   43.99   18.11
   0   3  13   59.77   26.31
   0  -3  13   66.63   25.56
   0   3 -13   48.26   22.13
   0   3  13   39.98   21.67
   0   3 -13   48.24   13.30
   0  -3  13   52.99   23.99
   0  -3  13   47.07   19.02
   0   3 -13   85.72   18.74
   0  -3 -13   81.09   31.56
   0  -3 -13   78.02   27.04
   0   3 -13   23.10   14.36
   0   3  13   75.63   17.47
   0   3 -13   53.04   22.18
   0   3  13   73.85   20.93
   0  -3  13   44.77   20.82
   0  -3  13   47.89   18.08
   0   3 -14    9.60    6.28
   0   3 -14   -0.41   12.00
   0   3  14   -1.39   10.80
   0   3  14   15.39   14.58
   0  -3  14   -8.00   12.32
   0   3 -14   -0.13    7.44
   0  -3  14    4.96   13.19
   0   3 -14   -0.07   15.67
   0   3  14    4.33   12.12
   0  -3 -14   32.09   19.67
   0  -3  14  -10.50    9.63
   0   3  14   11.79   10.71
   0   3  14   19.96   12.57
   0   3 -14    5.90    9.84
   0   3 -14    5.44    7.44
   0  -3  14    0.41    3.38
   0  -3  14    6.58   10.37
   0  -3  14   -4.72   11.62
   0   3 -14  -18.12   14.48
   0  -3 -14   20.20   16.30
   0  -3 -14   -6.69    5.83
   0  -3 -14    3.73    6.76
   0   3  14    2.38    4.60
   0   3 -15   37.68   18.54
   0   3  15   57.07   21.02
   0  -3 -15   29.57   23.63
   0  -3 -15   49.06   21.22
   0  -3  15   55.65   25.14
   0  -3 -15   30.53   20.24
   0   3  15   51.61   18.75
   0  -3  15   29.05   19.01
   0  -3  15   40.35   19.15
   0  -3  15   36.30   16.81
   0   3 -15   37.23   22.34
   0  -3  15   56.52   26.56
   0   3  15   33.96   20.09
   0  -3  15   32.06   10.68
   0   3  15   58.19   23.13
   0   3 -15   38.74   21.45
   0   3  15   26.91   20.05
   0   3 -15   14.66    8.72
   0   3  16   51.20   22.64
   0  -3 -16   32.42   18.32
   0  -3 -16   68.56   30.34
   0  -3 -16   65.65   29.28
   0   3  16   56.87   21.73
   0  -3  16   70.57   28.39
   0   3 -16   65.40   26.00
   0  -3  16   29.60   19.88
   0   3 -16   63.01   29.36
   0   3  16   61.77   31.85
   0   3  16   57.60   21.66
   0   3 -16   43.86   13.25
   0  -3  16   51.77   28.43
   0  -3  16   83.23   26.32
   0  -3  16   45.23   22.60
   0   3  16   52.44   24.65
   0   3  16   72.29   29.98
   0   3 -16   49.62   25.91
   0  -3  17   24.00   18.33
   0  -3  17   21.08   16.10
   0   3  17   33.23   15.98
   0   3  17   31.22   18.77
   0   3 -17  -17.46   18.21
   0   3  17    7.47    9.64
   0   3 -17   11.89   17.93
   0  -3 -17    3.41   15.81
   0   3  17   14.12   16.00
   0  -3 -17   26.78   20.96
   0  -3  17   26.07   21.30
   0  -3  17   12.65   12.61
   0   3  17   -7.93   13.05
   0   3 -17   15.29   15.17
   0   3  17   26.65   19.89
   0  -3 -17   18.96   14.96
   0  -3  17   10.89   13.45
   0  -3  18   -0.93   10.09
   0   3  18   -3.58   10.73
   0  -3 -18   -4.02   17.33
   0  -3 -18   -8.13   10.45
   0   3  18   -0.70    7.89
   0   3 -18  -18.60   19.86
   0   3 -18   10.51   14.75
   0  -3  18   -1.70   14.99
   0  -3  18    3.82   13.98
   0  -3  18   -9.87   15.96
   0   3 -18   -4.31    7.20
   0   3  18   10.57   14.58
   0   3  18    1.38    7.10
   0  -3  18   23.91   20.58
   0  -3 -18   -1.24   11.21
   0   3  18   -2.77    8.02
   0   3  19  -11.46   17.12
   0   3  19   25.82   19.44
   0   3 -19   20.11   18.75
   0   3 -19   -1.00   11.20
   0  -3 -19   20.81   18.96
   0  -3  19   -9.92   13.96
   0  -3  19    5.97   13.71
   0   3  19   -1.39    7.53
   0  -3  19   -6.52   12.93
   0   3  19    4.62    8.92
   0  -3 -19    1.69   15.86
   0  -3  19   -8.45   10.86
   0  -3  19   -8.83   12.25
   0   3 -19    7.06   14.27
   0   3  19    6.69   16.39
   0  -3 -19    7.08   12.42
   0  -3  20    9.82   18.48
   0  -3  20   10.02   17.23
   0  -3  20   18.12   14.90
   0   3  20  -17.96   18.80
   0   3  20  -24.98   25.25
   0  -3 -20  -19.94   19.53
   0   3 -20   -0.71   12.06
   0  -3 -20   44.35   30.13
   0   3 -20    8.33   17.75
   0  -3  20    9.85   12.50
   0   3  20   13.08   17.49
   0   3  20   10.42   13.36
   0  -3 -20   26.87   19.97
   0   3 -20   20.23   17.99
   0   3  20   -7.72   11.55
   0   3 -20    5.43   13.45
   0  -3  20   25.14   20.99
   0   3  21   -0.72    7.50
   0  -3  21   30.74   22.44
   0  -3  21  -21.65   23.69
   0  -3  21    4.73   10.17
   0   3 -21   -6.85   14.07
   0  -3 -21  -17.31   21.30
   0  -3  21  -30.87   25.47
   0   3 -21   -5.14   12.10
   0   3 -21   -2.36   18.31
   0  -3 -21  -15.13   23.61
   0   3  21   -6.04   12.32
   0   3  21  -26.28   21.59
   0   3 -21    4.53   13.98
   0   3  21   30.88   25.74
   0  -3 -21   15.07   15.02
   0   3  21  -28.66   21.76
   0   3 -22   24.25   22.61
   0  -3 -22   16.62   17.16
   0  -3  22   -1.20   17.06
   0   3  22    9.85   20.91
   0   3  22   -7.91   13.74
   0   3 -22   32.28   23.66
   0  -3  22    4.20   12.07
   0  -3 -22   17.45   21.24
   0  -3 -22   10.51   23.39
   0   3  22   -1.56   15.84
   0  -3  22  -15.89   16.40
   0   3 -22   45.30   29.79
   0  -3  23  -12.31   15.00
   0  -3  23   22.75   23.87
   0   3  23  -35.18   29.43
   0   4  -2   -0.83    2.21
   0  -4   2    0.92    2.42
   0  -4  -2    7.69    5.41
   0   4  -2    5.40    4.67
   0   4  -2    0.32    2.50
   0   4  -2    1.77    2.54
   0  -4  -2    2.01    4.08
   0   4   2    3.53    3.64
   0  -4  -2    1.12    3.01
   0   4   2    2.95    3.90
   0   4  -2   -0.20    2.55
   0  -4   2    1.37    2.78
   0  -4   2    2.47    2.73
   0   4  -2    0.36    2.35
   0   4   2    3.90    4.32
   0  -4  -3   48.03   10.74
   0   4  -3   36.84    9.45
   0  -4  -3   25.55    6.52
   0   4  -3   38.01    5.81
   0  -4   3   42.32    8.75
   0   4   3   32.98    9.65
   0   4   3   37.20    5.86
   0  -4   3   27.14    9.29
   0   4  -3   38.73    9.38
   0  -4  -3   38.41   10.46
   0   4  -3   33.92    9.22
   0  -4   3   32.61    8.81
   0   4  -3   31.23    8.05
   0   4   3   38.48    8.00
   0   4  -3   37.53    9.57
   0  -4  -3   37.34   10.40
   0  -4   3   32.91    8.04
   0  -4   3   41.88    7.00
   0   4   3   21.38    7.26
   0   4  -3   46.98   10.13
   0  -4  -3   35.27    5.11
   0   4  -3   39.23    6.90
   0   4  -4  716.61   44.58
   0   4  -4  657.78   42.06
   0  -4  -4  734.77   45.30
   0   4  -4  676.03   44.50
   0   4   4  719.54   45.64
   0  -4   4  682.40   37.04
   0  -4  -4  692.54   44.82
   0   4  -4  707.86   31.13
   0   4  -4  669.78   37.07
   0   4   4  743.05   32.76
   0  -4   4  725.57   27.31
   0   4   4  687.34   32.00
   0   4   4  740.63   44.42
   0  -4   4  694.23   37.37
   0   4  -4  737.67   38.77
   0   4  -4  711.63   35.72
   0  -4  -4  732.77   31.13
   0  -4  -4  696.27   44.02
   0   4  -4  704.45   27.09
   0   4  -4  760.57   44.38
   0   4  -4  718.12   41.72
   0   4  -4  742.54   44.74
   0  -4   4  698.58   45.26
   0  -4   5  725.53   27.44
   0  -4   5  738.00   22.33
   0   4   5  750.26   34.21
   0   4  -5  745.47   48.63
   0  -4   5  696.23   50.56
   0  -4  -5  761.87   32.39
   0   4  -5  743.91   26.94
   0   4  -5  765.68   50.59
   0   4  -5  785.05   48.64
   0  -4   5  746.76   41.69
   0   4  -5  741.48   37.59
   0  -4  -5  735.76   50.34
   0  -4   5  754.17   48.52
   0  -4   5  697.69   41.44
   0  -4  -5  810.23   52.13
   0   4  -5  780.99   43.16
   0  -4  -5  767.23   51.90
   0   4  -5  788.15   49.79
   0   4   5  756.19   48.36
   0   4   5  746.10   36.15
   0   4  -5  731.89   49.10
   0   4  -5  721.64   50.60
   0   4   5  774.18   51.63
   0   4  -5  761.08   39.61
   0   4  -5  721.08   42.55
   0  -4  -6  103.89   21.34
   0   4   6  120.34   21.94
   0   4   6  119.94   20.69
   0  -4   6  108.06   21.19
   0  -4   6  107.91   22.51
   0   4  -6   92.15   16.56
   0   4  -6  112.20   16.19
   0   4   6  111.69   15.40
   0   4  -6  127.13   17.83
   0  -4   6  129.28   22.28
   0  -4  -6  101.86   21.05
   0   4  -6  112.34   20.67
   0   4  -6  123.11   21.68
   0   4  -6  120.60   20.91
   0  -4  -6  124.69   22.69
   0   4  -6  123.89   22.59
   0   4  -6  116.13   10.60
   0  -4   6  111.74   17.38
   0  -4   6  110.45   18.44
   0   4   6  106.29   21.00
   0  -4  -6  124.47   13.30
   0   4  -6   94.25   20.12
   0   4  -6  130.26   23.01
   0   4   6  117.71   14.31
   0   4  -6  112.53   18.07
   0   4   7  388.86   38.41
   0   4  -7  371.20   42.64
   0   4  -7  401.33   43.34
   0  -4   7  377.53   36.40
   0  -4  -7  363.13   42.16
   0   4   7  403.05   43.30
   0   4  -7  367.38   30.87
   0   4  -7  397.41   35.52
   0  -4   7  377.99   33.40
   0  -4   7  438.70   42.86
   0   4  -7  425.62   42.73
   0   4  -7  433.36   35.49
   0   4  -7  379.44   18.25
   0  -4  -7  409.21   23.59
   0   4  -7  410.83   42.01
   0   4   7  365.01   28.75
   0  -4  -7  354.20   41.20
   0   4  -7  388.64   42.34
   0   4   7  363.41   25.74
   0  -4   7  396.97   45.24
   0  -4   7  385.52   41.79
   0   4   7  424.74   43.18
   0  -4  -7  369.28   35.91
   0  -4  -7  421.39   43.74
   0  -4   7  403.83   38.30
   0   4  -7  381.12   36.65
   0   4  -7  434.14   42.37
   0   4   8    4.59    6.38
   0   4  -8    2.12    4.27
   0  -4   8   -0.29    3.99
   0  -4  -8    3.87    7.41
   0   4  -8   14.06    7.41
   0  -4  -8   -3.99    7.45
   0   4  -8  -14.04    9.25
   0   4   8    1.16    5.87
   0   4  -8    2.27    7.00
   0  -4   8   -9.46    8.19
   0  -4  -8   -0.65    3.69
   0   4  -8   -2.67    8.67
   0   4  -8   -0.22    6.80
   0   4   8    0.42    2.36
   0  -4   8   -1.22    4.71
   0   4   8    4.46    7.60
   0   4   8    2.23    3.72
   0  -4  -8    1.67    5.25
   0  -4   8   -2.06    4.22
   0  -4   8   -0.86    2.04
   0   4  -8    0.07    7.53
   0   4  -8    2.81    1.78
   0  -4  -8    1.02    7.66
   0   4  -8    3.63    5.92
   0  -4   8   -1.98    5.80
   0   4   8    4.32    6.44
   0   4  -8   -7.76    7.16
   0  -4  -8   -0.02    2.04
   0   4  -8    8.13    5.46
   0   4  -9  -16.16   10.41
   0  -4  -9    1.38    3.30
   0  -4  -9    4.47    9.16
   0   4   9   -7.66    9.37
   0  -4   9    0.81    5.54
   0  -4  -9    2.78    7.01
   0   4   9   -0.47    4.52
   0   4   9    3.09    5.70
   0  -4  -9    0.25    2.28
   0   4   9   -3.15    6.46
   0  -4  -9   -6.52    5.80
   0  -4   9    1.23    3.64
   0   4  -9    0.54    5.77
   0   4   9    0.81    5.13
   0  -4   9  -12.38    9.41
   0   4  -9   -4.31    5.27
   0   4  -9    0.16    3.05
   0   4  -9    6.89    7.08
   0   4  -9   10.31    9.55
   0  -4   9    3.36    5.49
   0   4  -9   -1.50    4.87
   0  -4   9    1.46    2.30
   0  -4   9   -3.72    5.57
   0   4  -9    2.74    5.84
   0   4  10   15.38   10.21
   0  -4 -10    4.31    5.88
   0   4 -10   -6.12    5.51
   0  -4 -10   13.85    8.45
   0  -4  10    7.27    3.94
   0  -4 -10   -0.49   10.11
   0  -4 -10    3.76    5.49
   0  -4  10   18.99   10.58
   0  -4  10    8.79    7.57
   0  -4  10    2.05    5.57
   0   4 -10    3.95   10.13
   0  -4  10   12.65    9.24
   0  -4  10    7.81    8.85
   0   4  10    5.10    6.41
   0  -4 -10    7.86    3.70
   0   4 -10   19.56   10.20
   0   4  10   15.02   11.89
   0   4 -10   -3.85    5.10
   0  -4 -10   -4.58    4.85
   0   4  10   19.89    8.83
   0   4 -10   12.15    8.58
   0  -4 -10    3.05    8.76
   0   4 -10    2.79    5.36
   0  -4  10    2.08    5.76
   0  -4  11   25.73   15.62
   0   4  11   47.84   16.53
   0   4 -11   62.25   17.42
   0  -4 -11   54.58   13.16
   0   4 -11   54.88   21.63
   0  -4 -11   48.78    7.18
   0  -4 -11   66.98   26.17
   0  -4 -11   50.42   19.81
   0   4  11   58.54   14.10
   0  -4  11   47.39    9.94
   0   4 -11   36.43   11.59
   0   4  11   54.22   18.88
   0  -4  11   60.35   22.35
   0   4  11   56.58   21.77
   0   4 -11   51.20   21.28
   0  -4  11   39.73   17.95
   0   4 -11   39.93   16.86
   0  -4 -11   54.53   19.45
   0  -4  11   39.80   16.70
   0  -4 -11   64.97   16.57
   0  -4 -11   38.80   14.25
   0  -4  11   63.77   19.67
   0  -4 -12  128.40   33.36
   0  -4 -12  102.92   22.71
   0   4 -12  112.72   29.12
   0  -4  12  112.44   31.66
   0   4  12  113.89   28.83
   0  -4  12  119.53   15.99
   0  -4 -12  116.61   23.43
   0  -4 -12  119.84   19.55
   0   4 -12  121.92   33.86
   0  -4 -12  117.58   33.31
   0  -4  12   94.57   24.44
   0   4  12  113.04   19.68
   0   4 -12   86.71   25.46
   0  -4 -12   94.11   25.22
   0   4  12   83.96   27.59
   0   4  12   84.75   27.10
   0  -4  12   97.23   28.03
   0  -4  12  100.53   26.29
   0   4  12   96.03   24.78
   0  -4  12  101.62   28.51
   0   4 -12  109.27   19.17
   0   4  13  200.68   27.10
   0   4  13  139.87   33.01
   0  -4  13  141.31   37.42
   0  -4 -13  163.21   38.14
   0   4 -13  176.88   25.79
   0  -4  13  126.58   33.90
   0   4 -13  149.25   38.01
   0   4  13  172.92   32.85
   0  -4 -13  145.95   32.92
   0  -4 -13  181.55   23.99
   0  -4  13  188.66   40.83
   0  -4  13  172.94   34.98
   0  -4  13  164.64   19.15
   0   4 -13  197.20   39.68
   0  -4  13  200.24   38.18
   0   4  13  163.01   39.45
   0  -4 -13  169.69   41.17
   0   4  13  157.30   39.89
   0   4 -13  132.71   33.24
   0   4 -13  157.00   23.77
   0  -4  14   41.36   23.99
   0   4  14   59.04   14.96
   0  -4 -14   34.90   17.41
   0   4 -14   62.28   24.63
   0   4  14   76.95   23.82
   0  -4  14   42.45   17.43
   0  -4 -14   27.87    9.72
   0   4 -14   81.27   18.75
   0   4  14   17.13   15.36
   0  -4 -14   58.95   27.18
   0  -4  14   38.88   20.02
   0   4 -14   67.78   18.69
   0   4 -14   45.13   25.18
   0   4 -14   36.66   19.04
   0  -4 -14   49.58   22.57
   0  -4  14   47.81   19.58
   0   4  14   48.46   21.66
   0   4 -14   52.46   25.13
   0   4  14   41.71   18.83
   0  -4  14   58.81   24.94
   0  -4  14   42.12    9.43
   0   4  14   38.66   22.14
   0   4 -14   48.87   13.52
   0  -4 -15    7.05   11.25
   0  -4  15   18.04   13.54
   0  -4  15   10.36    4.69
   0  -4 -15   23.31   15.02
   0   4  15   23.70   14.25
   0  -4  15   10.18    9.37
   0   4  15   12.24   14.61
   0   4  15   27.41   17.08
   0   4 -15    7.87   14.64
   0  -4  15   23.80   16.31
   0   4 -15   42.12   20.49
   0   4 -15    4.98   12.79
   0   4 -15   14.54   12.07
   0  -4  15   19.95   17.34
   0   4 -15   21.83   15.83
   0   4  15   25.87   11.74
   0  -4  15   10.69   18.65
   0   4  15   24.17   13.84
   0   4  15   12.84   13.05
   0  -4 -15   33.12   24.50
   0  -4  16  -10.52   14.43
   0   4  16    0.09   10.25
   0   4  16   -0.55    6.51
   0   4  16   40.25   22.02
   0   4  16  -10.04   11.76
   0   4 -16    9.42   11.56
   0  -4  16    1.87    7.32
   0  -4 -16   -4.31   13.69
   0   4 -16   26.87   20.03
   0   4 -16   -4.21    6.56
   0   4 -16    9.32   13.29
   0  -4 -16    9.35   13.53
   0  -4 -16    5.82   10.33
   0   4  16   21.80   13.64
   0  -4  16  -11.72   14.35
   0  -4  16    3.56   10.82
   0  -4  16    0.28    8.22
   0   4  16    7.88   18.93
   0   4 -17   -1.16   12.15
   0   4 -17    1.22    8.72
   0  -4 -17   36.30   22.61
   0   4  17    0.73    6.73
   0   4  17   11.70   16.36
   0  -4  17  -12.24   14.36
   0   4  17   -1.69    9.18
   0   4 -17   -2.30   11.21
   0  -4 -17    6.53   16.71
   0  -4 -17   -2.43    7.55
   0  -4  17   -1.15   12.53
   0  -4  17    2.70    8.00
   0   4  17    6.65    8.58
   0  -4  17   20.52   14.37
   0   4  17  -12.77   14.57
   0  -4  17  -14.04   13.18
   0   4  17    3.44   14.08
   0  -4  18    1.38    8.27
   0  -4 -18   -5.43    8.85
   0  -4  18   -5.78   10.97
   0  -4  18    8.49   12.12
   0   4  18    8.01   12.52
   0  -4  18    3.39   13.66
   0   4  18   18.20   15.97
   0   4  18    1.36    7.04
   0   4 -18    7.86   14.06
   0  -4 -18   -8.85   19.84
   0   4 -18  -11.21   16.85
   0   4  18  -15.19   15.88
   0   4 -18  -19.83   17.23
   0  -4 -18  -26.75   20.93
   0  -4  18   -1.23   10.98
   0   4  18    4.00   12.93
   0   4  19    3.66   12.34
   0   4  19    0.39    3.79
   0   4 -19   31.58   24.39
   0  -4 -19    8.35   12.96
   0  -4  19   27.49   22.72
   0  -4  19  -16.10   18.45
   0  -4 -19   -2.44   13.04
   0   4  19  -20.43   20.53
   0   4  19  -18.05   17.43
   0  -4  19   -1.88    5.50
   0  -4  19    9.17   14.88
   0   4 -19   17.41   14.28
   0  -4  19   -8.98   13.58
   0   4  19   -1.40    5.77
   0   4 -19   21.01   18.25
   0  -4 -19   25.23   24.58
   0   4 -19   21.76   19.34
   0  -4 -20   23.17   19.66
   0  -4  20   35.86   25.51
   0  -4  20  -15.91   16.54
   0   4 -20    1.39    9.21
   0   4  20   29.15   24.00
   0  -4 -20   12.96   20.38
   0  -4 -20  -34.92   24.34
   0  -4  20    8.88   12.82
   0  -4  20   15.03   17.04
   0  -4  20   14.32   14.56
   0   4  20    9.30   19.20
   0   4  20    6.30    9.89
   0   4 -20  -15.28   18.96
   0   4 -20   31.97   22.35
   0   4  20    5.72   10.19
   0   4 -20    4.97   16.40
   0   4  20    2.26    8.56
   0   4  21   16.24   18.82
   0   4  21   -3.37   19.33
   0   4  21   48.72   25.00
   0   4 -21   -3.54   10.47
   0  -4 -21   15.71   14.74
   0  -4 -21   21.38   23.13
   0   4 -21   34.29   24.52
   0   4  21   -6.29    9.22
   0   4  21  -10.22   15.48
   0  -4  21   14.60   16.18
   0  -4  21   -1.10    7.05
   0   4 -21    5.31   14.00
   0  -4  21    2.01    8.30
   0  -4 -21   -9.73   22.41
   0  -4  22   37.32   28.76
   0  -4 -22  -66.66   38.07
   0   4  22    9.07   15.23
   0  -4  22   -8.77   13.74
   0   4  22    8.15   22.26
   0   4 -22    3.45   11.05
   0   4  22   -0.55   14.14
   0  -4 -22    3.18   14.43
   0  -4 -22    7.00   14.49
   0  -4  22   16.63   21.32
   0   4 -22    2.39   17.97
   0  -4  23   18.75   22.09
   0  -4  23  -11.48   14.48
   0   5   0    3.53    3.45
   0  -5   0   -1.74    2.53
   0   5   0    2.70    4.03
   0   5   0    5.98    4.63
   0   5   0   -0.05    3.61
   0  -5   0    4.08    5.10
   0  -5   1  123.53   11.96
   0  -5   1  126.60   10.30
   0   5   1  125.64   16.44
   0   5   1  120.87   11.30
   0  -5   1  119.02   11.24
   0  -5   1  111.99    8.18
   0   5  -1  108.26   13.87
   0   5  -1  100.53   12.01
   0  -5  -1  138.78   13.73
   0  -5   1  126.86   14.15
   0   5  -1  122.97   14.62
   0   5  -1  126.84   13.30
   0  -5  -1  128.93   10.84
   0   5  -1  124.46   14.16
   0  -5  -1  105.42   13.88
   0  -5   1  121.49   14.44
   0   5  -1  115.10    9.78
   0   5   1  123.29   14.60
   0   5   1  142.10   15.11
   0  -5  -2   13.59    4.84
   0  -5   2   16.18    6.46
   0   5  -2    9.85    4.72
   0  -5   2    9.17    4.24
   0   5  -2   18.49    5.60
   0   5  -2   19.55    6.36
   0   5   2   20.77    6.63
   0  -5   2   12.66    4.56
   0   5  -2   13.79    4.75
   0   5   2   11.51    5.84
   0   5  -2    7.36    4.08
   0  -5  -2   22.27    8.22
   0   5  -2    8.78    4.32
   0   5   2   20.37    7.25
   0  -5  -2   18.54    6.70
   0   5  -2   13.01    5.75
   0   5  -2   14.68    4.85
   0  -5  -3  891.34   37.28
   0   5  -3  870.84   46.31
   0  -5   3  825.74   40.02
   0   5   3  815.01   30.62
   0  -5   3  859.87   46.35
   0  -5   3  906.36   40.02
   0  -5   3  809.97   31.16
   0  -5   3  834.00   38.95
   0   5  -3  850.89   42.07
   0   5  -3  833.41   38.50
   0   5  -3  838.86   24.66
   0   5   3  870.03   38.27
   0   5  -3  869.90   42.32
   0  -5  -3  863.38   46.77
   0   5  -3  822.84   44.45
   0   5  -3  881.31   34.25
   0   5   3  808.72   45.94
   0  -5   3  841.03   42.33
   0   5  -3  910.02   44.84
   0   5   3  801.60   47.35
   0  -5  -3  904.30   46.21
   0  -5  -3  833.20   43.43
   0  -5   3  862.14   34.17
   0  -5   4    2.07    3.93
   0  -5  -4    3.91    7.24
   0   5   4    4.37    4.28
   0   5  -4    3.00    3.98
   0  -5  -4    3.12    2.36
   0   5  -4    3.46    2.58
   0   5  -4    3.12    2.41
   0   5   4   -0.07    5.37
   0   5   4    1.82    2.39
   0  -5   4    2.14    3.84
   0  -5   4    1.67    3.62
   0   5  -4    5.60    4.38
   0   5  -4    4.34    4.44
   0  -5   4    3.47    2.34
   0  -5   4    3.07    2.23
   0   5  -4    0.99    5.17
   0   5  -4    2.20    4.20
   0   5  -4    2.74    2.71
   0   5  -4    3.55    5.02
   0  -5  -4    1.14    5.00
   0   5  -4    2.73    4.33
   0  -5  -4    4.71    4.73
   0  -5  -4    0.83    4.46
   0  -5   4    3.75    5.34
   0  -5   4    1.31    3.81
   0   5  -4    8.95    6.96
   0   5   4   -0.34    5.75
   0  -5   4    1.49    3.84
   0   5  -5  210.73   26.08
   0   5  -5  164.93   20.78
   0  -5  -5  209.40   27.09
   0   5  -5  165.41   24.70
   0  -5  -5  170.57   11.46
   0   5   5  178.76   24.90
   0   5  -5  184.04   25.53
   0  -5   5  172.09   21.07
   0   5   5  187.13   18.81
   0   5   5  205.69   27.75
   0  -5   5  159.74   22.37
   0   5  -5  173.78   14.82
   0   5  -5  157.65   22.30
   0  -5   5  176.88   15.36
   0  -5  -5  153.98   24.30
   0   5  -5  175.77   20.12
   0   5  -5  190.22   18.12
   0  -5   5  176.99   26.30
   0  -5   5  169.71   20.74
   0  -5  -5  172.62   17.23
   0  -5  -5  199.40   26.60
   0   5   5  183.97   18.76
   0   5  -5  182.28   22.23
   0   5  -5  165.35   23.83
   0  -5   5  186.50   23.77
   0  -5   5  183.62   24.26
   0   5   5  183.36   13.18
   0   5  -5  181.97   24.89
   0   5  -6   22.05    8.00
   0  -5  -6   18.35   10.85
   0  -5   6   18.99    8.07
   0   5  -6   15.84    5.92
   0  -5   6   26.21    9.24
   0   5  -6   19.05   10.00
   0  -5   6   37.73   12.13
   0  -5  -6   13.75    9.00
   0  -5   6   32.60   11.80
   0   5  -6   29.18   10.86
   0  -5   6   11.95    7.02
   0   5  -6   37.77   12.94
   0   5  -6   24.07    7.55
   0   5   6   31.04   12.04
   0   5   6   22.88    9.68
   0   5  -6   25.36   11.62
   0  -5  -6   27.72    7.23
   0  -5   6   16.68    9.30
   0   5   6   32.51    9.05
   0  -5   6   25.09    9.99
   0  -5  -6   20.29    9.54
   0  -5   6   24.46    4.37
   0   5  -6   18.45    9.35
   0   5   6   26.55    7.96
   0   5  -6   28.60   10.37
   0   5  -6   18.44    7.60
   0   5  -6   23.72    5.53
   0   5  -7   -3.26    8.54
   0  -5  -7  -11.36    8.60
   0  -5   7    6.04    5.04
   0   5  -7    0.55    4.40
   0   5  -7   -2.11    4.53
   0   5  -7  -12.20    7.45
   0   5   7    0.71    4.66
   0   5  -7   -2.06    4.29
   0  -5   7    0.42    3.47
   0  -5   7    1.90    5.92
   0  -5  -7    1.55    2.93
   0  -5   7   -0.71    5.22
   0   5   7    7.82    6.96
   0   5  -7   -6.68    5.18
   0  -5   7    6.69    5.61
   0  -5  -7   -1.77    5.60
   0  -5  -7   -0.54    7.05
   0   5   7    0.02    3.09
   0   5  -7   -3.93    4.12
   0  -5  -7    0.42    6.46
   0   5   7    2.97    3.38
   0   5   7   -2.51    6.52
   0   5  -7    6.57    5.75
   0  -5   7    0.58    4.75
   0   5  -7    9.39    6.64
   0   5  -7    3.04    3.11
   0   5  -7    0.74    5.61
   0   5  -7    1.09    6.97
   0  -5   8  283.41   33.42
   0   5  -8  252.16   37.88
   0   5  -8  225.61   34.84
   0  -5  -8  285.83   21.70
   0  -5  -8  261.07   38.65
   0  -5   8  256.31   35.42
   0   5  -8  287.07   32.96
   0   5  -8  256.12   16.77
   0   5   8  253.49   34.18
   0   5  -8  269.42   36.74
   0  -5   8  241.97   38.25
   0   5   8  256.63   25.64
   0   5   8  258.98   24.01
   0   5  -8  277.34   36.82
   0   5   8  304.23   40.60
   0   5  -8  240.44   26.46
   0  -5   8  264.98   33.81
   0   5  -8  298.76   31.48
   0   5  -8  318.29   39.29
   0  -5   8  262.05   30.68
   0   5   8  343.43   42.16
   0  -5   8  309.06   39.01
   0   5  -8  256.90   32.33
   0  -5  -8  235.59   30.94
   0  -5  -8  251.66   37.70
   0  -5  -9  115.24   27.86
   0   5   9  139.94   17.80
   0  -5   9  124.98   28.29
   0   5   9  134.20   26.14
   0   5   9  165.30   32.19
   0   5  -9  159.15   30.08
   0  -5   9  131.57   25.44
   0   5  -9  149.21   31.22
   0  -5   9  143.01   28.69
   0  -5   9  140.80   24.77
   0  -5  -9  142.85   30.43
   0   5   9  129.91   19.24
   0   5  -9  136.17   23.20
   0  -5   9  122.08   22.05
   0   5  -9  134.73   28.16
   0  -5   9  137.60   13.25
   0   5  -9  157.62   25.77
   0   5  -9  126.11   10.77
   0  -5   9  133.94   30.30
   0  -5  -9  125.87   14.43
   0   5  -9  135.25   24.86
   0   5   9  163.81   30.17
   0  -5   9  143.50   29.03
   0   5   9  135.81   29.58
   0  -5  -9  157.91   26.25
   0   5  -9  127.29   20.13
   0   5 -10    0.62    8.84
   0   5 -10    1.28    5.27
   0  -5  10    4.73    5.20
   0  -5 -10    4.22    5.12
   0  -5  10    0.23    4.55
   0  -5  10    1.41    9.35
   0   5 -10    0.86    6.11
   0  -5 -10    2.71    9.30
   0  -5  10    5.26    3.17
   0   5 -10  -10.03    8.03
   0  -5  10    5.03    6.31
   0  -5  10   -0.24    4.63
   0  -5  10    5.33    7.44
   0  -5 -10   -5.15    4.86
   0   5  10   13.14   11.17
   0  -5  10    4.38    5.66
   0   5  10    1.05    5.16
   0  -5 -10    4.10    3.02
   0   5  10   -1.33    3.47
   0   5 -10    1.24    4.95
   0  -5 -10   -6.36    4.74
   0   5  10   12.63   10.97
   0   5 -10    2.03    4.86
   0  -5 -10    6.04   11.95
   0   5 -11   78.82   26.91
   0  -5  11   90.20   23.69
   0  -5 -11  116.60   23.23
   0  -5 -11   82.33   20.71
   0   5  11  104.85   29.90
   0  -5 -11   83.38   22.08
   0   5  11   94.65   24.10
   0   5 -11  106.74   27.00
   0  -5  11   87.18   22.01
   0   5 -11  120.16   20.88
   0  -5 -11   97.60   29.33
   0  -5  11  105.97   26.95
   0  -5 -11   86.29   15.85
   0   5 -11   90.68   25.33
   0  -5 -11   75.96   25.93
   0   5 -11  114.00   24.14
   0  -5  11   81.15   24.54
   0  -5  11  108.13   12.89
   0  -5 -11   82.79   10.61
   0   5 -11  132.75   26.75
   0  -5  11  105.12   29.17
   0   5  11   93.50   17.62
   0   5  11  118.21   28.15
   0  -5 -12   34.35   10.96
   0  -5  12   33.59    7.21
   0   5 -12   41.52   18.21
   0  -5 -12   52.66   15.51
   0   5 -12   31.70   18.95
   0  -5  12   31.24   16.97
   0  -5  12   19.89   13.54
   0  -5  12   39.19   18.91
   0   5 -12   42.87   14.75
   0  -5  12   44.47   18.01
   0  -5 -12   22.49   13.41
   0  -5 -12   43.77   19.05
   0  -5 -12   39.89    7.24
   0  -5  12   48.11   17.29
   0   5  12   43.55   12.42
   0  -5 -12   27.33   18.63
   0   5 -12   36.75   18.15
   0   5  12   13.48   12.92
   0   5  12   56.60   19.89
   0   5  12   42.12   16.87
   0   5 -13  100.95   19.50
   0   5  13   87.06   24.77
   0  -5  13   77.03   25.04
   0  -5  13   49.42   18.42
   0  -5  13  101.54   30.56
   0  -5 -13   87.05   25.48
   0  -5 -13   97.66   32.47
   0   5 -13   70.13   24.21
   0  -5 -13  113.74   18.90
   0   5  13   74.08   27.70
   0   5  13   60.16   24.62
   0  -5 -13   61.59   25.69
   0   5 -13   56.95   22.95
   0  -5  13   68.44   25.33
   0  -5  13   52.19   23.06
   0  -5  13   68.42   10.11
   0   5  13  124.05   31.62
   0   5 -13  111.27   21.15
   0  -5 -13   71.08   20.45
   0   5 -13   90.76   28.85
   0   5  13   95.85   19.26
   0   5  14   14.43   14.03
   0   5 -14   10.60   14.56
   0  -5  14   18.76   16.19
   0  -5 -14   21.97   18.94
   0   5 -14   15.37   13.45
   0   5  14   35.60   18.18
   0  -5  14   21.30   13.85
   0   5 -14   11.35   11.18
   0  -5  14   19.83   17.17
   0  -5 -14   -0.15    3.50
   0  -5 -14    3.16    7.06
   0  -5 -14   36.67   23.34
   0  -5  14   -1.06    7.94
   0   5  14    3.80    9.05
   0  -5  14   14.26   11.41
   0   5  14   25.77   10.24
   0   5  14   11.27   16.31
   0  -5 -15    5.48   14.17
   0   5 -15    6.28   10.81
   0   5 -15   -5.11    9.87
   0   5  15   14.29   13.61
   0   5  15   -7.82   11.95
   0  -5 -15   -4.27    9.09
   0  -5 -15   -1.81    9.24
   0   5  15   -6.38   10.12
   0  -5  15    3.40   11.17
   0   5  15    4.01    7.59
   0  -5  15  -11.42   13.18
   0   5 -15    9.00   12.26
   0   5 -15  -12.54   16.07
   0  -5  15   -8.72   10.28
   0   5 -15    6.02   10.78
   0   5  15    1.97    3.81
   0  -5  15   20.67   16.92
   0  -5  15  -13.29   14.13
   0   5  15   -5.25    8.00
   0   5 -16   96.32   31.07
   0  -5  16  102.49   34.40
   0   5  16   98.80   33.61
   0  -5 -16   90.45   34.36
   0   5  16  118.88   33.90
   0   5 -16   98.03   36.56
   0   5  16  102.18   28.29
   0  -5  16   90.50   34.09
   0  -5 -16   94.49   30.70
   0  -5  16   83.16   31.85
   0   5  16   69.35   30.42
   0  -5  16  112.44   30.62
   0   5 -16  113.33   24.20
   0  -5  16   67.38   24.84
   0   5 -16  101.67   33.73
   0  -5 -16   72.01   29.05
   0   5  16   77.01   24.61
   0   5  16  106.83   35.96
   0   5 -16  104.40   36.03
   0   5 -17   -9.20   15.43
   0  -5  17    5.03    7.70
   0  -5  17    7.82   18.98
   0   5  17    4.70   11.37
   0   5 -17    4.23   13.40
   0  -5 -17   11.25   15.35
   0   5  17   16.07   14.68
   0  -5  17   -6.16   18.83
   0   5 -17   -2.12   10.27
   0  -5  17   -9.29   13.08
   0   5  17   -5.24    7.88
   0   5  17   14.46   15.40
   0   5  17   21.19   17.06
   0   5  17    4.40    8.23
   0  -5 -17   -1.35   17.04
   0  -5  17    5.35    9.74
   0  -5 -17   -3.05    8.34
   0  -5  18   28.50   23.14
   0  -5 -18   -1.91   13.19
   0  -5  18   24.75   22.06
   0   5  18    9.06   13.13
   0  -5  18   -3.36   10.41
   0   5  18  -15.25   15.95
   0  -5 -18   11.50   13.60
   0   5 -18   10.12   11.96
   0   5  18    9.21   10.33
   0  -5  18   18.73   14.96
   0  -5 -18   13.63   13.75
   0   5 -18   27.28   16.63
   0   5 -18    5.48   13.86
   0   5  18   53.69   30.15
   0  -5  18   20.69   16.26
   0   5 -18    3.92   13.56
   0   5  18   25.59   20.10
   0  -5  19    5.72   11.88
   0  -5  19  -17.62   14.74
   0  -5 -19  -12.60   12.72
   0  -5  19    2.07   14.27
   0  -5  19  -12.16   13.97
   0   5 -19   13.69   14.35
   0   5  19    8.06   12.10
   0   5  19    6.36   13.32
   0  -5  19    1.88   10.84
   0   5 -19  -23.03   20.32
   0   5  19   41.17   24.05
   0   5  19   -2.81   11.68
   0  -5 -19    4.43   14.54
   0   5  19   -6.02    9.90
   0   5 -19    9.31   15.84
   0  -5 -19   34.82   26.20
   0   5 -19   29.60   19.67
   0  -5  20  -23.67   21.73
   0  -5  20  -14.28   16.27
   0  -5  20   -4.14   11.34
   0   5 -20    6.99   12.73
   0   5 -20   36.04   25.31
   0  -5 -20   -7.82   15.45
   0  -5 -20    6.98   10.11
   0   5  20    4.25    9.49
   0   5  20   -4.95   17.75
   0   5  20   17.23   17.18
   0   5 -20  -12.51   18.81
   0   5  20  -19.33   18.71
   0   5  20   24.15   22.02
   0  -5  20  -18.62   17.18
   0   5 -20   25.95   18.34
   0  -5 -20   -4.40   11.86
   0  -5 -21   15.47   16.19
   0  -5 -21   38.81   28.88
   0  -5  21   40.50   25.14
   0   5 -21   22.80   22.01
   0   5 -21    5.60   13.60
   0   5  21   15.84   16.75
   0  -5 -21    7.87   15.43
   0  -5  21   10.87   15.33
   0   5  21   -0.65   10.75
   0   5  21   -9.59   12.13
   0   5  21  -29.33   21.31
   0   5  21   -6.64   17.09
   0   5 -21    3.52   15.71
   0  -5  21    4.89   11.85
   0   5 -22   44.30   28.95
   0   5  22    9.31   19.96
   0   5 -22   10.79   20.97
   0   5  22  -34.61   26.19
   0  -5  22  -14.58   19.74
   0  -5 -22    9.25   19.93
   0  -5 -22   -2.92    9.40
   0  -5  22   -8.48   12.63
   0  -5 -22   -2.55   14.05
   0  -5  22   14.30   18.34
   0   5  22  -33.04   28.44
   0   5  23   17.11   18.78
   0  -5  23   16.52   18.16
   0  -5  23   66.92   37.12
   0   6   0 6528.02  120.90
   0   6   0 6521.76   93.73
   0  -6   0 7013.40  111.00
   0  -6   0 6703.61   83.67
   0   6   0 6907.91   97.43
   0  -6   0 6858.33   95.02
   0   6   0 6665.85  108.47
   0  -6   0 6710.79  113.97
   0   6   1 1317.48   40.73
   0  -6   1 1351.79   42.11
   0  -6   1 1415.21   35.58
   0   6  -1 1378.22   48.24
   0   6   1 1370.55   50.30
   0   6  -1 1392.10   34.99
   0  -6   1 1356.58   31.94
   0   6  -1 1368.07   52.92
   0   6   1 1383.64   58.54
   0  -6   1 1397.56   33.94
   0  -6   1 1315.99   51.05
   0   6  -1 1440.82   54.09
   0  -6  -1 1407.74   37.85
   0   6   1 1391.70   50.04
   0   6   1 1358.71   39.84
   0  -6   1 1306.92   39.02
   0   6  -1 1380.92   52.37
   0  -6   1 1377.78   50.06
   0   6  -1 1307.16   34.62
   0  -6  -1 1481.79   47.50
   0   6  -1 1423.02   47.89
   0  -6   1 1420.68   44.85
   0  -6   2   54.52    9.83
   0   6  -2   57.06    9.05
   0  -6   2   45.09    9.74
   0   6   2   61.41   11.39
   0   6   2   51.96   12.59
   0  -6   2   54.46   11.83
   0   6  -2   49.10    9.46
   0   6  -2   60.17   12.00
   0   6  -2   63.70   11.55
   0  -6   2   54.12    8.61
   0   6  -2   49.55    9.75
   0  -6  -2   44.51   10.94
   0   6   2   56.62   11.91
   0  -6  -2   54.33   10.60
   0  -6  -2   52.84    9.20
   0  -6   2   60.14   10.29
   0   6   2   55.71    9.30
   0   6  -2   56.07   11.51
   0   6  -3  701.60   39.32
   0   6   3  671.61   31.23
   0   6  -3  733.80   40.79
   0   6   3  697.24   37.28
   0   6  -3  704.50   43.50
   0  -6  -3  675.39   43.61
   0   6   3  690.66   44.41
   0   6  -3  658.37   20.94
   0  -6   3  660.69   38.05
   0   6  -3  647.49   41.48
   0   6  -3  664.78   32.79
   0  -6   3  670.99   35.35
   0   6  -3  731.18   37.88
   0  -6   3  695.47   33.36
   0  -6  -3  686.77   40.81
   0  -6   3  689.47   38.63
   0  -6  -3  696.53   36.66
   0   6  -3  730.78   42.21
   0  -6   3  658.48   42.21
   0   6   3  645.79   45.39
   0  -6   3  694.80   32.06
   0   6   4  176.68   19.34
   0   6   4  175.89   15.64
   0  -6   4  162.69   21.49
   0   6   4  162.57   23.80
   0  -6   4  180.05   20.50
   0   6  -4  184.62   24.01
   0   6  -4  168.73   21.63
   0  -6  -4  176.69   23.45
   0   6  -4  173.97   13.34
   0   6  -4  178.17   23.22
   0   6  -4  193.21   23.75
   0   6  -4  199.24   21.51
   0   6   4  175.62   24.81
   0  -6   4  185.62   21.72
   0  -6  -4  173.57   18.40
   0  -6   4  166.25   23.41
   0  -6  -4  155.15   21.68
   0  -6   4  182.30   17.25
   0  -6  -4  162.29   23.66
   0   6  -4  177.40   20.11
   0   6  -4  181.60   23.96
   0  -6   4  181.56   21.05
   0   6  -4  165.54   21.30
   0   6  -4  178.19   17.20
   0  -6   4  176.28   15.25
   0  -6   4  164.28   21.46
   0  -6   5    1.19    5.04
   0   6   5    0.44    3.37
   0   6  -5    0.27    2.50
   0  -6   5    1.27    5.06
   0  -6   5    1.73    2.04
   0   6  -5    5.49    7.39
   0   6  -5    6.09    5.01
   0   6   5    2.13    2.03
   0  -6   5    5.46    3.97
   0   6  -5    1.75    4.43
   0   6  -5    8.77    4.10
   0  -6   5    6.72    5.82
   0  -6   5    1.68    3.23
   0   6  -5    0.05    3.08
   0   6   5    3.13    4.81
   0  -6  -5    6.06    4.36
   0   6  -5    2.30    4.97
   0  -6   5    4.64    5.12
   0   6   5    6.54    7.48
   0  -6   5    2.22    4.64
   0   6  -5    0.77    5.12
   0   6  -5    7.38    5.18
   0   6  -5    4.88    6.14
   0  -6  -5    2.05    6.08
   0  -6   5    2.04    4.53
   0   6  -5    3.06    4.50
   0  -6  -5    3.91    6.47
   0  -6  -5    2.84    6.53
   0   6  -5    3.49    3.79
   0   6  -6   51.05    9.21
   0   6  -6   52.28   14.04
   0   6  -6   52.51   11.78
   0   6  -6   39.71   12.08
   0  -6   6   39.50   12.45
   0  -6   6   49.01   13.90
   0  -6   6   52.33   12.84
   0  -6   6   56.06   17.29
   0  -6  -6   45.06   15.10
   0   6  -6   41.26    9.07
   0  -6   6   37.32   13.34
   0   6  -6   29.71   12.70
   0  -6  -6   36.15   13.23
   0   6  -6   42.06   13.12
   0  -6  -6   51.51   10.54
   0   6   6   49.01   10.90
   0   6  -6   49.96   15.25
   0  -6   6   45.28   13.79
   0  -6   6   59.31    9.59
   0   6  -6   50.08   14.90
   0  -6   6   44.18   13.82
   0   6   6   44.83    6.99
   0  -6   6   47.29   12.25
   0   6  -6   55.69   13.76
   0   6   6   54.31   11.60
   0   6  -6   50.13   14.96
   0   6   6   26.81   12.48
   0   6   6   41.22   14.24
   0  -6  -6   61.11   15.94
   0   6  -6   44.23    9.65
   0  -6   7  142.26   10.48
   0   6  -7  145.45   22.80
   0   6  -7  143.47   14.65
   0   6   7  117.04   24.37
   0  -6  -7  123.50   24.74
   0  -6   7  110.61   22.97
   0   6  -7  139.53   26.74
   0   6  -7  167.42   27.62
   0  -6   7  147.35   25.99
   0  -6   7  136.30   27.00
   0   6  -7  145.86   20.67
   0   6  -7  134.56   22.14
   0  -6   7  123.11   20.62
   0   6  -7  139.83   25.18
   0   6  -7  134.44   18.81
   0  -6   7  119.96   23.57
   0   6  -7  130.32   25.25
   0  -6  -7  163.71   28.27
   0   6   7  144.59   19.14
   0  -6   7  139.78   24.51
   0   6  -7  133.14   25.98
   0   6  -7  127.09   25.27
   0  -6   7  123.23   20.95
   0   6  -7  124.79   24.21
   0  -6  -7  115.20   24.17
   0   6   7  108.97   16.56
   0  -6  -7  147.79   17.14
   0   6   7  127.54   24.33
   0   6  -8   25.05   11.23
   0  -6  -8   23.76    7.43
   0  -6  -8   30.65   12.05
   0  -6   8   26.99   11.88
   0   6  -8   20.12    9.15
   0   6  -8   26.16    9.80
   0   6   8   29.16   13.03
   0   6   8   21.70    8.17
   0   6  -8   21.18   10.03
   0  -6  -8   33.76   15.18
   0  -6  -8   29.81   14.54
   0  -6   8   19.23    9.46
   0   6  -8   19.00   11.60
   0   6  -8   23.38   12.05
   0   6   8   27.33   12.62
   0   6   8   22.05    8.23
   0  -6   8   16.90   10.42
   0   6  -8   24.73    6.30
   0   6   8   12.85    8.82
   0  -6   8   15.18   10.83
   0   6  -8   37.75   13.92
   0  -6   8   24.14   10.71
   0   6  -8   29.59   13.41
   0  -6   8   21.65   10.47
   0   6  -8   16.92    7.39
   0   6  -9  255.16   33.59
   0  -6   9  228.11   35.74
   0  -6   9  273.29   38.72
   0  -6   9  244.15   33.16
   0  -6  -9  219.85   38.70
   0  -6   9  244.15   41.33
   0   6  -9  254.41   29.40
   0   6  -9  222.09   28.78
   0  -6  -9  203.42   20.08
   0   6   9  179.99   35.21
   0  -6   9  194.19   35.24
   0   6  -9  205.84   34.47
   0  -6  -9  222.03   38.12
   0   6  -9  203.53   16.41
   0   6  -9  225.49   31.64
   0   6   9  231.78   24.57
   0   6  -9  230.45   39.32
   0  -6   9  206.18   29.12
   0   6   9  201.12   35.79
   0  -6   9  216.86   33.36
   0   6  -9  218.19   34.64
   0   6   9  181.96   31.77
   0   6   9  241.08   26.42
   0  -6   9  232.51   15.34
   0  -6   9  215.97   32.76
   0   6  10   11.54    9.77
   0   6 -10   -1.74    4.57
   0  -6 -10   -1.36    9.81
   0   6  10    1.27    5.59
   0  -6  10   -3.87    6.78
   0   6  10   -5.37    4.59
   0  -6 -10    4.00    5.85
   0  -6  10   -3.40    5.45
   0  -6 -10   -6.56    4.29
   0  -6  10    0.73    5.36
   0  -6  10    4.86    6.49
   0   6  10    1.94    3.67
   0   6 -10   -8.68    8.87
   0  -6  10    3.77    6.96
   0   6 -10    3.07    8.64
   0  -6  10    0.78    4.57
   0  -6 -10   -9.47    8.66
   0   6 -10   -0.94    4.63
   0   6  10    4.33    7.76
   0  -6 -10    2.39   10.05
   0   6 -10    0.58    1.94
   0   6 -10    0.79    7.09
   0  -6  10    4.09    2.24
   0   6 -10   -2.38    4.88
   0   6  11   56.22   14.08
   0  -6  11   50.16   17.25
   0  -6 -11   36.88   19.44
   0  -6 -11   50.43    9.98
   0  -6  11   44.36   19.56
   0  -6  11   42.08   14.68
   0  -6 -11   50.99   18.35
   0  -6 -11   52.01   13.51
   0  -6  11   40.93   17.03
   0   6  11   52.15   18.80
   0   6  11   44.27   19.10
   0   6 -11   50.10   19.10
   0   6 -11   38.88   17.33
   0   6 -11   28.57   15.38
   0   6 -11   50.05   16.72
   0  -6 -11   39.57   22.18
   0  -6  11   49.25   20.41
   0  -6 -11   54.68   17.02
   0  -6  11   48.56   19.04
   0   6 -11   37.55   11.26
   0   6  11   52.14   20.30
   0   6  12  245.33   41.01
   0   6  12  250.14   29.79
   0   6 -12  227.72   45.41
   0  -6  12  222.91   36.23
   0  -6 -12  215.03   44.31
   0   6 -12  212.35   40.16
   0  -6 -12  181.50   24.77
   0  -6 -12  171.53   33.82
   0  -6 -12  210.96   18.55
   0   6  12  209.09   39.88
   0   6 -12  253.74   32.19
   0   6 -12  214.34   40.88
   0  -6  12  219.35   42.67
   0  -6  12  200.31   36.84
   0  -6 -12  225.07   44.69
   0  -6 -12  241.69   35.72
   0   6  12  168.97   39.20
   0  -6  12  214.87   41.31
   0  -6  12  265.24   48.33
   0   6 -13   16.93   15.49
   0  -6  13   41.62   17.13
   0  -6  13   30.13   18.57
   0  -6  13   28.70   15.38
   0   6 -13   21.67   14.88
   0  -6 -13   23.95    5.53
   0   6 -13   27.40   15.92
   0  -6 -13   17.94   12.37
   0  -6 -13   27.85   10.07
   0  -6  13   24.18   16.13
   0   6 -13   36.06   13.06
   0  -6 -13   31.30   17.63
   0   6  13   27.34   15.11
   0  -6 -13   34.33   21.27
   0   6  13   13.95   13.99
   0   6  13   14.34    8.28
   0   6  13   44.45   20.33
   0  -6  13   41.73   20.03
   0  -6  13   35.77   16.45
   0  -6 -14    0.25    5.86
   0  -6  14   -0.79    6.92
   0  -6  14   -4.84    9.06
   0  -6 -14    9.16   11.23
   0   6  14    6.25    6.69
   0   6  14    6.03   10.37
   0  -6  14    9.05   10.84
   0   6 -14  -13.06   13.36
   0   6  14   -3.86    9.19
   0  -6  14   17.68   15.08
   0  -6 -14   -4.47   11.08
   0  -6  14  -12.15   13.48
   0   6  14   -2.12    7.31
   0   6 -14  -20.49   14.70
   0   6 -14   17.63   18.95
   0   6  14    4.50    7.82
   0  -6  15   -0.67    4.99
   0   6  15    4.28    5.67
   0   6 -15   -6.61    9.78
   0  -6  15   -8.23   11.85
   0   6  15   -7.42   12.21
   0  -6 -15   15.37   15.32
   0  -6 -15    7.49   20.51
   0  -6  15   13.97   14.14
   0   6  15   -4.51    9.04
   0  -6  15    8.00   11.04
   0   6 -15   -3.20    8.19
   0   6  15  -12.76   12.74
   0  -6 -15    0.99    9.96
   0   6  15   13.92   15.21
   0  -6  15   -1.13    8.85
   0   6 -15  -19.38   20.69
   0  -6  16  -11.40   14.75
   0   6 -16   20.76   12.29
   0   6  16    3.91    9.22
   0   6 -16    3.78    8.45
   0   6 -16   -9.37   11.76
   0  -6  16    5.29   11.53
   0   6  16   -6.11    6.30
   0   6  16    3.62   14.03
   0   6  16    0.00    6.43
   0   6  16   15.29   14.99
   0  -6  16   13.76   15.39
   0  -6 -16    7.06   15.49
   0   6 -16   39.91   22.80
   0   6 -16   -8.00   20.62
   0  -6 -16    8.65   10.25
   0  -6  16   10.69   14.07
   0   6 -16   14.21   16.44
   0  -6 -16   27.29   23.96
   0   6  16    2.02   11.73
   0  -6  16   11.34    9.83
   0   6  17    2.11    6.48
   0  -6  17   12.26   13.32
   0   6 -17   15.79   17.24
   0   6 -17    5.51   10.50
   0  -6 -17    4.83   12.50
   0   6  17  -11.89   14.28
   0   6 -17   -3.55    8.30
   0   6 -17    3.05    9.47
   0  -6  17   10.45   16.85
   0   6  17  -26.02   18.93
   0   6  17  -11.21   15.82
   0   6 -17    0.64   12.45
   0  -6 -17   21.48   15.56
   0   6  17   12.41   11.55
   0  -6  17   12.88   14.53
   0  -6 -17   32.84   23.50
   0   6  17  -17.17   16.83
   0  -6  17  -17.67   13.78
   0  -6  17   -3.51    7.95
   0   6 -18  -10.80   16.25
   0   6  18   -3.34    8.27
   0   6  18   -6.87   12.21
   0   6 -18   11.31   14.00
   0  -6  18   -8.14    9.93
   0   6 -18   -4.51    9.27
   0   6  18    1.82    7.09
   0   6  18    7.15   15.80
   0  -6  18    0.00    8.15
   0  -6  18   -1.79    9.88
   0  -6 -18   -6.62   12.04
   0   6 -18  -14.94   20.20
   0  -6  18   -8.70   13.68
   0  -6 -18    3.97   12.80
   0  -6 -18   -0.60    8.23
   0   6  18  -12.37   14.48
   0   6  19   15.70   16.16
   0  -6  19   -5.89   11.97
   0   6  19  -25.25   20.01
   0  -6 -19   -3.54    8.61
   0   6 -19    8.00   11.38
   0   6  19  -12.14   14.57
   0  -6 -19    5.01   12.94
   0   6 -19   15.54   16.29
   0   6 -19  -10.25   18.95
   0  -6  19  -15.43   15.15
   0  -6  19    8.58   12.17
   0   6  19    8.35   10.66
   0   6 -19   59.01   28.63
   0   6  19    6.41   12.51
   0  -6 -19    9.76   18.67
   0  -6  19    7.32   13.99
   0   6  20   15.55   14.19
   0  -6  20   14.06   12.53
   0  -6 -20   26.89   17.61
   0  -6  20   22.44   16.77
   0   6 -20   16.94   17.34
   0   6  20   36.69   22.50
   0   6  20   46.37   21.90
   0   6 -20   -4.10   15.42
   0  -6 -20   33.75   24.02
   0   6  20    2.24   14.62
   0   6  20   11.92   17.33
   0   6 -20   63.57   38.61
   0  -6  20   27.97   22.05
   0  -6 -20   34.74   34.57
   0  -6  20   19.56   18.63
   0  -6 -21   31.45   27.03
   0  -6  21   -2.68   11.84
   0  -6 -21   11.14   15.90
   0   6 -21    6.27   18.94
   0  -6 -21   30.34   22.53
   0  -6  21  -18.97   18.49
   0   6  21   26.97   21.53
   0   6  21  -21.43   21.08
   0   6  21   28.92   19.81
   0   6  21  -16.22   21.04
   0   6 -21    5.18   13.90
   0   6 -21   42.72   31.40
   0  -6  21   37.54   24.31
   0   6 -22    7.03   17.00
   0  -6  22    4.18   14.78
   0   6  22    4.41   13.98
   0   6  22    2.80   14.89
   0  -6  22   -2.10    9.49
   0  -6  22   41.07   28.43
   0   6  22    0.95   14.10
   0  -6 -22   -0.90   12.38
   0  -6 -22  -41.68   28.99
   0   6 -22  -20.21   20.83
   0  -6 -22   23.36   18.75
   0  -6  23   -4.58    9.29
   0   6  23  -20.47   19.59
   0  -7   0    1.58    5.80
   0   7   0    4.62    4.39
   0   7   0   15.86   10.04
   0   7   0   12.78    8.86
   0  -7   0   18.81    9.26
   0  -7   0    5.59    5.89
   0   7   0    5.23    6.19
   0   7   0    9.60    6.26
   0  -7   0    4.57    5.46
   0  -7   0   39.80   12.49
   0   7   1  187.80   20.38
   0   7   1  188.02   20.43
   0  -7   1  188.18   17.70
   0   7   1  170.62   15.83
   0  -7   1  199.49   16.05
   0  -7   1  194.48   13.90
   0   7  -1  188.62   16.99
   0   7  -1  184.32   19.67
   0   7  -1  181.63   21.09
   0  -7   1  165.78   16.11
   0   7  -1  181.97   13.44
   0   7   1  180.02   15.46
   0  -7   1  172.73   20.09
   0  -7  -1  184.56   21.59
   0  -7  -1  170.03   15.97
   0   7  -1  205.88   22.28
   0   7  -1  171.96   13.62
   0  -7  -1  183.08   14.98
   0   7  -1  198.51   21.59
   0   7   1  188.97   23.67
   0  -7   1  173.00   19.61
   0  -7  -1  167.13   17.35
   0  -7   1  183.32   14.20
   0   7  -1  184.42   18.38
   0  -7   2    2.87    5.28
   0   7  -2   -0.28    3.32
   0  -7   2    0.59    1.52
   0   7  -2    4.24    5.57
   0  -7   2    0.73    2.41
   0   7  -2   -0.20    3.87
   0  -7   2    0.72    1.85
   0  -7   2    0.32    3.57
   0   7  -2   -0.92    2.05
   0   7  -2   -1.97    4.91
   0   7  -2    0.93    3.27
   0   7   2   -2.61    7.04
   0   7   2   -1.55    3.95
   0   7  -2   -1.44    4.06
   0  -7   2   -3.55    5.34
   0  -7  -2    4.64    4.78
   0   7  -2    0.22    2.40
   0   7   2    2.81    2.97
   0   7  -2    0.33    3.10
   0  -7   2   -2.23    4.21
   0  -7  -2   -3.58    6.33
   0   7   2    3.77    4.78
   0   7   2   -3.67    7.38
   0  -7  -2    3.55    4.49
   0   7   2   -0.59    3.00
   0  -7  -3  364.26   33.44
   0  -7   3  320.19   27.05
   0   7  -3  351.00   29.47
   0   7   3  367.37   29.68
   0   7  -3  360.07   26.38
   0  -7  -3  377.07   28.77
   0   7  -3  366.06   28.70
   0   7   3  374.58   25.22
   0  -7   3  369.62   30.27
   0   7  -3  379.21   31.99
   0  -7   3  369.93   33.16
   0  -7   3  385.66   27.25
   0  -7   3  358.65   29.82
   0   7  -3  363.99   16.15
   0  -7   3  359.16   16.21
   0   7  -3  367.49   28.29
   0  -7   3  369.52   25.85
   0   7  -3  379.08   33.30
   0   7  -3  354.14   31.96
   0   7  -3  392.78   30.90
   0  -7   3  389.26   27.18
   0  -7  -3  362.76   25.92
   0   7   3  319.99   31.53
   0   7   3  374.47   35.91
   0   7  -3  359.69   15.52
   0  -7  -3  350.32   29.94
   0   7  -4  346.40   32.53
   0  -7  -4  328.04   34.20
   0  -7   4  308.98   32.39
   0   7  -4  336.07   25.49
   0  -7   4  336.65   28.58
   0   7  -4  330.13   17.26
   0  -7  -4  363.19   28.08
   0   7  -4  343.42   28.92
   0  -7   4  323.14   22.77
   0   7   4  302.19   27.13
   0  -7  -4  344.33   33.23
   0   7  -4  304.87   31.76
   0  -7  -4  374.06   34.11
   0   7  -4  353.26   31.92
   0  -7   4  353.61   32.06
   0   7  -4  365.18   31.94
   0   7   4  333.41   35.82
   0   7   4  334.54   23.55
   0  -7   4  343.68   31.43
   0  -7   4  375.47   26.57
   0   7  -4  357.91   30.01
   0  -7   4  328.70   29.99
   0   7  -4  312.34   32.65
   0   7   4  317.54   33.97
   0  -7  -5  268.04   24.59
   0   7  -5  277.59   19.84
   0  -7   5  216.04   28.32
   0  -7  -5  259.75   32.52
   0   7  -5  262.68   28.22
   0   7  -5  246.30   30.87
   0  -7   5  230.09   27.64
   0   7  -5  244.92   17.98
   0   7  -5  266.43   31.40
   0  -7  -5  281.69   32.64
   0  -7   5  236.15   26.81
   0   7  -5  244.64   26.36
   0   7  -5  292.76   27.87
   0   7  -5  273.21   22.70
   0  -7   5  255.30   31.78
   0   7  -5  253.12   29.05
   0   7   5  262.03   33.23
   0   7  -5  234.64   29.89
   0   7   5  254.54   32.94
   0  -7   5  307.48   29.23
   0  -7  -5  257.72   31.46
   0  -7   5  273.99   22.64
   0   7   5  264.04   26.00
   0   7   5  263.58   20.02
   0  -7   5  270.00   29.16
   0   7  -5  276.58   30.08
   0   7  -5  299.80   32.57
   0  -7   5  258.34   19.27
   0  -7   5  279.10   32.05
   0   7  -6   -0.58    3.83
   0  -7   6   -0.70    4.65
   0   7   6    2.52    2.50
   0   7  -6    4.93    6.61
   0  -7   6    5.81    5.77
   0   7   6    0.18    3.96
   0   7  -6    7.09    8.48
   0   7  -6    4.58    4.85
   0   7  -6   -0.88    3.00
   0  -7  -6    1.59    5.77
   0  -7   6    1.58    2.54
   0   7   6   -0.55    5.73
   0   7  -6    0.86    5.39
   0   7  -6    2.53    3.89
   0  -7   6   -2.33    4.99
   0  -7  -6    1.27    3.75
   0   7  -6    0.99    4.84
   0   7  -6    3.75    3.97
   0   7  -6    7.07    8.06
   0  -7   6    1.49    4.66
   0  -7   6    3.05    6.77
   0   7  -6   -1.34    4.88
   0  -7   6   -4.06    5.59
   0  -7   6    4.56    5.34
   0  -7  -6   -2.82    7.79
   0  -7   6   -0.61    4.28
   0   7  -6   -1.48    4.05
   0  -7   6    1.65    2.63
   0  -7  -6   -0.75    7.13
   0   7   6    0.56    6.19
   0   7  -7   -5.33    6.45
   0   7   7    3.80    5.62
   0  -7  -7   -5.64    6.58
   0  -7  -7   -0.12    3.14
   0  -7   7   -0.97    4.68
   0  -7   7   -0.92    8.25
   0  -7   7   -0.04    6.18
   0   7  -7   -5.26    6.98
   0  -7   7   -2.07    5.21
   0   7  -7    0.13    3.05
   0   7   7    0.81    2.43
   0   7  -7    8.89    5.42
   0  -7   7   -1.25    4.72
   0   7  -7   -9.75    6.46
   0  -7   7   -1.70    1.92
   0  -7   7   -5.27    5.52
   0   7  -7   -3.54    6.99
   0  -7   7    0.38    1.51
   0   7  -7    0.35    3.98
   0   7  -7   -0.89    4.37
   0  -7  -7    3.51    6.50
   0   7  -7    0.00    6.82
   0  -7  -7    2.25    9.06
   0  -7   7   -1.27    2.80
   0   7  -7    0.38    2.76
   0   7   7    2.45    5.49
   0   7   7    3.70    4.87
   0   7   7    1.19    4.17
   0   7  -7    0.67    5.14
   0   7  -7    0.54    4.47
   0  -7   7    0.65    4.62
   0   7  -7   -1.56    4.08
   0   7  -8  250.58   32.08
   0  -7  -8  249.06   23.66
   0  -7   8  218.62   15.10
   0   7  -8  254.97   32.32
   0  -7  -8  231.21   36.08
   0   7  -8  260.28   36.13
   0   7   8  273.71   28.21
   0  -7   8  225.60   37.38
   0   7  -8  255.40   21.16
   0   7  -8  244.86   28.54
   0   7   8  246.77   26.82
   0   7  -8  261.88   37.54
   0   7   8  253.88   39.07
   0  -7   8  257.27   35.94
   0   7  -8  291.92   38.66
   0  -7   8  253.93   31.74
   0   7   8  240.59   35.81
   0   7  -8  227.64   24.92
   0   7  -8  280.37   39.84
   0  -7   8  258.40   32.24
   0  -7   8  299.10   39.26
   0   7  -8  260.66   27.69
   0  -7  -8  297.80   41.52
   0   7  -8  232.86   37.11
   0  -7  -8  237.14   30.35
   0   7  -9   22.71   10.21
   0   7   9   20.12    8.51
   0   7   9   24.11    9.09
   0   7  -9   20.67   11.19
   0  -7   9   32.50   12.65
   0   7  -9   26.20   11.34
   0  -7   9   17.14   10.12
   0   7  -9   30.10    7.46
   0  -7  -9   29.38    8.90
   0   7   9   29.54   14.07
   0   7  -9   24.93   11.68
   0  -7   9   38.84   14.24
   0   7  -9   16.20    9.74
   0  -7  -9   24.22   11.61
   0   7  -9   16.89   12.76
   0  -7   9   19.27   11.21
   0  -7  -9   27.30   16.37
   0  -7   9   25.33   14.23
   0   7   9   30.51   15.80
   0   7   9   21.26   12.37
   0   7  -9   18.06    8.46
   0  -7 -10    3.73    9.36
   0   7  10    1.63    4.08
   0  -7  10  -11.10    9.74
   0  -7  10    1.92    6.65
   0   7  10   -1.08    7.42
   0   7  10   -2.48    4.26
   0   7 -10    0.63    2.59
   0  -7 -10   -9.12    7.90
   0  -7  10   -1.92    9.53
   0  -7  10   -3.87    7.07
   0  -7  10    1.28    4.33
   0  -7 -10  -11.91    6.00
   0   7 -10   14.65   10.67
   0   7 -10    2.56    5.68
   0  -7  10   -3.20    5.85
   0   7 -10   -5.72    8.28
   0   7  10    7.80    8.66
   0   7 -10    3.58    5.32
   0   7  10    7.95    8.52
   0  -7 -10    7.98   11.15
   0   7 -10    5.49    8.06
   0   7  11   21.42    9.06
   0  -7 -11   34.80   19.51
   0   7  11   30.99   13.90
   0  -7  11   17.73   10.64
   0   7  11   26.15    9.07
   0   7  11   24.51   13.62
   0  -7  11   31.67   16.51
   0  -7  11   26.98   12.41
   0   7 -11   24.32    5.64
   0  -7 -11   13.79   10.62
   0  -7 -11   33.07   18.35
   0   7  11   12.65   10.66
   0  -7  11   20.60   11.20
   0  -7 -11   24.03   11.94
   0   7  11   21.00   13.98
   0   7 -11   11.16   11.91
   0  -7  11   40.64   19.62
   0   7 -11    5.12    7.68
   0   7 -11   29.26   11.33
   0   7 -11    5.21    9.06
   0   7 -11   39.83   14.31
   0  -7  11   29.34   15.40
   0  -7 -11   27.61    8.48
   0   7 -12  204.96   40.09
   0  -7  12  215.36   36.36
   0   7  12  235.93   43.18
   0   7 -12  212.56   40.60
   0  -7 -12  211.81   20.47
   0  -7 -12  198.77   35.96
   0  -7  12  231.13   45.41
   0  -7 -12  208.77   41.77
   0   7  12  222.15   28.20
   0   7  12  199.75   42.82
   0  -7 -12  182.01   32.39
   0  -7  12  214.21   38.61
   0  -7  12  226.01   34.45
   0  -7  12  190.92   40.23
   0  -7 -12  202.22   26.81
   0  -7  12  181.14   38.96
   0  -7  12  191.68   35.96
   0   7  12  261.18   44.28
   0   7 -12  195.58   42.71
   0  -7 -12  215.36   44.81
   0   7  13    9.18   10.67
   0  -7  13   10.68   10.95
   0  -7 -13    9.69    4.39
   0  -7  13    6.84   11.22
   0  -7 -13    2.87    6.96
   0   7  13   -0.08    4.23
   0   7  13   -0.64    7.14
   0  -7 -13    2.80   10.25
   0   7  13   -5.54    6.38
   0   7 -13   11.30   11.57
   0  -7  13   -5.82    8.57
   0   7 -13    0.23   13.84
   0  -7  13   16.61   12.91
   0  -7 -13   13.80   15.10
   0  -7  13    3.37    7.41
   0   7 -13   18.29   13.56
   0  -7 -13   -5.07    5.22
   0  -7  13    7.59   12.05
   0   7  14   20.83   14.00
   0  -7  14   16.53   13.03
   0  -7  14   16.64   12.60
   0  -7 -14   24.70   17.81
   0  -7  14    9.26   10.57
   0   7 -14    9.70   12.09
   0  -7  14   40.77   21.53
   0   7  14   19.90    8.79
   0  -7  14   25.87   16.05
   0   7  14   12.65   14.12
   0   7  14   16.00   13.97
   0  -7 -14   19.24   17.36
   0   7 -14   16.15   17.73
   0  -7 -14   10.94   12.00
   0   7 -14   19.45   14.75
   0   7 -14    7.14    8.90
   0  -7  14   22.93   14.29
   0   7 -15   32.45   19.01
   0  -7 -15   15.89   11.60
   0  -7 -15   36.42   20.67
   0  -7 -15   77.64   35.66
   0  -7  15   43.61   22.16
   0   7 -15   49.20   23.45
   0  -7  15   20.10   15.92
   0  -7  15   32.28   15.80
   0   7  15   60.57   30.11
   0   7  15   52.88   21.97
   0   7 -15   29.25   14.53
   0   7 -15   25.67   21.24
   0   7  15   29.09   13.08
   0  -7  15   29.83   16.45
   0   7  15   17.79   16.40
   0   7  15   45.99   19.51
   0   7  16   41.68   18.49
   0  -7  16   31.01   17.65
   0  -7  16   54.31   20.24
   0   7  16   52.55   23.83
   0  -7  16   26.84   16.85
   0   7 -16   34.12   21.53
   0   7 -16   34.43   19.56
   0   7 -16   18.82   15.43
   0   7  16   32.80   20.58
   0  -7 -16   32.81   25.17
   0   7  16   48.68   21.73
   0   7 -16   24.72   15.08
   0   7 -16   25.29   20.57
   0  -7 -16   33.58   18.81
   0  -7 -16   38.51   25.11
   0  -7  16   17.00   14.05
   0   7  16   50.74   28.32
   0  -7 -17   20.19   15.43
   0   7 -17   -8.19   12.92
   0   7 -17   36.90   23.52
   0  -7  17   10.19   13.67
   0  -7  17    7.46   13.11
   0  -7  17   47.98   22.69
   0   7 -17   20.02   20.35
   0   7  17    1.55   11.24
   0   7 -17   29.61   18.38
   0  -7 -17   33.98   22.36
   0   7  17   23.41   21.08
   0  -7 -17   36.68   24.49
   0   7 -17   19.18   12.81
   0   7  17   25.21   15.21
   0   7  17   37.06   21.50
   0   7  17   44.80   23.31
   0  -7  17   31.22   17.00
   0   7  17   46.35   21.78
   0  -7 -18   40.31   27.20
   0   7  18   -0.84   12.29
   0   7  18  -23.68   18.10
   0  -7 -18    6.45   14.70
   0   7 -18   -0.58    7.94
   0  -7  18  -28.79    7.30
   0   7 -18  -13.18   16.94
   0   7 -18   17.13   16.58
   0   7  18   -2.70   12.83
   0  -7  18   10.53   10.49
   0  -7  18   10.48   11.55
   0   7 -18   -3.77   11.98
   0   7  18   -5.95   10.88
   0   7 -18   -6.85   13.96
   0  -7  18   22.05   18.74
   0  -7 -18    7.80   10.79
   0  -7 -19    3.88   10.53
   0   7  19   -1.43   11.41
   0   7 -19   -7.02    9.59
   0   7 -19   51.00   26.47
   0   7  19    6.85   14.52
   0   7  19   -7.65   10.38
   0  -7  19  -11.09   15.61
   0   7 -19   -0.87   11.29
   0   7 -19    2.54    9.67
   0  -7  19    5.25   11.55
   0  -7  19  -11.38   15.85
   0  -7 -19   10.62   17.68
   0   7  19   30.96   22.28
   0  -7  19    1.34   10.82
   0   7  19   -7.21   11.87
   0  -7 -19  -20.28   23.67
   0  -7  20    0.37   13.18
   0  -7 -20    6.19   14.29
   0   7  20   -7.93   15.72
   0  -7  20   27.80   21.82
   0   7 -20    9.65   13.97
   0   7  20  -14.86   15.76
   0  -7 -20    6.60   18.14
   0  -7 -20    7.46   11.82
   0   7  20   -3.89    8.24
   0   7  20    5.90   13.31
   0   7 -20   11.73   19.05
   0  -7  20   10.75   14.02
   0   7  20   -4.61   16.78
   0   7 -20   13.21   18.22
   0   7  21  -22.57   20.27
   0  -7 -21  -20.48   20.27
   0  -7 -21   -6.36   20.39
   0   7 -21  -30.37   27.51
   0  -7  21  -18.37   17.31
   0   7 -21   29.04   22.85
   0   7  21   13.36   15.32
   0  -7  21   -8.96   12.78
   0  -7  21   21.96   20.73
   0  -7 -21   41.41   24.04
   0   7  21    8.69   19.01
   0   7  21   -0.14   16.54
   0   7  22   17.82   22.49
   0  -7 -22   13.14   22.15
   0   7 -22   -9.65   17.03
   0   7  22   -2.94    8.38
   0  -7  22   13.61   15.81
   0  -7  22  -36.72   27.16
   0  -7  22   18.63   19.84
   0  -7 -22    1.03    6.55
   0  -7  23  -25.47   21.98
   0  -7  23  -52.39   31.98
   0   7  23   -4.02    9.75
   0  -8   0 4404.37   88.75
   0  -8   0 4402.19   90.81
   0   8   0 4322.71  114.10
   0   8   0 4529.44   90.44
   0   8   0 4450.10   80.39
   0  -8   0 4584.13   90.20
   0   8   0 4398.93  102.20
   0  -8   0 4599.07   80.19
   0   8   0 4457.35   89.77
   0  -8   0 4533.52  104.34
   0   8   0 4601.67   92.14
   0  -8   0 4380.14  107.51
   0  -8   1  926.91   41.61
   0  -8   1  897.62   35.07
   0   8  -1  906.42   45.73
   0   8   1  915.86   47.93
   0   8  -1  868.27   30.99
   0   8   1  897.72   38.64
   0   8  -1  954.65   50.12
   0   8  -1  906.21   42.92
   0   8  -1  851.36   48.47
   0  -8   1  933.51   47.75
   0   8  -1  926.52   40.93
   0   8   1  857.49   35.83
   0   8  -1  907.87   34.46
   0  -8  -1  880.20   49.90
   0  -8  -1  840.74   37.53
   0   8   1  870.63   53.18
   0   8  -1  951.95   50.82
   0   8   1  880.60   44.98
   0   8  -1  911.60   38.93
   0  -8   1  885.80   38.38
   0  -8   1  920.48   49.21
   0  -8  -1  918.58   34.73
   0  -8  -1  939.86   43.13
   0  -8   1  889.07   33.34
   0  -8   2    6.93    3.35
   0   8  -2    6.84    5.32
   0  -8   2    2.57    3.10
   0  -8   2    6.16    5.94
   0  -8  -2    5.55    4.98
   0  -8   2    8.57    3.51
   0  -8   2   12.29    6.36
   0   8  -2    9.10    3.99
   0   8  -2    5.60    4.97
   0  -8   2    6.73    2.74
   0   8  -2    9.64    6.22
   0   8   2    7.91    4.88
   0  -8   2   12.58    7.26
   0   8   2    6.23    4.04
   0  -8  -2    7.94    3.90
   0   8  -2    7.49    4.45
   0   8   2   14.48    7.61
   0   8   2    0.84    6.30
   0   8  -2    5.71    3.06
   0   8  -2   13.24    6.33
   0   8   2    7.23    4.01
   0  -8  -2    4.40    5.27
   0   8  -2    5.36    4.45
   0   8   2    5.24    6.01
   0   8  -2    3.97    4.19
   0   8  -3   12.02    3.33
   0  -8  -3   11.78    5.52
   0   8  -3    6.95    5.51
   0   8  -3   14.80    6.87
   0  -8   3    8.72    5.77
   0  -8   3    8.31    6.13
   0  -8   3   16.14    7.20
   0   8   3   16.13    9.82
   0   8  -3   12.69    3.21
   0   8   3   15.71    6.05
   0  -8   3   10.45    5.78
   0  -8   3   10.07    6.30
   0  -8   3    8.21    4.52
   0   8   3   18.33    8.15
   0  -8  -3   18.63    8.38
   0  -8  -3   17.69    8.04
   0   8  -3   13.30    6.55
   0   8  -3   17.25    7.88
   0   8  -3   13.62    5.80
   0  -8   3   10.40    3.00
   0  -8   3    9.34    5.75
   0   8  -3    8.74    5.24
   0   8  -3   10.63    6.10
   0   8   3    7.90    5.97
   0  -8  -3   17.72    7.97
   0   8  -3   10.62    7.11
   0  -8  -4    1.00    4.86
   0  -8   4    2.28    4.19
   0   8  -4    8.14    7.60
   0   8  -4    7.25    4.82
   0   8   4    6.89    7.79
   0   8  -4    3.96    4.74
   0   8  -4    0.55    4.23
   0  -8   4    7.35    6.74
   0   8  -4    2.75    1.83
   0  -8   4    7.61    5.14
   0  -8   4    2.76    5.24
   0  -8   4    6.25    4.64
   0  -8  -4    0.64    3.75
   0   8  -4    2.68    2.05
   0  -8   4    3.52    4.12
   0  -8  -4   -2.76    5.53
   0   8  -4    1.97    5.01
   0   8   4   -1.58    5.86
   0  -8  -4    8.51    6.62
   0  -8   4    6.28    5.65
   0   8  -4    2.50    4.26
   0   8   4    8.25    6.81
   0   8   4    3.51    4.09
   0   8  -4    3.59    5.62
   0   8  -4    4.41    4.56
   0  -8   5 1064.56   42.42
   0   8   5 1059.10   43.83
   0   8   5 1067.59   68.66
   0  -8   5  984.68   64.29
   0  -8   5 1053.02   56.71
   0   8  -5 1072.21   66.29
   0  -8  -5 1066.71   63.37
   0  -8   5 1167.24   66.57
   0  -8   5 1107.56   57.23
   0   8   5 1043.39   54.19
   0  -8   5 1034.02   58.10
   0   8  -5 1070.41   35.50
   0   8  -5 1125.94   60.56
   0   8   5 1060.92   69.19
   0  -8  -5 1110.38   66.02
   0  -8   5  969.50   60.57
   0   8  -5  999.00   58.52
   0  -8  -5 1083.38   68.21
   0   8  -5 1133.64   62.44
   0   8  -5 1077.85   63.25
   0   8  -5 1047.89   60.28
   0  -8   5 1144.66   49.73
   0   8  -5 1044.45   64.37
   0  -8  -5 1092.71   52.70
   0   8  -5 1132.23   64.87
   0   8  -5 1063.96   56.13
   0   8  -5 1028.76   55.17
   0  -8   5 1001.81   59.19
   0   8  -5 1129.48   49.31
   0  -8   6  243.58   29.84
   0  -8   6  257.70   33.56
   0   8  -6  265.10   35.24
   0  -8   6  247.89   28.49
   0  -8   6  193.58   28.88
   0  -8  -6  275.09   26.42
   0   8  -6  229.15   32.61
   0   8   6  245.34   26.88
   0   8  -6  267.08   33.69
   0  -8  -6  243.48   33.22
   0   8  -6  270.99   33.16
   0  -8   6  243.41   30.74
   0  -8   6  209.73   29.02
   0   8  -6  200.39   31.16
   0   8   6  187.84   30.43
   0  -8   6  256.80   23.54
   0   8  -6  225.16   22.24
   0   8  -6  235.36   28.66
   0  -8  -6  235.50   33.75
   0   8  -6  241.57   32.72
   0   8  -6  231.27   28.92
   0  -8   6  247.16   34.32
   0   8   6  251.91   35.19
   0   8  -6  236.88   20.30
   0  -8  -6  245.16   33.12
   0   8  -6  258.15   33.73
   0  -8   6  252.82   19.46
   0   8  -6  237.05   19.62
   0  -8   6  261.15   34.30
   0   8  -6  241.43   27.58
   0   8   6  252.13   20.54
   0  -8   7  435.17   49.34
   0   8  -7  545.22   51.11
   0   8  -7  492.38   40.80
   0  -8  -7  469.99   48.82
   0   8  -7  499.38   32.62
   0  -8   7  464.81   24.59
   0  -8   7  442.69   44.44
   0   8   7  475.53   26.13
   0   8  -7  463.09   47.32
   0   8  -7  471.81   42.13
   0  -8   7  557.04   51.47
   0   8   7  463.84   50.83
   0   8   7  497.58   51.82
   0   8  -7  478.80   50.78
   0   8  -7  452.07   47.84
   0  -8  -7  485.16   51.05
   0  -8   7  485.41   42.30
   0   8  -7  580.12   55.82
   0  -8   7  484.84   45.95
   0   8  -7  491.69   31.94
   0  -8   7  480.73   43.57
   0  -8   7  476.07   32.07
   0   8  -7  466.09   32.16
   0   8  -7  506.81   47.82
   0   8  -7  492.52   44.16
   0   8   7  457.58   36.21
   0  -8   7  411.04   44.70
   0  -8  -7  507.03   36.05
   0   8   7  475.74   38.22
   0   8  -7  475.10   50.01
   0   8  -8   94.47   23.62
   0  -8  -8   57.17   19.45
   0  -8   8   69.81   19.31
   0  -8   8   68.37   17.02
   0  -8   8   64.40   20.15
   0  -8   8   62.04    8.06
   0   8  -8   66.88   13.57
   0   8  -8   75.75   16.96
   0   8   8   72.22    8.55
   0   8  -8   54.29   12.01
   0   8   8   81.15   16.67
   0   8   8  105.40   26.20
   0   8  -8   73.09   21.77
   0   8  -8   80.05   18.46
   0   8  -8   77.55   12.85
   0  -8   8   65.68    7.34
   0  -8   8   61.69   16.16
   0  -8  -8   74.08   13.99
   0  -8  -8   83.27   18.44
   0   8  -8   60.18   16.12
   0  -8  -8   76.47   23.09
   0   8   8   73.01   15.22
   0   8  -8   79.96   20.82
   0  -8   8   74.07   20.13
   0   8   8   72.85   20.72
   0   8  -8   65.65   19.55
   0   8   9   23.16    9.33
   0  -8   9   27.09   13.30
   0   8   9   37.18   16.92
   0   8  -9   46.66   15.55
   0  -8   9   21.35   13.61
   0   8  -9   16.06    6.35
   0  -8  -9   29.52   15.90
   0  -8   9   35.96   13.56
   0   8  -9   21.76    7.65
   0   8  -9   16.83   11.62
   0   8   9   27.93    9.77
   0   8  -9   38.60   16.49
   0   8  -9   25.34    9.17
   0   8   9   21.77   13.68
   0  -8   9   20.02   12.96
   0  -8   9   20.71   10.67
   0  -8   9   17.09    9.25
   0   8  -9   33.27   12.90
   0  -8  -9   35.77   15.18
   0  -8  -9   28.29    9.08
   0  -8 -10   -5.87    4.83
   0  -8  10    2.58    5.76
   0  -8  10   11.09    9.95
   0  -8  10   -3.03    7.00
   0   8  10   13.44   11.93
   0   8 -10    4.91    3.85
   0  -8  10    3.04    8.08
   0   8 -10    3.66    8.67
   0   8  10    4.48    4.42
   0   8 -10   -3.47    8.54
   0  -8 -10    4.53    9.47
   0   8  10    3.06    4.39
   0   8 -10    2.99    5.39
   0   8 -10    1.33    6.58
   0   8 -10    1.64    4.31
   0  -8  10   -2.44    7.43
   0  -8  10    2.74    5.16
   0   8 -10    1.54    6.23
   0   8  10    7.34    8.91
   0   8  10    8.77   10.95
   0  -8 -10   -7.38   10.60
   0   8  11    6.02   10.62
   0   8  11   32.35   17.50
   0  -8  11   13.19   11.68
   0  -8 -11   19.28   16.40
   0   8 -11    7.77    7.21
   0  -8  11   10.01    8.90
   0   8  11   15.27   11.99
   0  -8  11    9.93    8.75
   0   8  11   23.98   15.67
   0  -8  11   22.22   11.22
   0   8 -11   10.67   11.68
   0  -8 -11   12.21    9.92
   0   8  11   10.29    5.47
   0  -8  11   -7.67   11.78
   0   8 -11   12.70   10.40
   0  -8 -11   21.85   14.16
   0  -8  11   24.82   14.02
   0   8  11   21.08    9.46
   0   8 -11   19.24   14.12
   0   8 -11   11.55    4.62
   0  -8 -11   20.33    7.66
   0  -8  11   24.24   14.88
   0   8 -11   22.24   12.39
   0   8 -12  255.43   45.62
   0   8  12  211.10   26.20
   0   8 -12  205.36   14.99
   0   8 -12  264.38   36.69
   0  -8  12  257.07   43.03
   0   8  12  255.70   30.91
   0   8 -12  239.43   33.33
   0  -8  12  235.98   43.54
   0   8  12  258.71   45.28
   0  -8 -12  288.01   40.18
   0  -8  12  199.52   41.62
   0   8  12  300.79   48.53
   0  -8  12  246.94   38.06
   0   8  12  225.07   46.05
   0   8 -12  267.02   46.40
   0  -8  12  227.43   39.46
   0  -8 -12  274.77   51.36
   0  -8 -12  264.24   25.03
   0   8 -12  260.23   48.99
   0  -8 -12  247.69   45.80
   0  -8  12  262.59   40.13
   0  -8 -12  186.81   34.53
   0  -8  13  132.47   28.44
   0  -8  13  150.57   32.28
   0  -8 -13   95.14   31.25
   0   8  13  142.02   38.53
   0  -8  13  137.59   31.72
   0   8 -13  158.88   28.92
   0   8  13  160.62   37.45
   0  -8  13  139.40   36.70
   0   8  13  194.44   39.24
   0  -8  13  144.04   32.98
   0   8  13  150.42   23.65
   0   8 -13   99.46   29.54
   0  -8 -13  108.03   27.46
   0   8 -13  125.54   33.24
   0  -8  13  122.44   34.52
   0  -8 -13  109.91   21.01
   0  -8 -13  159.82   18.68
   0  -8 -13  160.02   39.12
   0   8 -13  152.29   40.38
   0  -8 -14   -8.58   12.14
   0   8 -14    6.92   11.23
   0  -8 -14    5.90    9.00
   0   8  14   10.24    6.93
   0  -8  14   20.77    8.70
   0   8  14   -3.76    9.37
   0   8  14    8.92   12.44
   0  -8  14    6.76   12.05
   0   8 -14   -1.44    9.36
   0   8 -14    4.63    8.60
   0  -8  14   -2.00    9.68
   0  -8 -14    9.94   13.61
   0  -8  14   22.85   16.99
   0   8 -14    9.33    8.71
   0   8  14   -6.32    9.97
   0  -8  14    3.68    8.48
   0   8 -15    3.35   12.65
   0   8 -15    4.92    9.40
   0   8 -15    7.37   11.20
   0   8  15   11.93   14.46
   0   8  15   17.05   14.87
   0   8 -15    1.49    8.63
   0  -8  15    4.79   11.04
   0  -8 -15    3.69    7.57
   0  -8  15    9.08   11.76
   0  -8 -15    1.55   15.17
   0  -8  15   10.69   11.52
   0  -8 -15    2.66    9.65
   0   8  15    7.78    6.64
   0  -8  15   -6.80    8.62
   0   8  15   10.17   11.40
   0  -8  15   13.58   14.33
   0   8 -16   20.85   20.78
   0   8  16   -5.71   12.10
   0  -8 -16   10.52   10.50
   0   8 -16    8.31   10.08
   0  -8 -16    5.85   14.86
   0   8  16   46.54   21.51
   0  -8 -16   11.44   17.64
   0  -8  16   -1.18   10.47
   0  -8  16   12.37   16.05
   0   8  16    3.81   11.59
   0  -8  16   11.84   12.41
   0   8 -16    1.93    8.98
   0   8 -16    1.19    8.92
   0   8  16   -3.88   10.49
   0  -8  16   -5.03    9.32
   0  -8  17   10.92   11.90
   0   8  17    0.67   12.06
   0  -8  17   -9.34   11.57
   0  -8 -17   -0.75   14.38
   0   8  17  -11.17   14.20
   0   8  17   -0.70    5.88
   0  -8  17    9.90   13.39
   0   8 -17   16.71   14.30
   0   8 -17   -3.52    7.88
   0   8 -17   -7.73   14.88
   0  -8 -17    0.55   10.00
   0  -8 -17    9.13   14.50
   0   8  17  -21.30   20.13
   0   8  17   -6.91   13.11
   0   8 -17    4.53   11.88
   0   8 -17   16.16   15.94
   0  -8  17   12.80   15.96
   0   8  17   24.94   19.14
   0   8  18   -5.93   12.51
   0  -8 -18    9.35   14.47
   0   8  18    0.07   10.15
   0  -8 -18    6.54   10.70
   0  -8  18   -6.86   10.93
   0  -8  18  -14.85   15.01
   0   8  18  -14.33   13.85
   0   8  18  -29.94   24.63
   0   8 -18  -12.36   15.14
   0   8  18    2.28   10.99
   0   8  18  -12.85   16.36
   0   8 -18  -10.62   10.22
   0   8 -18   15.56   18.46
   0  -8  18  -22.14   15.76
   0  -8 -18   -5.18   16.88
   0   8 -18  -11.41   11.35
   0   8 -18  -23.54   20.45
   0  -8  18    4.41    9.15
   0   8 -19   -5.74   12.15
   0   8  19    4.26   12.97
   0   8  19  -13.88   15.56
   0  -8 -19   21.79   16.46
   0  -8  19   -7.24   13.54
   0  -8  19    6.28   16.77
   0  -8 -19   10.94   17.10
   0  -8  19  -12.05   12.75
   0   8  19   15.30   18.19
   0   8 -19   10.05   18.73
   0   8  19   -7.20   17.03
   0  -8 -19    0.87   16.26
   0  -8  19   21.67   18.17
   0   8  19    3.52    7.80
   0   8 -19   25.86   19.57
   0  -8 -20   -0.84   10.13
   0  -8  20  -17.50   18.38
   0   8 -20    8.84   13.90
   0   8  20  -31.03   21.77
   0   8 -20   14.95   15.78
   0   8  20   15.67   17.79
   0  -8  20   11.55   15.50
   0   8  20    4.93    6.91
   0  -8 -20   19.31   21.11
   0  -8  20   -8.14   13.58
   0   8 -20  -46.03   29.83
   0   8  20   13.12   25.49
   0   8  20   41.11   28.72
   0  -8 -20    9.07   11.40
   0  -8 -21   26.52   25.12
   0   8  21    4.25    9.80
   0   8  21   -6.47   12.13
   0  -8 -21    6.35   15.52
   0  -8 -21   22.05   17.70
   0   8 -21    0.25    8.22
   0   8 -21   13.91   18.58
   0   8  21   -4.46   11.38
   0   8  21   65.58   36.94
   0  -8  21  -12.45   18.11
   0  -8  21   -4.94   11.69
   0  -8  21   -6.89   14.77
   0   8  22   24.70   22.48
   0  -8  22   19.28   19.34
   0  -8 -22  -16.57   17.17
   0  -8  22   19.22   17.49
   0   8 -22   24.77   20.80
   0  -8  23    9.82   18.41
   0   8  23  -40.82   27.21
   0   9   0    3.91    7.55
   0   9   0   -0.56    2.90
   0   9   0    0.39    5.93
   0  -9   0    1.87    6.93
   0   9   0   -3.38    4.19
   0  -9   0   -1.57    5.48
   0  -9   0    6.55    7.85
   0  -9   0    6.49    8.25
   0  -9   0    2.47    6.53
   0   9   0    1.18    4.28
   0   9   0    4.39    5.70
   0  -9   0   -1.26    5.95
   0   9   0    4.41    5.65
   0  -9  -1  132.96   14.31
   0   9   1  142.15   19.21
   0  -9  -1  127.09   20.26
   0  -9   1  153.40   15.36
   0   9   1  129.79   22.33
   0  -9  -1  146.18   19.22
   0   9  -1  135.56   12.90
   0  -9   1  137.30   19.79
   0   9  -1  130.72   15.57
   0   9   1  156.47   18.80
   0   9  -1  147.34   17.22
   0   9  -1  145.49   21.59
   0  -9   1  133.90   16.03
   0   9  -1  145.91   15.16
   0  -9   1  150.11   14.91
   0   9  -1  131.93   20.98
   0   9  -1  135.06   19.99
   0  -9  -1  140.65   16.66
   0   9   1  124.76   15.53
   0   9   1  151.56   16.00
   0  -9   1  121.51   16.08
   0   9   1  146.18   20.58
   0  -9   1  127.48   19.86
   0   9  -1  126.99   17.08
   0  -9  -1  148.11   18.06
   0   9  -1  152.41   20.05
   0  -9   1  157.80   22.48
   0   9   2    3.58    5.16
   0   9   2    4.11    5.52
   0   9  -2    0.97    3.93
   0  -9   2    4.95    4.31
   0   9  -2    2.19    2.81
   0  -9  -2   -3.13    6.61
   0   9  -2    5.33    6.09
   0   9   2    2.98    4.38
   0   9  -2    5.08    5.98
   0  -9   2    0.71    4.05
   0  -9   2    1.10    2.67
   0   9  -2    3.89    4.24
   0   9  -2   -0.22    3.47
   0   9  -2    1.78    5.75
   0  -9   2    3.09    5.19
   0  -9   2    4.35    5.00
   0  -9  -2    3.35    3.63
   0  -9   2    2.11    2.82
   0  -9  -2    6.79    5.91
   0   9   2   -0.09    4.85
   0   9  -2    1.75    2.50
   0   9   2    1.96    2.49
   0  -9   2    4.37    2.82
   0   9   2   -0.33    3.64
   0   9  -2    1.21    3.92
   0   9   2    2.50    4.14
   0   9  -3  690.08   41.12
   0   9  -3  619.25   40.86
   0  -9  -3  611.25   41.80
   0   9  -3  675.46   23.46
   0  -9  -3  652.10   49.65
   0   9  -3  684.09   41.18
   0  -9   3  638.89   47.27
   0   9   3  657.15   44.24
   0   9  -3  648.68   43.74
   0  -9   3  645.67   44.06
   0  -9   3  658.48   36.38
   0   9  -3  678.18   41.76
   0   9   3  659.46   39.50
   0  -9   3  683.95   41.14
   0  -9   3  677.09   41.45
   0   9  -3  630.02   47.04
   0   9   3  637.86   47.36
   0   9  -3  646.49   40.58
   0   9   3  615.99   51.54
   0  -9   3  640.10   23.21
   0  -9  -3  705.45   37.66
   0   9  -3  641.66   47.21
   0   9  -3  641.86   40.50
   0  -9   3  674.87   41.13
   0   9  -3  670.27   36.51
   0  -9   3  634.73   43.53
   0  -9  -4  381.94   39.21
   0   9  -4  408.54   37.34
   0   9   4  355.23   32.87
   0   9   4  352.94   40.53
   0  -9   4  353.98   17.84
   0  -9   4  383.77   34.34
   0  -9   4  411.02   31.78
   0  -9  -4  379.55   36.00
   0  -9  -4  366.49   29.98
   0   9  -4  383.70   34.79
   0   9  -4  385.50   35.57
   0  -9   4  363.47   34.57
   0  -9   4  380.43   31.38
   0   9  -4  379.47   34.09
   0  -9  -4  407.79   33.38
   0   9   4  391.46   29.96
   0   9  -4  367.25   18.11
   0  -9   4  345.64   33.63
   0   9  -4  348.39   36.38
   0  -9   4  349.75   37.03
   0   9  -4  385.96   30.89
   0   9  -4  370.30   17.56
   0   9  -4  404.74   33.77
   0  -9   4  377.25   29.67
   0   9  -4  417.80   40.23
   0   9   4  373.04   39.13
   0  -9   5   44.00   13.83
   0   9  -5   42.56   14.22
   0  -9   5   46.13   13.21
   0   9  -5   47.28    7.17
   0   9  -5   48.65   13.02
   0   9  -5   49.87   14.99
   0  -9   5   49.35   11.43
   0   9  -5   37.74   11.79
   0   9   5   47.09   16.24
   0  -9   5   43.47   13.86
   0  -9   5   45.29   13.74
   0  -9   5   46.28   12.81
   0  -9   5   38.86    8.91
   0  -9  -5   41.37   14.36
   0  -9   5   52.34   14.19
   0   9   5   43.40   10.03
   0   9  -5   27.99   10.30
   0  -9  -5   21.55   12.22
   0  -9   5   42.02   14.17
   0   9  -5   46.43   11.48
   0   9   5   53.62   16.94
   0   9  -5   39.84   13.34
   0  -9  -5   44.37   12.15
   0   9  -5   30.84   11.75
   0   9   5   38.22   11.78
   0   9  -5   36.30   12.21
   0   9  -5   34.04   11.34
   0   9   6   16.06   11.35
   0  -9  -6   19.09    7.89
   0   9  -6   11.60    6.82
   0   9  -6   14.98    7.79
   0   9  -6   20.22    9.49
   0   9   6   22.36   11.44
   0   9  -6   17.37    9.39
   0   9   6   26.58    7.35
   0  -9   6   18.75   10.58
   0  -9   6   16.41    9.93
   0   9  -6   20.87    5.92
   0   9  -6   25.47   11.41
   0   9  -6   30.36   12.35
   0  -9   6   22.16    7.76
   0   9  -6   22.24   11.27
   0   9  -6   25.03   12.03
   0  -9   6   18.60   10.49
   0  -9  -6   22.22   11.93
   0  -9   6   23.03    9.31
   0  -9   6   23.18   10.27
   0   9  -6   18.13    9.51
   0  -9  -6   23.59   11.51
   0  -9  -6   14.44    8.33
   0   9   6   24.38    9.94
   0   9  -6   21.24    8.31
   0  -9   6   19.76    9.93
   0  -9   6   21.61   10.30
   0  -9   6   21.16    6.32
   0  -9   6   20.88    9.74
   0   9  -6   18.45    5.85
   0   9  -6   18.79    8.10
   0   9  -6   22.72   10.90
   0  -9   7   41.74   12.25
   0   9  -7   45.48   14.90
   0   9  -7   25.22   12.59
   0   9  -7   54.74   14.54
   0   9  -7   40.02   15.67
   0   9  -7   46.97   15.53
   0  -9   7   40.51   13.91
   0   9   7   32.87   13.97
   0   9  -7   43.27   10.93
   0   9  -7   33.89   11.65
   0   9  -7   36.88   13.25
   0  -9   7   51.24   16.55
   0   9   7   45.03   12.43
   0   9  -7   31.66   13.44
   0  -9  -7   37.67   11.57
   0   9  -7   41.30   13.97
   0  -9   7   35.14    7.49
   0  -9   7   25.15   13.71
   0   9  -7   40.70    9.49
   0  -9   7   29.56   12.41
   0  -9   7   27.82    8.17
   0   9   7   43.45   17.58
   0   9  -7   43.80    9.17
   0  -9  -7   40.53   16.13
   0   9  -7   41.34   14.43
   0  -9   7   28.11   11.35
   0   9   7   34.65    7.86
   0  -9  -7   42.45   16.47
   0  -9   8   43.05    7.26
   0   9  -8   50.14   11.16
   0   9  -8   52.97   17.36
   0   9  -8   41.16   16.81
   0   9   8   52.65   14.75
   0   9   8   42.70    7.78
   0   9  -8   44.68   16.20
   0  -9  -8   47.99   17.44
   0   9   8   42.82   11.81
   0  -9   8   51.69    7.07
   0   9   8   57.76   20.20
   0  -9   8   33.46   16.09
   0  -9   8   39.70   13.93
   0   9  -8   48.20   11.02
   0  -9  -8   37.43   11.72
   0   9  -8   56.24   16.15
   0   9  -8   35.12   12.52
   0   9   8   27.71   13.26
   0  -9   8   34.24   11.88
   0  -9  -8   55.29   12.79
   0  -9   8   28.90   14.00
   0  -9  -8   43.32   18.64
   0  -9   8   46.83   10.63
   0   9  -8   50.22   17.72
   0   9  -8   38.07    9.48
   0   9  -8   58.22   15.80
   0  -9   9    0.44    4.37
   0  -9   9    5.29    5.47
   0  -9  -9   11.73   10.99
   0  -9   9   -7.86    8.98
   0   9  -9    5.19    3.94
   0   9   9    5.40    7.89
   0  -9   9   -2.74    5.88
   0   9  -9   10.99    7.61
   0  -9  -9    5.42    5.27
   0   9   9    2.55    6.44
   0  -9   9   -5.08    8.79
   0   9   9    3.62    6.57
   0   9  -9    2.11    7.49
   0   9  -9    6.97    5.78
   0   9  -9   -0.73    7.22
   0  -9   9   10.43    9.31
   0   9  -9    4.60    6.69
   0   9   9    2.27    4.05
   0   9  -9    0.07    4.33
   0  -9   9    6.67    7.28
   0   9  -9   10.53    9.76
   0  -9  -9    9.75    9.66
   0  -9  10    5.56    8.54
   0  -9 -10    8.75    6.11
   0  -9  10   22.82   11.32
   0   9 -10   14.13    6.76
   0   9  10    9.21    7.65
   0   9  10   11.83   10.78
   0  -9  10   17.01   13.78
   0  -9  10    5.08   11.66
   0   9 -10   13.00   12.89
   0   9  10   17.39   12.19
   0   9  10    5.87    8.02
   0   9 -10   14.62    7.56
   0   9  10    9.93    9.89
   0  -9 -10    5.82   10.96
   0   9 -10    7.50    6.46
   0  -9  10   12.84   10.79
   0   9 -10    8.83    8.70
   0  -9 -10   25.40   17.24
   0   9 -10    1.20    9.59
   0  -9  10    7.17    7.37
   0  -9 -11  154.88   35.44
   0  -9  11  198.41   33.25
   0  -9  11  134.06   30.06
   0  -9 -11  200.59   41.96
   0  -9  11  169.10   36.14
   0   9 -11  158.97   34.35
   0   9 -11  163.28   38.34
   0   9  11  174.28   25.80
   0  -9  11  198.39   34.41
   0   9 -11  155.87   17.74
   0   9 -11  148.12   32.93
   0   9 -11  192.86   27.35
   0   9 -11  211.64   30.49
   0  -9  11  135.13   31.89
   0   9  11  191.10   38.44
   0   9  11  139.81   22.41
   0  -9 -11  132.74   27.09
   0   9  11  129.81   33.38
   0  -9  11  153.92   37.34
   0  -9 -11  179.08   22.67
   0   9  11  145.24   35.56
   0  -9  11  160.19   32.23
   0   9 -12   18.02   10.01
   0   9 -12   -0.19    8.06
   0  -9  12   -1.53    8.86
   0   9 -12    3.74    3.06
   0  -9  12    9.90   10.92
   0   9 -12   10.02   12.46
   0  -9 -12    3.82    4.16
   0  -9  12  -22.80   13.27
   0  -9 -12   -6.47   11.41
   0   9  12    2.92    8.15
   0   9  12    7.08   11.03
   0   9  12   -0.29    8.85
   0  -9 -12    8.41   10.73
   0   9  12    2.04    5.31
   0   9 -12   -3.05    9.20
   0  -9  12  -11.78   14.33
   0   9  12   -3.09    5.01
   0   9 -12    5.17    6.11
   0  -9  12    8.24    9.16
   0  -9  12   10.67    9.42
   0  -9  12    0.85    8.16
   0  -9 -12    9.29    7.51
   0  -9  13   37.81   16.85
   0   9 -13   37.90   21.26
   0   9 -13   44.80   20.53
   0   9  13   30.11   17.51
   0   9 -13   28.73   17.36
   0  -9  13   17.91   13.20
   0   9  13   22.77    9.76
   0  -9 -13   30.57    8.89
   0   9  13   15.58   15.52
   0  -9 -13   12.11   10.55
   0  -9  13   17.59   12.78
   0  -9 -13   22.92   10.62
   0   9 -13   16.70    9.45
   0  -9  13   29.04   14.10
   0  -9 -13   19.91   14.80
   0  -9  13   27.66   15.95
   0  -9  13   19.31   13.92
   0  -9 -13   15.86   18.13
   0   9  13   13.75   12.44
   0  -9 -14    7.63    8.98
   0  -9  14    1.18    8.51
   0   9  14   -3.24    9.41
   0  -9  14   -7.65    9.62
   0   9 -14    4.24    9.02
   0  -9  14    3.16    6.40
   0   9  14    1.76    4.75
   0   9 -14   15.77   13.42
   0  -9  14   -5.37    8.09
   0   9  14    7.90   10.79
   0   9 -14   -3.21   10.66
   0   9  14  -19.50   14.83
   0   9 -14    1.05    5.13
   0  -9 -14  -21.35   18.80
   0  -9 -14   16.70   14.99
   0  -9  14   -3.19    9.22
   0  -9  14    3.52    8.02
   0  -9 -15   41.90   22.74
   0  -9 -15   39.93   19.20
   0   9  15   19.50   18.26
   0   9  15   47.61   13.07
   0   9 -15   22.22   20.66
   0   9 -15   30.68   22.06
   0   9  15   40.97   21.36
   0   9  15   53.27   25.57
   0  -9  15   33.53   20.25
   0  -9  15   31.44   17.88
   0   9 -15   28.32   13.78
   0  -9 -15   42.31   23.04
   0  -9  15   36.20   21.66
   0  -9  15   28.95   16.08
   0   9 -15   34.73   19.94
   0  -9  15   39.21   19.80
   0  -9  16   57.53   24.70
   0   9 -16   55.43   19.34
   0  -9  16   57.76   23.45
   0   9 -16   36.30   21.08
   0  -9 -16   40.32   18.79
   0   9 -16   26.66   20.78
   0  -9  16   60.91   21.21
   0   9  16   45.33   24.84
   0  -9  16   44.66   24.13
   0  -9 -16   62.78   30.41
   0  -9  16   57.69   25.92
   0   9 -16   66.67   26.93
   0   9  16   43.86   25.44
   0  -9 -16   30.63   18.09
   0   9  16   43.29   23.30
   0   9  16   61.42   25.86
   0  -9 -17   33.37   25.26
   0   9 -17   24.95   19.07
   0   9  17   57.80   30.38
   0  -9  17   12.36   13.92
   0   9 -17   27.00   20.88
   0   9  17   42.27   25.01
   0   9  17   26.73   18.19
   0  -9  17   16.65   17.89
   0  -9  17   15.78   13.17
   0   9  17   25.49   14.97
   0  -9  17   25.64   17.64
   0   9 -17   25.15   18.32
   0   9 -17   21.08   12.41
   0   9  17   35.75   21.64
   0   9  17   37.93   22.01
   0   9 -17    7.69   16.23
   0  -9 -17   23.86   16.07
   0  -9 -17   34.60   23.17
   0  -9  18    0.00   10.42
   0  -9  18  -14.44   15.46
   0   9  18  -20.53   17.28
   0   9  18   -4.52   12.79
   0   9 -18  -13.34   12.03
   0  -9 -18   18.17   22.20
   0  -9  18   19.00   16.47
   0   9  18    5.89    9.58
   0  -9 -18   -3.20    9.83
   0   9  18   22.55   18.41
   0  -9  18   -9.71   11.32
   0   9 -18   -2.88   12.42
   0   9 -18  -39.93   22.21
   0   9 -18  -17.50   20.45
   0   9 -18   25.45   20.24
   0   9  18    3.81    9.21
   0   9  18   -1.02   11.00
   0  -9 -18  -19.98   20.04
   0  -9  19  -16.88   19.46
   0   9  19  -28.31   21.75
   0   9 -19    0.97   10.00
   0   9  19    2.91   12.74
   0  -9  19    5.53    8.97
   0   9  19  -19.66   22.05
   0  -9 -19   25.31   17.95
   0   9  19   -9.05    9.85
   0  -9  19   -5.64   11.49
   0   9 -19  -18.73   18.48
   0   9  19  -22.36   18.37
   0   9 -19    0.25   14.37
   0  -9 -19   31.33   25.34
   0  -9 -19   -8.20   14.89
   0   9 -19   27.20   18.61
   0  -9  19  -21.24   18.26
   0  -9  20    1.57   14.24
   0  -9 -20   -0.81   13.04
   0  -9 -20   11.13   13.67
   0  -9 -20  -19.24   19.16
   0   9 -20   14.54   15.35
   0   9  20  -29.14   26.63
   0  -9  20   -7.48   11.75
   0   9 -20   -6.24   17.78
   0   9  20  -26.94   20.72
   0   9  20    1.53    8.76
   0  -9  20  -19.27   20.44
   0   9 -20   -7.05   15.35
   0   9  20   -3.09   12.62
   0   9  21   11.07   16.55
   0  -9 -21   -2.42    8.85
   0   9 -21  -20.90   20.53
   0  -9  21    2.44   12.16
   0  -9 -21  -24.75   26.43
   0   9  21    9.89   12.86
   0   9  21  -10.21   13.36
   0   9 -21   -2.32   14.87
   0  -9 -21   20.05   17.34
   0   9  21   21.16   24.86
   0  -9  21   10.89   16.07
   0  -9  21   12.36   16.46
   0  -9 -22   18.65   17.71
   0   9  22   54.63   29.95
   0   9  22  -23.26   20.25
   0   9 -22   34.61   25.14
   0  -9  22   -0.93   13.34
   0  -9  22   38.03   26.86
   0   9  23  -42.21   27.97
   0  10   0 5550.82  113.02
   0 -10   0 5661.36  111.43
   0 -10   0 5588.46  113.78
   0 -10   0 5633.38   99.86
   0  10   0 5511.68  144.34
   0 -10   0 5678.81  112.36
   0 -10   0 5525.02  134.48
   0  10   0 5589.54  112.36
   0 -10   0 5674.13  129.49
   0  10   0 5416.67  127.18
   0  10   0 5767.66  114.67
   0  10   0 5900.33  140.15
   0  10   0 5586.89  101.02
   0  10   1  709.20   44.25
   0  10  -1  751.79   50.56
   0 -10   1  741.98   50.15
   0  10   1  692.22   38.52
   0  10  -1  761.87   47.26
   0  10  -1  675.33   49.09
   0 -10  -1  729.67   41.81
   0  10  -1  677.83   41.42
   0  10  -1  742.42   38.60
   0  10  -1  769.12   50.40
   0  10   1  697.58   46.92
   0 -10   1  697.51   33.28
   0  10  -1  724.49   40.12
   0  10  -1  694.31   29.89
   0  10  -1  697.30   34.99
   0 -10  -1  692.10   38.60
   0 -10  -1  744.64   45.32
   0  10   1  698.46   36.05
   0 -10   1  694.02   37.61
   0 -10  -1  688.70   48.97
   0 -10   1  731.02   47.03
   0  10   1  697.97   41.93
   0 -10   1  724.02   43.12
   0 -10  -1  709.24   34.16
   0 -10   1  699.31   34.47
   0 -10   1  679.41   39.65
   0 -10   1  659.90   46.53
   0  10   1  694.33   53.48
   0 -10   2  716.97   47.29
   0 -10   2  662.38   29.37
   0  10   2  677.94   54.34
   0  10   2  675.86   46.36
   0  10   2  657.70   37.01
   0  10  -2  661.59   29.36
   0  10  -2  661.03   32.76
   0  10  -2  590.96   44.71
   0  10  -2  642.33   42.38
   0  10   2  633.58   45.52
   0  10  -2  670.71   39.84
   0 -10  -2  685.81   47.75
   0 -10   2  654.75   45.57
   0  10  -2  696.45   49.22
   0 -10  -2  686.05   43.05
   0  10  -2  668.26   39.52
   0 -10   2  659.75   27.62
   0  10   2  713.94   45.47
   0 -10   2  646.34   32.87
   0 -10  -2  647.10   33.53
   0  10   2  672.41   37.08
   0  10   2  700.06   44.28
   0 -10   2  678.63   48.43
   0  10  -2  684.62   44.55
   0 -10   2  649.24   36.64
   0  10  -2  654.14   48.33
   0 -10   3  208.40   26.20
   0  10  -3  267.85   27.77
   0  10  -3  240.95   27.59
   0 -10   3  223.84   21.80
   0  10  -3  233.04   22.04
   0  10  -3  257.89   26.45
   0  10  -3  237.66   15.04
   0 -10   3  258.80   27.00
   0 -10   3  236.94   30.01
   0  10  -3  254.30   31.21
   0 -10  -3  230.93   22.16
   0  10  -3  224.88   26.26
   0 -10   3  243.22   26.64
   0  10  -3  227.33   24.52
   0 -10  -3  211.43   28.95
   0  10   3  225.84   32.28
   0 -10   3  226.38   24.45
   0  10   3  243.00   25.62
   0  10   3  228.71   27.12
   0  10   3  229.41   29.46
   0 -10   3  218.00   27.20
   0  10  -3  230.50   30.13
   0  10   3  244.93   28.50
   0 -10   3  226.22   14.68
   0  10   3  226.89   22.04
   0 -10  -3  235.68   26.96
   0  10   4   -2.68    5.39
   0 -10   4    1.55    1.71
   0  10  -4    4.44    4.87
   0  10  -4    2.77    3.91
   0  10   4    0.98    4.09
   0 -10  -4   -3.73    6.16
   0  10  -4   -4.56    4.87
   0  10   4   -0.91    3.28
   0  10  -4    3.56    6.73
   0 -10   4    0.53    4.43
   0 -10   4   -0.30    4.41
   0 -10  -4   -3.24    6.53
   0  10  -4   -0.14    5.25
   0 -10  -4   -0.47    3.86
   0 -10   4   -0.65    3.29
   0 -10   4    0.47    4.56
   0  10  -4   -0.35    3.23
   0  10  -4   -0.48    1.80
   0 -10   4    0.22    3.49
   0 -10   4    0.68    4.97
   0  10   4   -0.36    4.59
   0  10   4   -2.61    5.07
   0  10  -4    1.17    1.42
   0 -10  -4    2.59    6.06
   0 -10   4   -1.21    3.65
   0  10  -4    2.27    5.10
   0 -10   5  401.40   39.73
   0  10  -5  394.07   19.73
   0 -10   5  428.58   31.49
   0 -10  -5  399.36   40.23
   0  10   5  363.75   44.21
   0  10   5  371.96   35.89
   0  10  -5  428.16   43.90
   0 -10  -5  405.59   44.02
   0 -10   5  400.23   43.70
   0  10  -5  427.52   40.87
   0  10  -5  443.09   40.96
   0 -10   5  406.76   33.82
   0 -10   5  388.31   35.10
   0  10  -5  412.16   43.62
   0  10  -5  397.74   38.49
   0  10  -5  397.30   33.43
   0 -10   5  386.61   38.30
   0  10   5  392.38   31.02
   0  10   5  417.72   44.86
   0 -10   5  425.63   42.98
   0 -10   5  361.84   39.51
   0  10  -5  425.35   41.80
   0 -10  -5  383.28   33.75
   0  10  -5  372.93   35.09
   0  10  -5  375.21   36.67
   0  10  -5  348.11   39.86
   0  10  -5  451.97   40.10
   0  10  -5  402.98   20.89
   0 -10  -5  398.50   35.60
   0 -10   5  399.63   38.83
   0  10   6   -0.17    5.04
   0  10   6    1.48    5.21
   0  10  -6   -4.54    5.65
   0 -10   6    2.45    4.49
   0  10  -6  -10.27    7.26
   0  10  -6    8.52    7.28
   0  10  -6    1.42    6.33
   0  10   6    4.34    6.12
   0  10  -6    1.70    5.12
   0  10  -6    2.24    2.33
   0  10  -6    3.52    6.85
   0 -10   6    2.76    5.11
   0 -10  -6   -4.23    7.34
   0 -10   6    7.99    7.06
   0  10  -6    2.79    5.34
   0 -10  -6    2.37    4.26
   0 -10   6    0.51    2.72
   0 -10   6    4.73    7.70
   0 -10  -6    0.84    5.61
   0 -10   6   -1.32    4.04
   0  10   6    1.04    2.81
   0  10  -6   -0.64    4.72
   0  10  -6    0.70    1.65
   0 -10   6    4.00    5.60
   0  10  -6    3.56    4.33
   0 -10   6    1.52    3.31
   0  10  -6    3.06    4.43
   0  10  -6    0.22    5.43
   0 -10  -7   61.86   19.86
   0  10  -7   53.99   15.45
   0  10  -7   55.43   16.71
   0  10  -7   54.88   17.92
   0  10  -7   75.74   19.98
   0  10  -7   68.14   14.04
   0  10  -7   63.42   18.76
   0 -10   7   75.34   18.46
   0 -10   7   63.39   16.21
   0  10  -7   74.43   18.17
   0 -10  -7   58.02   19.04
   0 -10   7   69.12   11.43
   0  10   7   52.16   14.22
   0 -10   7   42.70   16.02
   0  10  -7   56.16   10.04
   0 -10  -7   80.71   16.41
   0  10  -7   59.37   17.31
   0 -10   7   72.68   19.51
   0  10   7   57.51   10.80
   0  10   7   56.42   18.34
   0 -10   7   68.09   14.15
   0  10   7   71.89   22.65
   0 -10   7   52.85   15.89
   0  10  -7   71.32   17.11
   0  10  -7   61.59   10.50
   0 -10   7   77.12   19.81
   0 -10   8    9.14    7.88
   0  10  -8    4.79    2.89
   0  10  -8    8.82   10.59
   0 -10   8    6.95    6.03
   0 -10   8   12.48   11.75
   0 -10   8    3.89    5.89
   0 -10   8    5.92    2.68
   0 -10  -8   10.71   10.81
   0  10   8   15.33    7.56
   0 -10   8    4.64    3.74
   0  10  -8   10.77   10.32
   0  10  -8    7.21    6.75
   0 -10  -8    2.87    9.10
   0  10   8    1.44    8.31
   0  10  -8    8.01    6.05
   0  10  -8   -5.04    7.05
   0  10   8    9.05    6.92
   0  10  -8   -0.28    3.55
   0 -10  -8    3.36    5.73
   0 -10  -8    2.71    4.52
   0  10   8    0.21    8.60
   0  10  -8    5.03    3.83
   0  10   8   10.35    4.04
   0  10  -8   17.18   11.81
   0  10   9  247.99   32.08
   0 -10   9  257.06   14.10
   0 -10   9  225.27   38.53
   0 -10   9  218.33   39.79
   0 -10   9  249.19   38.46
   0 -10  -9  285.65   45.35
   0 -10   9  279.71   42.60
   0  10   9  291.63   45.65
   0  10  -9  269.12   27.06
   0 -10   9  266.23   37.66
   0  10  -9  275.94   27.25
   0  10   9  268.55   31.22
   0  10  -9  279.65   28.27
   0  10  -9  244.90   41.79
   0  10   9  243.52   17.12
   0  10  -9  298.94   44.87
   0 -10  -9  276.10   29.65
   0 -10  -9  255.46   40.21
   0  10   9  288.97   45.66
   0 -10   9  297.34   37.77
   0 -10   9  288.07   40.90
   0  10  -9  232.65   37.55
   0 -10  10   14.14   12.30
   0  10 -10   17.37    7.36
   0 -10  10   18.69   15.21
   0 -10  10   16.93   12.11
   0  10  10    0.87    4.00
   0  10  10    9.52    9.49
   0  10 -10   19.28    8.12
   0 -10 -10   15.02   12.59
   0  10 -10    7.32    9.12
   0  10  10   12.12    8.13
   0 -10 -10   15.42   17.10
   0 -10  10   10.58   10.39
   0 -10  10    9.48    8.16
   0 -10  10   15.21   11.16
   0  10  10   12.12   12.08
   0  10  10   10.59    8.12
   0 -10  10   11.73    9.48
   0  10 -10   21.01   13.87
   0  10 -10   12.15   13.08
   0 -10 -10   12.33    6.76
   0  10 -10   11.93    6.02
   0  10 -11  272.79   33.72
   0  10  11  247.30   44.93
   0 -10  11  237.86   36.87
   0 -10  11  203.61   40.64
   0  10 -11  234.76   42.80
   0  10 -11  220.56   41.62
   0 -10  11  240.57   41.73
   0 -10  11  255.01   39.44
   0  10  11  274.77   50.04
   0  10  11  262.72   31.88
   0  10  11  209.14   42.72
   0 -10  11  293.93   45.59
   0 -10 -11  248.28   46.14
   0 -10 -11  248.07   45.19
   0 -10 -11  268.85   29.15
   0 -10  11  229.56   40.10
   0  10 -11  226.07   44.35
   0  10 -11  240.55   24.16
   0  10  11  244.57   32.36
   0  10 -11  249.85   30.19
   0 -10 -11  251.94   37.11
   0 -10  11  215.23   44.10
   0 -10  12  -19.05   16.45
   0 -10 -12    6.43    5.12
   0  10 -12    1.76    5.13
   0 -10  12    6.22    7.69
   0 -10 -12   -2.10    6.88
   0  10 -12    3.90    4.89
   0  10  12   -3.20    5.31
   0 -10  12    5.06    9.99
   0  10 -12    5.39   12.41
   0  10  12    8.52   14.35
   0 -10  12  -10.72    9.81
   0  10 -12    3.79    9.85
   0  10 -12   -0.66    6.74
   0  10 -12   24.03   10.81
   0 -10 -12   -5.52   13.31
   0  10  12   16.47   13.63
   0 -10 -12    2.71    6.60
   0 -10  12   -1.62    6.32
   0  10  12   -7.72    7.02
   0 -10  12    6.61   11.03
   0 -10  12   -0.48    8.16
   0 -10  13    0.57    6.54
   0  10  13   16.00    8.67
   0  10 -13   -6.40   10.24
   0  10 -13    2.42   10.04
   0  10  13   -3.98    9.00
   0 -10  13   -2.95    6.89
   0 -10  13    5.31    9.90
   0  10 -13   12.04   12.29
   0 -10 -13    6.25   10.82
   0 -10  13   -4.28    8.91
   0  10  13   10.38   12.87
   0  10 -13   -9.20    7.76
   0  10 -13    1.07    2.32
   0  10  13   -3.66    5.71
   0  10  13   29.37   17.55
   0 -10  13  -23.10   13.22
   0 -10  13   10.09   11.15
   0 -10 -13   14.61   10.96
   0 -10 -13   -2.61    4.12
   0 -10 -13   -0.79   12.28
   0  10  14  -17.86   16.50
   0  10 -14   -9.45    8.21
   0  10 -14   10.62   11.85
   0 -10 -14    1.38   11.95
   0 -10  14   -2.19    6.50
   0 -10  14   -2.23    7.54
   0 -10  14   -7.35    9.43
   0  10  14   -0.40    3.62
   0 -10  14   -1.27    8.21
   0  10  14    2.42    9.95
   0 -10 -14   -0.18    5.26
   0  10 -14  -22.28   17.53
   0 -10  14    0.00   11.16
   0 -10  14    6.87   10.00
   0  10 -14   24.37   16.38
   0  10  14   16.70   15.61
   0 -10 -14   -9.94   11.39
   0  10 -15   -2.98    8.61
   0 -10  15   16.42   15.46
   0 -10  15   17.07   15.38
   0  10 -15    1.68    6.87
   0 -10  15   15.39   12.61
   0  10 -15   -5.05   11.88
   0  10  15   -3.22    9.06
   0 -10  15   -3.37    8.93
   0 -10  15   -1.12    7.06
   0 -10 -15   11.11   11.09
   0  10  15   11.63   13.29
   0 -10 -15    7.01   16.41
   0  10  15   18.31   15.25
   0  10 -15    9.34   11.08
   0 -10 -15   21.44   18.25
   0  10  15    9.30    7.12
   0 -10 -16   -9.09   13.27
   0 -10 -16    7.21    9.74
   0 -10  16   -4.82   10.33
   0  10 -16   10.05   12.12
   0 -10  16  -11.92   14.65
   0 -10 -16  -17.61   19.54
   0 -10  16  -22.76   18.05
   0  10  16    2.21   12.29
   0  10 -16    2.06   13.35
   0  10 -16   -4.21    7.04
   0  10  16    4.72   11.43
   0  10 -16   13.60   14.61
   0 -10  16   11.04   11.21
   0 -10  16    3.94    7.70
   0  10  16    4.47   11.01
   0  10  17   30.78   20.84
   0  10 -17   21.13   21.31
   0  10 -17   15.87   11.02
   0  10  17   27.97   16.66
   0 -10  17   23.17   19.89
   0 -10 -17   12.58   12.53
   0 -10 -17   18.81   20.91
   0  10  17   33.58   21.10
   0  10 -17   22.38   18.16
   0 -10  17    4.90   13.04
   0  10 -17   33.56   22.96
   0 -10  17   36.09   18.37
   0  10  17   25.93   22.64
   0 -10 -17    2.25   11.23
   0  10  17   21.84   18.60
   0 -10  17    6.62   10.29
   0 -10 -18   -0.33    6.77
   0  10 -18   -1.69    9.50
   0  10  18   12.94   16.12
   0 -10  18   -2.77   11.27
   0  10 -18   12.32   11.51
   0  10 -18  -12.89   17.84
   0 -10 -18   -6.60   15.08
   0 -10  18    8.94   14.25
   0  10  18    0.62   12.66
   0  10  18  -13.05   15.20
   0  10  18   12.13   14.51
   0 -10  18   34.19   18.59
   0  10 -18    0.82   15.17
   0  10  18    2.48    8.54
   0 -10  18    8.93   13.32
   0 -10 -18   -0.94   21.07
   0  10  18   16.35   17.78
   0 -10 -19   -3.42   17.04
   0  10  19   24.39   16.00
   0  10  19   13.49   16.44
   0  10 -19   12.95   16.56
   0  10 -19    2.67   11.59
   0 -10  19    5.86   11.86
   0  10  19   43.62   25.60
   0  10 -19   -1.79   16.61
   0 -10 -19   15.55   15.16
   0 -10 -19   30.78   22.82
   0 -10  19   68.38   25.89
   0 -10  19    3.80   10.86
   0 -10  19   30.01   22.38
   0  10 -19   10.67   15.50
   0  10  19   -4.06   14.37
   0  10  19  -11.87   19.87
   0 -10  20   -5.11   14.30
   0 -10 -20   26.58   19.08
   0 -10  20   18.70   18.02
   0 -10 -20   -9.50   16.10
   0  10 -20  -10.32   16.62
   0 -10 -20  -50.19   33.72
   0  10 -20  -11.51   21.59
   0  10  20  -17.62   21.29
   0 -10  20    9.24   12.21
   0  10  20   -9.31   14.22
   0  10  20   28.41   21.99
   0  10  20    2.09    8.75
   0 -10 -21    4.80   16.40
   0 -10  21  -14.93   17.58
   0 -10 -21   19.43   16.83
   0 -10  21   -9.55   14.52
   0 -10  21    4.51   13.36
   0  10 -21  -40.83   26.97
   0 -10 -21   40.58   28.32
   0  10  21   56.64   33.10
   0  10  21   -0.12   24.91
   0  10 -21   -8.02   18.06
   0  10  21   16.79   18.55
   0  10  21   24.59   28.87
   0  10 -22   26.75   23.04
   0  10  22   30.40   23.99
   0 -10  22   14.59   17.27
   0 -10 -22    0.11    7.74
   0 -10  22   11.46   20.59
   0  10  22   -2.34   13.45
   0 -11   0    1.23    5.91
   0 -11   0   13.49    8.89
   0 -11   0   12.33    9.43
   0 -11   0   15.66   10.14
   0  11   0   24.48   12.54
   0  11   0    2.99    4.34
   0 -11   0    1.63    5.54
   0  11   0    1.88    4.71
   0 -11   0    3.14    3.37
   0  11   0   15.11   11.24
   0  11   0    8.08    5.62
   0  11   0   16.25   11.01
   0 -11   0   15.49   11.06
   0  11   0    4.77    6.02
   0  11  -1  145.85   18.18
   0  11  -1  151.45   20.20
   0  11  -1  152.00   14.61
   0  11  -1  149.26   23.16
   0 -11   1  151.88   21.14
   0 -11   1  144.61   15.78
   0  11  -1  134.94   22.63
   0  11  -1  160.51   19.86
   0  11   1  131.81   19.15
   0  11  -1  154.25   23.38
   0 -11  -1  131.29   22.30
   0 -11   1  151.18   23.83
   0  11  -1  150.45   24.61
   0 -11  -1  142.59   19.45
   0  11   1  134.04   21.88
   0 -11   1  134.87   21.75
   0  11   1  140.16   26.01
   0 -11  -1  154.11   16.96
   0 -11  -1  162.11   23.43
   0 -11  -1  157.20   19.41
   0 -11   1  162.05   17.74
   0  11   1  144.28   21.09
   0  11  -1  147.51   17.35
   0 -11   1  133.49   17.30
   0 -11   1  140.26   23.18
   0  11   1  149.88   17.50
   0 -11  -1  153.55   21.38
   0 -11   1  141.38   19.06
   0  11   1  122.05   17.20
   0  11  -2   16.80   10.03
   0  11   2    7.36    6.94
   0  11   2    9.02    4.69
   0  11   2   11.26   10.50
   0  11  -2   15.21    5.26
   0  11   2    8.42    5.03
   0  11  -2   16.29    7.46
   0  11  -2   11.87    6.50
   0  11  -2    6.36    3.46
   0 -11   2    5.41    3.70
   0  11  -2   11.10    6.82
   0  11   2    9.28    6.30
   0 -11  -2    9.89    7.33
   0  11   2    9.81    8.03
   0 -11  -2    8.35    5.41
   0  11  -2    9.12    8.46
   0 -11  -2    7.80    5.82
   0 -11  -2    5.96    6.14
   0 -11   2    3.59    6.05
   0 -11   2   13.52    8.39
   0  11   2   10.12    6.00
   0 -11   2    6.88    5.69
   0 -11   2    5.10    2.64
   0  11  -2    9.26    5.41
   0 -11   2   13.80    5.26
   0  11  -2    7.28    7.22
   0 -11   2    8.16    4.24
   0  11  -3  211.18   15.35
   0 -11  -3  191.97   28.55
   0  11   3  201.06   25.16
   0  11  -3  199.45   25.79
   0  11   3  179.56   25.73
   0 -11   3  200.82   28.76
   0 -11   3  226.45   27.37
   0 -11   3  181.97   26.01
   0  11  -3  202.12   20.83
   0  11  -3  216.90   24.89
   0  11  -3  205.14   29.27
   0  11   3  168.50   26.18
   0 -11   3  195.05   14.47
   0  11  -3  189.63   25.83
   0  11  -3  218.75   30.02
   0 -11  -3  204.29   29.32
   0 -11   3  194.70   23.23
   0 -11   3  216.69   21.76
   0 -11  -3  186.04   24.80
   0  11  -3  217.66   25.11
   0  11   3  195.69   21.26
   0 -11   3  199.08   26.99
   0  11   3  201.07   26.40
   0 -11  -3  203.10   20.89
   0  11   3  181.70   30.72
   0  11  -3  214.35   26.52
   0 -11   3  209.25   25.61
   0 -11   3  186.73   14.75
   0 -11  -4  709.28   56.99
   0  11  -4  688.29   47.13
   0 -11   4  707.60   52.21
   0 -11  -4  704.86   50.92
   0  11  -4  710.90   56.05
   0  11  -4  705.46   48.13
   0  11  -4  735.09   52.22
   0  11   4  707.63   45.43
   0 -11   4  724.46   48.91
   0 -11   4  710.91   43.41
   0 -11  -4  704.85   43.09
   0 -11  -4  766.00   50.69
   0 -11   4  756.03   47.07
   0  11   4  698.16   50.81
   0 -11   4  697.32   55.43
   0 -11   4  679.42   50.97
   0  11   4  777.74   55.46
   0  11  -4  634.83   53.19
   0  11  -4  688.13   24.72
   0 -11   4  741.41   47.96
   0  11   4  693.30   61.27
   0  11  -4  678.15   46.82
   0 -11   4  692.52   26.20
   0  11   4  722.42   57.12
   0  11  -4  682.82   46.14
   0 -11   5  165.72   22.70
   0 -11   5  156.22   24.63
   0  11  -5  182.62   25.33
   0  11  -5  158.23   25.09
   0  11  -5  174.60   12.86
   0  11   5  178.68   22.13
   0 -11   5  174.64   22.14
   0 -11   5  200.42   29.79
   0  11   5  162.62   28.86
   0  11  -5  189.71   26.90
   0 -11  -5  169.18   24.78
   0 -11  -5  160.69   22.46
   0  11  -5  176.53   29.52
   0 -11   5  188.42   30.73
   0 -11   5  177.03   24.01
   0 -11   5  166.20   27.64
   0  11  -5  164.64   12.72
   0  11   5  171.28   26.10
   0 -11  -5  172.91   30.29
   0  11  -5  194.28   30.68
   0  11   5  146.80   29.61
   0 -11  -5  165.48   26.22
   0  11  -5  164.97   26.28
   0  11  -5  179.24   24.23
   0  11   5  178.28   28.25
   0  11  -5  155.32   24.20
   0  11  -5  155.83   27.93
   0 -11   5  175.45   27.22
   0 -11   5  155.86   25.65
   0 -11   6   50.65   16.39
   0 -11  -6   63.23   15.45
   0 -11   6   52.52   15.37
   0  11   6   50.57   14.39
   0 -11  -6   58.89   15.17
   0  11  -6   65.68   19.75
   0 -11  -6   65.52   18.10
   0 -11   6   66.87   14.63
   0  11  -6   55.75   15.60
   0 -11   6   57.04   12.09
   0  11  -6   57.60   13.89
   0  11  -6   56.90    8.28
   0  11   6   56.54   19.19
   0 -11   6   51.70   15.55
   0  11  -6   75.79   18.66
   0  11  -6   49.12   15.37
   0 -11   6   70.52   16.69
   0  11  -6   43.51   13.35
   0  11  -6   47.60    7.80
   0  11  -6   75.73   18.90
   0  11  -6   64.56   16.94
   0  11  -6   65.94   18.39
   0  11  -6   50.87    8.32
   0  11  -6   50.68   15.71
   0  11   6   64.07   13.11
   0 -11  -6   60.09   18.59
   0  11   6   56.06   17.98
   0 -11   6   56.03   17.07
   0 -11   7   37.73   16.93
   0  11  -7   33.02   12.88
   0 -11   7   25.03   10.72
   0  11   7   33.52   16.13
   0  11  -7   33.04   14.75
   0  11  -7   26.46    9.76
   0 -11   7   42.18   11.39
   0 -11  -7   27.60   14.02
   0 -11   7   14.85   10.30
   0 -11   7   31.26    8.33
   0 -11  -7   40.87   12.41
   0  11  -7   19.15    9.40
   0  11  -7   33.98    7.41
   0  11  -7   37.56    8.22
   0 -11  -7   27.56   13.11
   0  11  -7   18.34   11.49
   0 -11   7   29.77   12.40
   0  11   7   25.94    8.19
   0  11   7   26.69   11.28
   0  11   7   46.95   17.66
   0 -11   8  102.70   23.67
   0  11   8  110.25   21.61
   0 -11  -8  126.23   27.49
   0 -11   8  101.81   26.50
   0 -11  -8  103.76   19.74
   0  11  -8  112.07   22.48
   0  11   8  119.37   28.89
   0  11   8  122.88   16.19
   0 -11  -8  128.77   30.21
   0 -11   8  127.95   25.93
   0  11  -8  103.01   24.37
   0 -11   8  107.04   18.29
   0  11  -8   85.68   24.14
   0  11  -8  126.70   20.03
   0  11  -8  111.52   15.50
   0  11  -8   97.93   25.62
   0 -11  -8  113.92   20.57
   0 -11   8  109.28   26.33
   0  11  -8  108.51   14.60
   0  11   8  133.56   31.18
   0 -11   8  129.79   14.82
   0  11  -8  129.05   27.08
   0 -11   9  172.62   22.97
   0  11   9  141.02   33.35
   0 -11  -9  159.09   34.83
   0 -11   9  161.12   33.35
   0  11  -9  190.71   21.61
   0  11   9  154.48   33.60
   0  11  -9  149.74   33.35
   0  11   9  186.39   29.04
   0 -11   9  185.23   33.96
   0 -11   9  187.23   15.01
   0  11   9  197.94   38.66
   0  11  -9  179.97   23.57
   0  11  -9  168.35   21.18
   0 -11   9  160.86   32.79
   0 -11   9  157.46   35.29
   0  11  -9  162.26   34.53
   0  11  -9  144.98   30.47
   0 -11   9  201.13   31.70
   0 -11   9  156.40   29.78
   0 -11  -9  203.88   37.77
   0 -11  -9  179.67   25.03
   0  11   9  162.70   16.54
   0 -11   9  174.00   31.56
   0  11   9  177.50   26.29
   0 -11   9  164.11   12.88
   0 -11  10   26.14   15.75
   0 -11  10   22.03   12.67
   0 -11  10   41.19   18.66
   0 -11  10   24.09   12.53
   0  11 -10   24.28   13.86
   0 -11 -10   28.26   15.61
   0  11 -10   25.27    8.50
   0  11 -10   32.80   10.41
   0  11  10   30.37   17.28
   0  11  10   32.82   13.73
   0 -11  10   31.95   17.84
   0  11 -10   25.70   16.89
   0  11  10   25.53   10.45
   0  11 -10   19.29   13.00
   0 -11  10   44.44   15.89
   0  11 -10   28.37    9.36
   0  11  10   32.95   17.07
   0  11  10   36.88   18.60
   0 -11 -10   13.52    6.65
   0 -11  10   36.01   16.05
   0 -11 -10   22.39   15.91
   0 -11 -11   41.52   12.70
   0  11 -11   75.84   16.46
   0 -11  11   50.10   20.55
   0  11 -11   36.93   18.92
   0  11  11   56.05   23.45
   0 -11  11   48.31   16.16
   0  11 -11   40.14   11.72
   0  11  11   63.08   25.74
   0  11 -11   55.96   16.08
   0 -11  11   51.35   22.68
   0 -11 -11   33.14   17.58
   0  11  11   58.41   15.66
   0  11  11   39.78   18.23
   0  11 -11   57.87   23.65
   0 -11  11   49.57   18.19
   0 -11  11   36.98   17.99
   0  11  11   55.95   17.17
   0 -11 -11   41.12   20.15
   0 -11  11   46.70   21.28
   0  11 -11   44.02   21.18
   0 -11 -11   40.60   14.84
   0 -11  12   -4.74   12.13
   0 -11  12    1.59    7.54
   0 -11  12   13.83   10.24
   0  11 -12   -4.62    9.52
   0  11 -12    8.37    6.66
   0  11  12   14.08   13.43
   0  11 -12    5.70   14.63
   0 -11 -12    4.30    7.77
   0 -11  12    7.24   10.35
   0  11 -12   -1.78    5.15
   0  11  12   15.71    8.73
   0 -11 -12   24.07   18.71
   0 -11  12   17.26   11.48
   0  11 -12    7.18    5.24
   0  11 -12    5.57    9.37
   0  11  12    7.77    7.26
   0  11  12   20.39   15.89
   0 -11  12    8.46   10.56
   0 -11  12    8.60    8.70
   0 -11 -12    8.89    8.19
   0 -11 -12   17.88    8.59
   0 -11  13  101.66   26.41
   0 -11 -13   84.62   23.84
   0 -11 -13  103.43   18.17
   0 -11 -13   92.21   29.75
   0 -11  13  116.28   32.15
   0  11  13  120.92   34.44
   0  11  13  118.85   36.17
   0  11 -13  129.27   35.11
   0 -11  13  128.86   30.66
   0 -11  13   72.17   26.46
   0  11 -13  107.69   21.93
   0  11  13   74.48   18.64
   0  11  13   91.55   30.27
   0  11  13  100.11   21.19
   0  11 -13  105.24   30.65
   0  11 -13   95.22   14.72
   0 -11  13   92.53   30.62
   0 -11 -13   80.97   30.40
   0 -11  13  104.06   34.18
   0  11 -13   91.24   32.01
   0 -11  13  101.56   29.14
   0 -11  14   -3.33    7.01
   0 -11  14   30.45   17.78
   0 -11  14  -18.77   12.82
   0 -11  14   14.51   16.63
   0  11  14   16.61   15.18
   0  11  14   -6.12   10.74
   0 -11 -14   -4.91    8.61
   0  11  14    2.66    4.83
   0  11 -14    7.01    8.55
   0 -11  14    0.48    6.43
   0  11  14    5.42   11.75
   0 -11 -14  -17.55   17.48
   0  11  14   12.90    8.04
   0 -11 -14    2.26   10.76
   0 -11  14    3.91    7.71
   0  11 -14  -19.18   15.42
   0  11 -14  -11.04   11.89
   0  11 -14    5.65    8.79
   0  11 -15  102.60   33.16
   0  11  15  112.66   36.38
   0 -11  15   93.26   31.62
   0 -11 -15   79.63   25.91
   0 -11  15   93.71   27.03
   0 -11  15   85.11   29.32
   0 -11 -15   81.87   34.49
   0  11 -15   82.78   32.15
   0  11 -15   91.47   31.46
   0 -11  15   74.70   26.52
   0 -11  15   98.59   35.09
   0  11  15   87.43   18.54
   0 -11 -15   81.89   31.25
   0  11  15  131.60   38.39
   0  11  15   71.99   30.98
   0  11 -15  119.15   25.06
   0 -11  15  114.52   30.17
   0 -11 -16   -5.88    9.01
   0  11 -16   25.57   18.64
   0 -11  16   -2.53    8.01
   0  11 -16    5.96    8.13
   0  11  16  -19.12   16.78
   0  11  16   25.59   18.31
   0 -11  16    9.71   12.26
   0  11  16   29.86   19.05
   0 -11  16   -8.59   12.43
   0  11 -16   36.05   21.32
   0 -11 -16   -2.92   11.17
   0 -11 -16  -25.71   22.81
   0  11 -16  -13.76   16.06
   0 -11  16  -13.26   14.24
   0 -11  16   18.95   13.90
   0 -11  17   -3.44   11.79
   0  11 -17   -4.72   16.41
   0 -11 -17   11.00   14.72
   0  11  17    1.39   11.90
   0  11  17    9.93   14.37
   0 -11  17    9.84   11.66
   0 -11  17    8.86   12.33
   0  11 -17    1.62   10.82
   0  11  17   39.97   23.11
   0 -11 -17   -1.44   10.13
   0  11 -17   17.07   15.32
   0 -11  17  -26.65   20.47
   0 -11  17   -1.86    8.80
   0 -11 -17   16.79   13.90
   0  11  18    3.75   16.36
   0  11  18    9.48   12.51
   0 -11 -18    4.54   13.41
   0 -11 -18  -20.26   19.14
   0 -11  18    5.59   10.56
   0  11  18   25.53   19.28
   0  11 -18   26.98   18.68
   0  11  18   -2.14   11.09
   0 -11 -18    7.23   10.23
   0 -11  18   31.78   21.90
   0  11 -18  -15.72   15.92
   0  11  18   17.42   18.51
   0  11 -18   11.69   13.59
   0 -11  18    3.31   11.18
   0  11  18   20.19   17.86
   0  11 -18   22.72   19.08
   0 -11  18    6.49   10.97
   0 -11 -19   25.35   17.26
   0  11 -19    0.66   10.42
   0 -11  19  -26.90   21.81
   0 -11  19   25.08   20.11
   0 -11 -19   26.72   23.80
   0  11  19  -30.13   21.37
   0  11  19    4.36   11.04
   0 -11  19    6.88   12.00
   0  11 -19   10.36   17.28
   0 -11 -19    1.58    7.47
   0  11  19   10.13   15.62
   0  11 -19    6.73   14.63
   0  11  19  -15.35   19.26
   0 -11  19   24.55   16.04
   0  11 -20   16.44   22.41
   0 -11  20   10.22   12.49
   0  11  20  -13.03   20.43
   0  11  20    6.80   13.05
   0 -11 -20   13.68   14.18
   0  11 -20    1.29   11.44
   0 -11  20   -4.17   15.91
   0  11  20    5.03   12.63
   0 -11 -20   36.33   23.51
   0 -11 -20   11.43   20.96
   0  11  20  -23.87   21.03
   0 -11  20  -12.14   17.18
   0  11  21   -3.88   18.47
   0  11 -21   -5.30   15.90
   0 -11  21  -18.64   18.46
   0  11  21   15.42   16.19
   0 -11  21   16.00   19.21
   0  11  21   31.83   26.48
   0 -11 -21    5.59   16.43
   0  11  21   -5.37   10.06
   0  11 -21   12.34   14.87
   0 -11 -21    0.10   16.89
   0 -11 -21   22.21   19.94
   0 -11  21   -2.83   12.38
   0  11 -22    3.29   10.14
   0  11  22    4.33    8.40
   0 -11 -22    2.09    8.29
   0 -11  22   -4.23   13.01
   0 -11  22   20.50   22.66
   0  12   0 1758.38   69.18
   0  12   0 1764.88   62.66
   0 -12   0 1731.94   83.26
   0  12   0 1776.09   85.23
   0 -12   0 1711.55   78.22
   0  12   0 1799.79   70.08
   0 -12   0 1715.92   67.92
   0 -12   0 1790.65   69.93
   0  12   0 1708.50   79.06
   0 -12   0 1780.73   61.75
   0  12   0 1682.72   88.06
   0  12   0 1864.88   71.65
   0 -12   0 1671.10   48.63
   0  12   0 1686.58   48.24
   0 -12   0 1704.86   69.66
   0  12  -1  204.73   24.81
   0  12  -1  203.95   23.53
   0 -12   1  227.28   21.90
   0 -12   1  191.81   18.73
   0  12   1  224.86   25.93
   0  12   1  177.69   23.90
   0  12  -1  205.90   21.55
   0  12  -1  193.69   29.26
   0 -12   1  173.31   26.42
   0  12  -1  199.83   29.00
   0  12  -1  198.80   17.36
   0 -12  -1  201.71   29.16
   0  12   1  188.57   26.92
   0  12  -1  204.81   22.24
   0 -12  -1  200.98   27.09
   0  12  -1  225.52   30.34
   0 -12   1  188.36   24.23
   0 -12  -1  203.72   25.75
   0 -12   1  232.19   25.51
   0 -12   1  180.41   21.09
   0  12   1  177.99   30.02
   0 -12  -1  186.70   19.44
   0 -12   1  205.19   29.24
   0 -12   1  216.89   28.43
   0  12   1  203.33   22.82
   0 -12  -1  200.70   24.16
   0  12   1  186.74   20.46
   0  12  -1  191.27   26.55
   0  12   1  214.79   28.26
   0 -12  -1  197.28   23.17
   0  12  -2  155.35   16.81
   0 -12   2  163.99   16.54
   0  12   2  161.16   23.71
   0 -12  -2  146.06   17.22
   0 -12   2  145.85   23.81
   0  12  -2  151.98   22.45
   0  12  -2  162.14   26.55
   0  12  -2  190.29   28.21
   0  12   2  152.29   28.92
   0  12  -2  156.67   16.54
   0 -12   2  140.74   22.16
   0  12   2  130.12   22.03
   0 -12  -2  154.34   22.30
   0  12   2  169.62   23.79
   0 -12   2  146.36   18.42
   0  12   2  172.24   20.80
   0  12  -2  148.74   20.49
   0 -12   2  161.50   25.03
   0 -12   2  150.22   20.34
   0 -12   2  136.56   14.18
   0  12  -2  160.59   20.63
   0  12   2  148.80   24.08
   0  12  -2  126.29   23.32
   0 -12  -2  150.52   26.11
   0 -12   2  135.93   23.89
   0  12   2  146.98   18.83
   0  12  -2  185.27   25.79
   0 -12  -2  173.41   25.76
   0  12   3  693.68   42.22
   0 -12   3  763.50   46.31
   0 -12  -3  804.75   58.18
   0  12  -3  826.11   49.70
   0  12   3  840.51   53.45
   0 -12   3  737.48   53.52
   0  12  -3  778.96   31.83
   0 -12  -3  723.70   57.10
   0  12  -3  771.85   59.00
   0  12  -3  782.27   48.53
   0 -12  -3  790.92   42.18
   0  12   3  794.44   57.84
   0  12   3  787.37   44.60
   0 -12   3  852.07   55.14
   0 -12  -3  824.00   53.62
   0 -12   3  795.18   56.05
   0  12  -3  776.60   52.79
   0 -12   3  771.27   30.66
   0 -12   3  893.31   55.23
   0  12   3  800.17   54.29
   0  12   3  862.13   58.47
   0  12   3  778.11   65.28
   0 -12   3  812.91   42.63
   0  12  -3  735.75   53.49
   0  12  -3  788.95   58.73
   0  12  -3  778.31   41.45
   0 -12   3  781.91   32.05
   0 -12   3  800.39   59.29
   0  12  -3  785.82   52.70
   0  12   4  582.00   38.91
   0  12  -4  552.03   51.46
   0  12   4  527.20   50.62
   0 -12   4  546.64   47.42
   0  12  -4  578.81   44.68
   0  12  -4  627.33   45.46
   0 -12  -4  646.83   48.37
   0  12   4  610.84   49.98
   0 -12   4  585.68   44.57
   0  12   4  568.49   48.81
   0  12  -4  575.78   47.62
   0 -12  -4  614.79   48.98
   0 -12  -4  599.67   40.04
   0  12  -4  566.98   43.97
   0  12   4  576.04   43.03
   0  12  -4  645.27   55.10
   0 -12   4  555.97   24.37
   0  12  -4  557.82   23.39
   0 -12   4  609.66   44.72
   0  12  -4  586.26   44.96
   0 -12   4  641.74   51.48
   0 -12   4  567.57   43.95
   0 -12  -4  595.96   53.11
   0 -12   4  587.98   40.00
   0 -12  -4  563.43   52.27
   0 -12   4  599.90   52.02
   0  12   4  589.26   58.58
   0 -12   4  560.70   51.48
   0  12  -5  361.21   38.93
   0 -12   5  393.99   36.29
   0 -12   5  384.75   43.64
   0  12  -5  385.38   38.75
   0 -12   5  311.63   37.02
   0  12  -5  303.17   33.36
   0  12  -5  331.39   17.59
   0  12  -5  295.66   38.89
   0 -12  -5  346.45   38.89
   0  12   5  324.35   36.92
   0 -12   5  335.40   38.22
   0  12  -5  345.84   36.38
   0  12  -5  399.43   44.59
   0 -12   5  308.03   31.68
   0  12   5  337.43   42.62
   0 -12  -5  321.84   41.63
   0  12  -5  323.85   17.24
   0 -12  -5  320.05   31.80
   0 -12   5  329.70   36.31
   0 -12   5  338.85   32.28
   0  12  -5  317.59   33.45
   0  12   5  362.57   41.57
   0  12   5  313.73   31.35
   0 -12  -5  364.39   36.21
   0  12  -5  310.71   39.88
   0  12   5  330.15   45.58
   0 -12   5  340.65   42.27
   0  12   6  126.57   19.67
   0  12  -6  134.67   12.02
   0 -12  -6  131.81   21.96
   0 -12  -6  130.45   21.85
   0 -12   6  137.87   19.58
   0  12  -6  121.11   11.77
   0  12  -6  103.42   20.50
   0  12   6  127.84   23.63
   0 -12   6  146.14   23.70
   0  12  -6  113.98   25.41
   0  12   6  142.57   29.79
   0 -12   6  118.36   20.05
   0 -12   6  118.31   27.44
   0 -12   6  117.85   23.80
   0  12   6  139.19   30.53
   0  12  -6  114.52   22.88
   0 -12   6  124.36   24.74
   0 -12  -6  141.63   29.18
   0  12  -6  119.98   11.81
   0 -12  -6  155.06   28.07
   0  12  -6  143.23   22.80
   0 -12  -7  533.18   58.72
   0  12   7  524.70   58.48
   0  12  -7  514.77   26.35
   0  12   7  532.81   61.61
   0 -12   7  550.85   36.16
   0  12  -7  521.99   47.99
   0  12  -7  583.10   54.34
   0 -12  -7  528.21   53.56
   0 -12   7  522.30   57.79
   0 -12  -7  588.29   46.82
   0  12   7  573.45   39.89
   0 -12   7  492.65   46.93
   0 -12   7  582.69   44.25
   0  12  -7  523.57   27.64
   0  12  -7  524.72   56.39
   0  12   7  534.90   48.65
   0 -12   7  582.45   54.37
   0  12  -7  548.09   52.31
   0  12  -7  533.49   28.79
   0 -12  -7  496.79   45.10
   0  12  -7  546.07   43.46
   0  12  -8  106.53   14.06
   0 -12   8  106.43   26.36
   0 -12  -8  124.91   30.25
   0 -12   8  103.52   14.51
   0  12   8   91.28   15.35
   0  12   8  103.80   22.63
   0 -12   8  118.49   20.10
   0  12  -8  115.36   14.02
   0  12   8  102.57   28.73
   0 -12   8   79.47   23.83
   0 -12   8   93.29   24.49
   0  12  -8   90.08   24.65
   0  12   8   97.30   25.97
   0  12  -8  100.73   25.32
   0  12  -8  124.62   21.19
   0 -12  -8   96.38   18.99
   0 -12  -8   94.03   24.42
   0  12  -8   98.20   25.88
   0 -12  -8  102.45   20.66
   0 -12   8   93.90   22.37
   0 -12   8   99.00   23.92
   0  12   8  112.08   29.10
   0 -12   9  -15.09   10.96
   0  12  -9   -1.94    3.20
   0 -12  -9   17.56   15.12
   0  12   9    4.63    9.06
   0  12  -9    0.44    6.59
   0 -12  -9   -4.52   11.51
   0 -12   9    1.23    1.98
   0 -12   9   -1.81    5.70
   0  12   9    3.72    8.04
   0 -12   9    2.08    7.98
   0 -12   9   -0.17    5.85
   0  12  -9    5.32    9.58
   0 -12   9    3.06    7.63
   0  12  -9   -3.60    3.55
   0  12   9    1.63    4.26
   0  12   9   -1.85    9.05
   0 -12   9   -7.82    5.99
   0 -12  -9    0.24    4.76
   0  12  -9  -15.25   12.23
   0  12   9    3.43    6.36
   0 -12   9    6.13   10.13
   0  12   9   -0.73    2.49
   0  12  -9   -4.36    8.38
   0 -12  10   84.67   23.30
   0 -12  10   87.79   28.28
   0  12 -10   85.30   15.91
   0 -12 -10  110.54   20.55
   0  12  10   87.09   26.98
   0  12  10   94.28   22.35
   0 -12  10   63.67   21.78
   0  12 -10   77.78   25.67
   0 -12  10   84.99   25.04
   0  12  10  105.96   21.14
   0  12 -10   70.85   22.48
   0 -12  10  105.29   26.96
   0  12 -10   97.43   16.11
   0  12  10  125.35   34.08
   0  12 -10   88.64   26.35
   0 -12 -10  125.07   31.90
   0 -12  10  108.97   24.65
   0 -12 -10  107.66   30.24
   0  12  10  120.72   33.34
   0  12 -10   80.03   16.73
   0 -12  10   62.78   22.91
   0 -12  11  110.63   29.96
   0  12 -11  136.14   32.79
   0  12 -11  124.21   19.87
   0  12  11  134.03   35.68
   0 -12  11  131.59   28.37
   0 -12  11  148.26   35.32
   0 -12  11  132.76   29.87
   0  12  11  108.38   23.62
   0 -12 -11  117.81   31.42
   0  12  11  133.10   23.77
   0  12 -11  126.06   35.04
   0 -12 -11  119.56   25.20
   0 -12 -11  127.70   22.19
   0  12  11  124.09   33.67
   0 -12  11  113.72   33.95
   0  12 -11  134.24   22.40
   0  12 -11  123.88   20.28
   0 -12  11  117.09   29.69
   0 -12  11  117.00   30.19
   0  12 -11  113.90   30.68
   0 -12 -11  104.46   32.60
   0  12  11  126.12   34.19
   0 -12  12   55.35   21.04
   0  12  12   71.83   26.58
   0  12 -12   51.82   13.52
   0 -12 -12   59.58   26.27
   0 -12 -12   36.83   19.89
   0  12  12   34.82   19.48
   0 -12 -12   34.90   14.44
   0 -12  12   45.93   19.61
   0 -12  12   46.12   19.51
   0 -12 -12   80.89   17.33
   0  12 -12   54.13   15.21
   0 -12  12   37.24   21.00
   0  12 -12   31.11   17.73
   0  12  12   67.10   17.63
   0 -12  12   52.96   22.08
   0  12 -12   53.38   12.81
   0  12  12   43.55   15.34
   0  12 -12   57.02   24.45
   0 -12  12   48.04   17.95
   0  12 -12   59.38   25.49
   0  12  12   60.58   26.03
   0 -12  12   44.98   19.86
   0  12  13  141.53   24.44
   0  12 -13  183.02   27.36
   0 -12 -13  149.56   38.14
   0 -12  13  174.98   39.14
   0 -12 -13  175.29   43.49
   0  12 -13  178.13   39.44
   0 -12  13  177.86   36.02
   0 -12 -13  146.41   31.25
   0  12  13  144.27   38.40
   0 -12  13  166.10   35.90
   0  12 -13  139.27   37.03
   0 -12  13  129.99   33.43
   0 -12  13  144.18   36.83
   0  12  13  154.13   27.38
   0  12 -13  157.33   40.98
   0  12  13   99.23   33.40
   0  12 -13  153.40   20.48
   0 -12  13  127.71   36.74
   0 -12  13  170.38   43.72
   0 -12 -14   -2.48    7.15
   0 -12  14  -22.73   13.98
   0  12 -14    5.30    6.43
   0  12  14  -13.68    8.28
   0  12  14    3.12   10.15
   0  12 -14    4.69   11.05
   0 -12  14   -3.16    8.13
   0  12 -14  -12.33   14.08
   0 -12 -14   16.56   17.21
   0 -12  14   -4.81    6.58
   0 -12  14   -5.44   10.82
   0 -12  14   -0.35    6.52
   0  12  14   -5.36    9.77
   0 -12 -14   -9.25   15.38
   0  12  14   20.57   16.37
   0  12 -14   20.09   18.14
   0  12  14   11.80    8.39
   0 -12  14    3.73    9.00
   0 -12  15   22.25   14.92
   0  12  15   10.11   12.42
   0  12 -15    0.17    5.76
   0 -12  15   -3.32    9.38
   0  12  15   16.03   16.08
   0 -12  15    4.91   12.14
   0 -12  15    9.32   12.25
   0 -12 -15    9.20   17.13
   0 -12  15  -19.71   14.81
   0  12  15   -5.68    6.55
   0 -12 -15   22.90   17.47
   0 -12 -15   11.71    8.15
   0  12 -15   -0.10   10.67
   0  12 -15   -2.56    5.28
   0  12 -15    3.04    9.14
   0 -12  15   25.21   15.10
   0  12  15   25.03   20.38
   0 -12  16    5.08   10.54
   0  12 -16    5.40    7.52
   0 -12  16   -0.41    8.46
   0  12 -16    6.13   17.38
   0 -12 -16    1.01   10.88
   0  12  16    1.72   10.96
   0  12 -16   16.38   20.17
   0 -12  16   22.11   17.02
   0 -12  16   11.36   13.36
   0 -12 -16   -1.46   16.96
   0 -12  16   -4.91    9.04
   0 -12 -16   -7.96    9.69
   0  12 -16  -10.21   14.77
   0  12  16   13.21   18.06
   0  12  16   34.25   21.53
   0  12 -17   -2.96   15.03
   0  12  17  -14.85   18.65
   0 -12  17    9.15   10.57
   0 -12  17  -16.76   16.23
   0 -12  17   30.87   19.74
   0 -12 -17   -5.94   10.36
   0 -12 -17    7.34   13.72
   0 -12  17   11.64   16.48
   0  12 -17   17.93   16.15
   0 -12 -17   24.35   22.22
   0  12 -17  -20.00   16.74
   0  12  17    9.23   14.56
   0 -12  17   -2.05    7.39
   0  12  17   29.61   20.69
   0  12  18  -12.07   13.81
   0 -12  18   -0.98    8.30
   0 -12  18   16.35   17.11
   0 -12 -18    2.28    8.52
   0  12  18  -14.38   17.26
   0  12 -18   25.84   19.66
   0  12 -18    1.55    9.20
   0 -12 -18   17.72   20.84
   0  12  18   -0.82   11.31
   0 -12 -18   21.69   22.23
   0  12  18   10.00   14.55
   0 -12  18   18.47   14.85
   0  12  18   29.09   27.95
   0  12 -18   -3.30   14.30
   0  12  18    2.95    6.08
   0 -12  18   -5.43   11.05
   0  12  19    8.52   13.39
   0  12  19   19.36   20.56
   0  12 -19    7.19   15.83
   0 -12  19   19.11   17.32
   0 -12  19   -4.19   14.37
   0  12 -19   11.54   13.34
   0 -12 -19   30.28   26.72
   0  12 -19   -7.15   12.95
   0  12  19   28.74   23.47
   0 -12  19   21.89   19.21
   0  12  19   -1.90    5.69
   0 -12 -19   13.91   13.53
   0 -12 -19    5.99   17.68
   0  12  20   30.00   23.26
   0 -12 -20   18.31   18.13
   0  12 -20   49.27   27.78
   0 -12  20   15.38   19.60
   0  12  20    5.57   16.47
   0 -12  20   23.96   21.24
   0 -12 -20   10.74   21.14
   0 -12  20   17.95   16.12
   0  12  20   28.01   22.43
   0  12 -20   24.31   24.38
   0 -12 -20   10.69   11.56
   0  12  20   36.44   27.92
   0 -12  21    0.00   16.02
   0 -12  21  -13.27   19.04
   0  12  21  -51.55   29.75
   0 -12 -21  -47.52   33.70
   0 -12 -21    1.68    9.40
   0 -12 -21   29.48   20.21
   0  12 -21  -20.04   19.22
   0  12  21  -32.71   24.15
   0 -12  21  -24.63   21.51
   0  12  21    2.35   17.84
   0  12 -21  -14.28   19.02
   0  12 -22  -35.48   24.67
   0 -12  22   -6.03   14.58
   0 -12 -22   -7.71   10.19
   0 -12  22   29.89   23.04
   0  12  22   31.77   25.49
   0  12  22   -2.15   11.58
   0 -13   0    3.62    6.85
   0 -13   0    7.21    6.33
   0 -13   0    6.26    9.13
   0  13   0   -1.08    3.28
   0 -13   0    7.61    7.39
   0  13   0    2.96    4.33
   0 -13   0    3.63    3.48
   0 -13   0    1.15    7.94
   0  13   0    0.39    1.84
   0  13   0    1.86    5.16
   0  13   0   -1.59    4.84
   0 -13   0    8.16    8.52
   0  13   0    3.72    5.78
   0  13   0    2.66    4.43
   0 -13   0   -1.51    4.57
   0  13   0    2.98    6.49
   0  13   1   48.42   17.40
   0 -13  -1   59.80   13.69
   0 -13  -1   58.09   16.76
   0  13  -1   49.66   12.22
   0 -13  -1   58.05   13.70
   0 -13   1   55.87   13.47
   0 -13  -1   54.67   11.30
   0 -13   1   51.51   13.87
   0  13   1   57.37   14.12
   0 -13   1   49.32   11.36
   0 -13  -1   72.36   17.75
   0  13   1   58.14   12.28
   0 -13   1   52.00   10.18
   0 -13   1   59.23   16.82
   0  13  -1   57.14   12.00
   0  13  -1   59.15    9.84
   0 -13   1   62.81   16.93
   0  13  -1   50.91   16.09
   0 -13  -1   59.97   14.53
   0 -13   1   55.62   12.56
   0  13   1   56.43   16.37
   0 -13   1   55.05   16.54
   0  13  -1   55.44   15.30
   0  13   1   54.37   14.19
   0  13   1   56.74   16.02
   0  13  -1   66.15   13.36
   0  13  -1   57.58   17.50
   0  13   1   47.16   11.59
   0  13  -1   58.47   16.53
   0  13  -1   48.48   12.68
   0 -13  -2  428.30   41.37
   0  13  -2  443.07   44.38
   0  13  -2  439.07   36.18
   0 -13   2  402.47   42.59
   0  13  -2  442.05   29.09
   0 -13  -2  442.85   38.66
   0  13  -2  394.64   27.15
   0 -13   2  420.38   27.80
   0  13  -2  423.62   40.91
   0 -13   2  421.04   42.24
   0  13   2  359.13   45.12
   0  13  -2  429.19   34.84
   0  13   2  386.59   40.32
   0 -13   2  404.50   25.81
   0 -13  -2  426.69   30.24
   0  13   2  402.52   33.12
   0  13  -2  452.43   39.78
   0 -13   2  407.61   31.36
   0  13   2  429.77   38.49
   0  13  -2  411.62   43.36
   0 -13  -2  388.57   43.15
   0 -13   2  405.55   40.98
   0 -13   2  380.17   33.51
   0 -13   2  411.07   38.62
   0  13   2  437.94   41.35
   0  13  -2  400.44   43.14
   0  13   2  380.07   31.21
   0  13   2  385.93   39.31
   0  13   3 1710.09   81.41
   0  13   3 1655.23   78.96
   0 -13   3 1540.89   80.95
   0  13  -3 1641.04   60.79
   0 -13   3 1580.19   48.53
   0 -13   3 1593.25   61.37
   0  13  -3 1705.23   80.59
   0 -13   3 1597.65   68.63
   0 -13   3 1620.09   81.86
   0 -13   3 1567.93   85.94
   0 -13   3 1684.23   81.74
   0 -13  -3 1684.75   78.87
   0  13  -3 1714.42   89.38
   0 -13   3 1783.99   80.52
   0  13   3 1594.09   65.77
   0 -13   3 1543.66   77.60
   0  13  -3 1638.30   49.03
   0 -13  -3 1684.06   87.19
   0  13  -3 1680.82   72.79
   0  13  -3 1602.79   78.57
   0  13   3 1755.85   88.32
   0 -13   3 1667.53   47.79
   0  13  -3 1497.98   80.29
   0  13  -3 1536.43   86.07
   0 -13  -3 1678.89   62.53
   0  13   3 1584.52   82.35
   0  13  -3 1703.30   73.31
   0  13   3 1579.58   65.28
   0  13   3 1711.32  100.99
   0 -13  -4  172.32   26.91
   0 -13   4  158.36   27.04
   0 -13   4  153.85   24.33
   0 -13  -4  165.50   29.21
   0 -13  -4  154.53   20.32
   0  13   4  144.60   25.52
   0 -13   4  162.53   24.56
   0  13  -4  177.99   29.43
   0  13  -4  136.90   26.85
   0  13  -4  193.28   27.49
   0  13  -4  165.31   26.25
   0 -13   4  147.77   13.07
   0  13   4  142.51   26.92
   0  13   4  135.10   24.81
   0 -13   4  169.44   24.50
   0 -13  -4  126.62   25.63
   0  13   4  155.85   32.23
   0 -13   4  145.64   25.52
   0  13  -4  153.56   23.63
   0  13  -4  161.08   28.00
   0  13  -4  147.22   23.28
   0  13  -4  147.04   12.76
   0  13   4  142.78   22.94
   0 -13   4  136.33   26.63
   0  13  -4  165.83   24.01
   0 -13   4  155.73   21.08
   0  13   4  164.07   21.42
   0 -13  -4  166.99   26.01
   0 -13   5   32.32   14.30
   0  13  -5   32.99   13.10
   0  13  -5   27.91   13.57
   0 -13  -5   39.85   12.59
   0  13  -5   40.31   12.97
   0  13   5   15.02   10.72
   0 -13   5   40.34   12.84
   0 -13   5   37.19   11.73
   0 -13  -5   41.89   14.90
   0  13  -5   44.10   13.71
   0 -13   5   29.77   10.20
   0  13  -5   25.00    5.05
   0  13   5   37.49   16.77
   0  13   5   36.57   13.54
   0 -13  -5   16.96   11.32
   0 -13   5   19.70    8.94
   0 -13  -5   35.94   12.41
   0  13  -5   22.77    9.11
   0 -13   5   38.80   14.17
   0  13   5   47.01   13.21
   0 -13   5   16.04    9.35
   0  13   6   32.17   16.38
   0  13   6   42.98   14.95
   0 -13   6   37.58   12.97
   0  13  -6   29.78   11.52
   0  13   6   47.32   17.84
   0  13  -6   34.86    5.97
   0 -13  -6   36.83   15.05
   0  13  -6   34.15   14.85
   0 -13   6   27.62   10.02
   0 -13  -6   32.82   12.67
   0  13  -6   48.15   16.32
   0 -13   6   37.60   15.98
   0  13  -6   34.84   12.39
   0 -13  -6   34.28   14.75
   0  13  -6   40.93    6.39
   0 -13   6   27.82   10.09
   0 -13   6   37.12   13.91
   0  13   6   42.42   11.91
   0 -13   6   28.35   12.28
   0  13  -6   32.02    5.78
   0 -13  -6   27.76   10.88
   0 -13   7   -1.74    5.27
   0  13  -7   -0.08    1.57
   0 -13   7   -3.46    4.76
   0 -13   7   -1.38    4.87
   0  13   7   10.03   10.70
   0 -13  -7    5.11    7.73
   0 -13  -7    0.68    5.60
   0  13  -7    2.48    2.26
   0 -13   7   -1.38    3.39
   0  13  -7    1.71    7.18
   0 -13  -7   -9.18   10.78
   0  13  -7   -1.62    5.55
   0  13   7    5.04    9.66
   0  13   7   -2.71    4.18
   0 -13   7    1.72    5.22
   0 -13   7    1.44    8.03
   0  13  -7   -0.82    1.67
   0  13   7   -6.50    8.52
   0  13  -7    2.60    7.02
   0  13  -7    2.57    5.62
   0 -13   7   -6.41    8.05
   0 -13  -7   -0.51    7.30
   0  13  -8   11.13   10.96
   0 -13   8    2.82    7.57
   0 -13  -8   -2.94    9.43
   0  13  -8    3.65    6.77
   0  13   8    2.04    8.00
   0 -13  -8   -1.37    4.18
   0 -13   8    4.60    5.43
   0  13  -8    2.38    2.71
   0  13  -8   -3.55   11.40
   0  13   8   14.78   12.15
   0 -13   8   -6.74    8.53
   0  13   8    3.28    7.73
   0 -13   8   -1.12    4.79
   0  13  -8    1.95    2.54
   0  13   8   -3.78    4.47
   0 -13   8   -5.22    6.65
   0 -13  -8   -5.95    6.69
   0  13  -8    4.09    9.23
   0 -13   8   -9.98    6.95
   0 -13  -8   -0.34    9.36
   0 -13   8   -0.65    2.58
   0  13   8   -0.83    7.28
   0  13  -8   -1.26    2.30
   0 -13   9   98.40   25.70
   0  13  -9   74.52   12.86
   0  13  -9   78.63   17.63
   0  13   9   86.15   22.41
   0 -13   9   76.80   24.58
   0 -13   9   80.08   25.24
   0 -13  -9   85.71   19.30
   0  13  -9   59.99   20.48
   0 -13  -9   78.01   24.05
   0  13   9   72.35   24.24
   0 -13  -9   79.90   26.58
   0 -13   9   86.01   12.91
   0 -13   9   60.71   20.87
   0  13  -9   81.89   12.58
   0 -13   9   64.84   21.05
   0 -13   9   68.45   21.00
   0 -13   9   41.00   16.37
   0  13   9   73.62   25.00
   0  13   9   71.93   13.69
   0  13  -9   64.68   22.97
   0  13   9   76.28   26.98
   0 -13   9   89.69   17.38
   0  13  -9   60.30   22.63
   0 -13 -10   -4.64   11.36
   0 -13  10   -6.60   11.13
   0  13  10   -0.52    4.12
   0  13 -10    0.55    6.81
   0  13 -10   14.66   13.55
   0  13 -10    1.37    3.22
   0  13 -10   14.94    6.63
   0 -13  10   -5.20    7.31
   0  13  10    1.13    6.18
   0 -13 -10   -2.87   11.95
   0  13  10    6.56    4.07
   0  13  10    8.96   13.08
   0 -13  10    0.42    5.59
   0  13  10    0.00    6.58
   0  13  10   14.12   12.34
   0 -13  10   -2.41    7.09
   0 -13  10    2.39    1.83
   0  13 -10   -5.21    5.83
   0 -13  10    4.80    9.56
   0 -13  10   -4.83    9.04
   0  13 -10    0.52    8.90
   0  13 -11   99.18   17.08
   0 -13  11   85.86   24.42
   0  13 -11  108.94   31.54
   0  13  11   88.80   19.89
   0 -13 -11  103.18   31.77
   0  13 -11   87.52   27.63
   0  13  11   90.02   29.87
   0  13 -11  105.10   19.04
   0  13  11   96.04   30.84
   0  13 -11  108.26   20.39
   0 -13  11   80.78   30.69
   0 -13 -11   83.26   21.12
   0  13  11  113.86   26.05
   0  13 -11   60.89   23.79
   0 -13  11   94.35   28.22
   0 -13  11   70.56   23.53
   0 -13  11   72.59   26.15
   0 -13  11   94.21   27.55
   0  13  11   84.78   28.82
   0 -13 -11  100.23   28.73
   0  13  12   40.42   21.69
   0 -13  12   28.89   17.49
   0 -13  12   32.55   16.96
   0 -13  12   42.34   18.18
   0  13  12   56.83   26.91
   0  13 -12   44.81   12.00
   0  13  12   67.03   19.53
   0  13 -12   42.72   22.41
   0  13  12   30.37   18.91
   0  13 -12   14.28   13.79
   0 -13  12   30.65   18.05
   0 -13 -12   18.51   10.93
   0  13 -12   18.98   15.49
   0  13 -12   39.23   12.31
   0  13 -12   31.10   10.91
   0 -13 -12   50.53   22.81
   0 -13 -12   39.97   19.88
   0 -13  12   51.01   20.14
   0  13  12   55.99   17.26
   0 -13  13   14.89   12.25
   0 -13  13   -1.85   10.77
   0  13 -13    1.42    8.68
   0  13 -13    0.08   12.62
   0  13 -13   14.78    7.22
   0 -13  13   15.29   11.53
   0  13  13   -5.77   11.84
   0 -13  13   -1.05    7.21
   0 -13  13    3.51    7.59
   0  13  13   10.63    9.52
   0 -13 -13   -2.03   10.78
   0 -13  13   14.11   12.37
   0 -13 -13    1.77   10.54
   0  13  13   14.00   13.75
   0 -13  13   19.90   14.21
   0  13  13    5.16    6.67
   0  13 -13   26.18   16.67
   0 -13 -13   10.85    7.63
   0  13 -13    8.53    6.80
   0  13 -14  214.95   52.04
   0 -13  14  149.57   42.68
   0  13  14  154.65   26.03
   0 -13  14  174.28   35.81
   0  13  14  147.22   27.64
   0 -13 -14  177.39   43.29
   0  13 -14  156.15   40.03
   0 -13 -14  106.86   37.84
   0 -13  14  173.29   40.19
   0 -13  14  163.81   39.38
   0 -13  14  178.71   42.41
   0  13  14  139.07   37.91
   0  13 -14  162.64   26.29
   0  13 -14  165.93   42.33
   0  13  14  184.73   46.20
   0 -13  14  154.60   41.64
   0 -13 -14  130.70   30.25
   0 -13  14  137.94   33.44
   0  13  14  158.08   44.04
   0  13  15  150.20   43.73
   0  13  15  111.09   38.32
   0 -13  15  127.54   37.06
   0 -13  15  107.33   35.57
   0 -13 -15  104.33   38.79
   0  13 -15  121.45   36.76
   0  13 -15  119.12   23.77
   0 -13  15  153.28   34.52
   0 -13  15  121.23   34.84
   0 -13  15  129.37   35.82
   0  13 -15  107.53   34.49
   0  13  15  135.71   38.95
   0  13  15   94.34   22.57
   0 -13 -15  127.53   31.68
   0 -13 -15  110.02   37.17
   0 -13  15  127.41   33.15
   0  13 -15  105.86   37.85
   0  13 -16   26.13   19.34
   0 -13  16   54.53   29.67
   0  13  16   37.69   21.91
   0 -13  16   19.02   14.41
   0 -13  16    7.15   12.84
   0  13 -16   31.20   18.57
   0 -13  16   12.66   12.98
   0 -13  16   22.38   20.33
   0 -13 -16   22.05   26.94
   0 -13  16   31.70   17.27
   0  13  16   27.41   20.35
   0  13 -16   70.70   33.22
   0 -13 -16   14.25   11.63
   0  13  16   22.83   20.52
   0 -13 -16   50.86   26.07
   0 -13  17   -7.97   13.31
   0 -13  17    5.18   11.27
   0  13  17   -0.40    9.19
   0  13 -17    5.53   21.96
   0 -13  17    9.75   13.39
   0 -13 -17    4.01    8.37
   0  13  17    5.83    9.72
   0 -13 -17  -10.67   20.45
   0  13  17  -41.55   26.03
   0 -13  17    5.19   13.38
   0 -13  17   -8.05    9.15
   0 -13 -17  -13.85   14.92
   0  13 -17   17.24   16.97
   0  13 -17    5.74   11.34
   0 -13  18   -4.64   10.54
   0 -13  18   -0.65   10.75
   0  13  18   30.14   26.83
   0 -13 -18    0.32    6.32
   0  13  18  -28.81   22.11
   0  13 -18   26.95   20.04
   0  13  18   17.53   15.85
   0 -13  18    0.29    8.34
   0 -13  18   17.90   17.65
   0  13 -18    2.35   15.04
   0  13  18   20.47   20.00
   0 -13 -18  -21.82   23.80
   0 -13  18   -9.11   11.93
   0 -13 -18    9.30   15.43
   0  13 -19   16.84   20.67
   0 -13  19   29.42   23.00
   0  13 -19   -7.81   13.90
   0  13  19   15.82   18.98
   0  13  19   -7.40   11.71
   0 -13 -19   -5.48    9.79
   0 -13 -19   20.38   18.09
   0  13  19   -0.83   12.32
   0  13 -19  -10.99   18.91
   0 -13  19   -8.13   12.73
   0 -13 -19  -27.24   23.99
   0 -13  19    8.95   13.73
   0  13  19  -15.50   15.60
   0  13  20   -6.31   12.57
   0 -13 -20   25.21   19.67
   0  13  20    7.70   18.21
   0 -13 -20   -5.99    9.66
   0 -13  20   16.66   17.05
   0 -13 -20  -24.76   26.54
   0  13 -20   20.76   19.84
   0  13 -20    7.63   17.00
   0 -13  20   -2.38   11.24
   0 -13  20   31.21   24.66
   0  13  20   18.17   19.67
   0 -13  21   -0.93    5.54
   0 -13 -21   40.14   23.04
   0  13  21   25.35   23.09
   0  13  21    6.92   16.21
   0 -13 -21  -48.45   31.65
   0 -13  21   11.46   15.53
   0  13 -21   -5.24   13.39
   0  13 -21   60.58   33.51
   0 -13 -21   29.94   21.97
   0 -13  21    6.52   15.75
   0  13  21   12.21   23.76
   0  13  21   -4.97   10.38
   0  13  22   70.91   37.93
   0 -13 -22  -32.39   21.36
   0 -13  22   31.33   23.40
   0  13  22  -35.20   28.52
   0 -14   0  360.87   30.25
   0 -14   0  357.05   34.69
   0  14   0  375.17   35.03
   0 -14   0  348.53   40.75
   0  14   0  352.32   23.60
   0  14   0  377.59   42.35
   0 -14   0  385.23   40.49
   0 -14   0  407.15   45.58
   0  14   0  353.89   39.21
   0 -14   0  377.08   34.88
   0  14   0  344.67   43.80
   0  14   0  401.98   36.22
   0  14   0  380.87   34.28
   0 -14   0  386.72   34.94
   0 -14   0  350.74   23.75
   0  14   0  396.25   32.08
   0  14  -1 2080.20   75.44
   0 -14   1 2139.41   87.52
   0  14   1 2031.46  107.68
   0 -14  -1 2062.67   92.01
   0 -14  -1 2016.75   68.52
   0  14   1 2200.23   97.78
   0  14   1 2141.52   85.26
   0 -14   1 1917.08   90.64
   0  14  -1 2174.68   82.78
   0  14  -1 1956.32   97.41
   0 -14   1 2077.40   98.57
   0 -14   1 2023.61   81.42
   0  14  -1 1945.98  101.61
   0  14  -1 2031.55   83.54
   0 -14   1 1966.75   73.73
   0  14  -1 1922.50   56.41
   0 -14  -1 2057.10   86.76
   0 -14  -1 1933.92   77.85
   0 -14   1 2023.91   70.85
   0  14  -1 2204.82  101.97
   0  14   1 1933.90   92.55
   0  14   1 2000.43   77.94
   0 -14   1 1926.67   62.54
   0  14   1 1996.68   72.42
   0 -14  -1 1992.64   80.85
   0  14  -1 1992.32   92.38
   0  14   1 2061.74   86.78
   0 -14  -1 1925.01   96.19
   0  14  -1 2012.84   73.01
   0 -14   1 2226.87  103.71
   0  14   2 1221.41   57.88
   0  14  -2 1331.37   81.07
   0 -14   2 1215.56   55.37
   0  14   2 1328.19   70.08
   0  14  -2 1360.07   64.00
   0 -14  -2 1326.63   73.89
   0  14   2 1318.66   62.33
   0  14  -2 1287.85   80.43
   0  14  -2 1287.62   52.76
   0 -14   2 1277.97   77.87
   0 -14   2 1335.24   52.62
   0 -14  -2 1259.42   67.10
   0  14  -2 1378.11   81.36
   0 -14   2 1341.44   76.56
   0 -14  -2 1363.52   55.68
   0  14   2 1262.75   72.58
   0  14  -2 1317.57   74.70
   0 -14   2 1234.17   62.24
   0  14   2 1443.04   77.75
   0 -14   2 1276.29   70.36
   0  14  -2 1214.42   48.65
   0 -14  -2 1164.58   76.96
   0 -14   2 1311.70   49.19
   0 -14  -2 1372.46   75.92
   0  14  -2 1337.38   65.21
   0 -14   2 1390.18   79.39
   0  14   2 1296.73   88.47
   0  14   2 1275.06   75.91
   0  14  -2 1355.79   71.36
   0  14   3  796.57   48.07
   0  14   3  943.47   61.71
   0 -14  -3  839.16   45.09
   0 -14  -3  842.48   63.41
   0 -14   3  918.34   47.20
   0 -14   3  802.26   57.51
   0 -14   3  870.81   36.16
   0  14  -3  888.34   59.76
   0  14  -3  804.40   61.58
   0 -14   3  832.63   64.79
   0  14   3  861.71   74.23
   0  14  -3  874.05   37.99
   0  14   3  867.64   59.52
   0 -14   3  836.88   50.71
   0 -14   3  909.59   62.42
   0 -14   3  823.89   60.56
   0  14  -3  897.19   61.40
   0  14  -3  917.52   55.58
   0  14  -3  911.97   55.54
   0  14  -3  845.94   44.51
   0  14   3  857.54   50.09
   0 -14  -3  878.14   58.60
   0 -14  -3  799.37   65.97
   0  14  -3  864.53   66.64
   0  14   3  837.17   63.02
   0 -14   3  861.74   37.87
   0  14   3  861.13   63.41
   0 -14   3  991.58   63.14
   0 -14   3  840.45   62.33
   0 -14   4  134.18   27.68
   0  14   4  138.57   26.02
   0  14   4  135.44   20.01
   0 -14  -4  103.22   21.19
   0  14  -4  119.03   20.87
   0  14   4  119.63   21.61
   0 -14   4  113.24   21.35
   0 -14   4  111.17   23.31
   0  14   4  115.50   28.96
   0  14   4   96.41   22.88
   0  14   4  116.57   23.57
   0  14  -4  125.09   21.71
   0 -14   4  116.72   12.23
   0  14  -4  111.75   22.45
   0 -14  -4  108.00   17.54
   0  14  -4   99.60   19.74
   0 -14   4  107.45   19.74
   0  14  -4  103.38   11.31
   0  14  -4  111.89   25.01
   0 -14   4   89.83   21.06
   0 -14  -4   89.81   23.72
   0 -14   4  110.45   18.19
   0 -14   4  119.69   21.87
   0  14  -5  690.50   52.57
   0 -14   5  650.93   47.00
   0 -14   5  633.09   60.58
   0 -14   5  606.75   25.76
   0  14  -5  583.07   49.41
   0  14  -5  590.83   23.37
   0 -14   5  633.26   51.37
   0  14   5  619.06   54.94
   0  14   5  681.02   69.43
   0  14  -5  604.61   59.15
   0  14   5  663.65   50.53
   0 -14   5  686.93   50.48
   0 -14   5  692.21   52.38
   0  14  -5  661.59   52.23
   0 -14   5  572.73   52.99
   0  14   5  617.46   60.22
   0  14   5  619.57   43.80
   0 -14  -5  617.37   54.34
   0 -14   5  687.59   59.15
   0 -14  -5  569.38   58.30
   0 -14  -5  610.73   44.40
   0 -14   6   39.59   14.09
   0  14  -6   17.93   10.42
   0  14   6   25.11   12.87
   0 -14  -6   17.38    9.18
   0 -14   6   21.29   11.69
   0 -14  -6   19.40   11.69
   0 -14  -6   27.27   14.26
   0  14   6   11.65    7.00
   0  14   6   22.20   12.40
   0  14   6   25.71   15.47
   0 -14   6   20.98   11.86
   0 -14   6   23.86   10.01
   0  14  -6   21.56    4.47
   0 -14   6   38.46   16.24
   0 -14   6   22.04   10.28
   0  14  -6   20.52   12.15
   0 -14   6   35.19   14.92
   0  14  -7  224.24   15.27
   0  14  -7  257.65   32.98
   0  14   7  260.63   45.78
   0 -14   7  213.42   38.53
   0  14  -7  181.56   35.69
   0 -14   7  178.47   28.56
   0 -14  -7  220.57   35.97
   0 -14   7  216.08   35.52
   0 -14   7  189.53   35.36
   0  14   7  206.57   26.86
   0  14  -7  191.44   14.04
   0  14   7  247.22   35.81
   0 -14   7  221.51   26.70
   0 -14   7  195.98   34.91
   0  14  -7  199.12   14.39
   0  14   7  189.68   36.27
   0 -14   7  255.46   32.32
   0 -14  -7  207.87   29.71
   0 -14  -7  253.03   42.45
   0  14   7  210.15   38.24
   0  14  -7  194.99   32.80
   0  14   8    6.53   12.07
   0  14  -8   12.97    8.50
   0 -14   8    7.66    9.37
   0  14   8   11.58    6.73
   0 -14  -8    8.56    6.08
   0 -14   8   10.94    8.58
   0 -14  -8    0.65    7.45
   0 -14   8    4.34    5.53
   0  14  -8   37.83   15.61
   0  14   8    3.75    7.41
   0 -14   8    1.18    5.43
   0 -14  -8    0.11    5.97
   0  14   8    9.78    9.83
   0  14  -8    7.85    4.07
   0 -14   8   -1.71    5.17
   0 -14   8   10.80    8.21
   0  14  -8   10.91    3.90
   0 -14   8   11.07    6.94
   0 -14  -8   12.87    9.62
   0  14   8    4.54    7.31
   0  14  -8    3.25    5.45
   0  14  -8    9.50    4.10
   0 -14   8    3.43    8.39
   0 -14   9   11.41    9.26
   0  14  -9   16.05    6.04
   0  14  -9   17.16    5.63
   0 -14   9   11.54   12.69
   0 -14   9    9.57    7.89
   0  14  -9   28.24   17.05
   0  14  -9   13.58   11.75
   0  14   9   24.04   12.40
   0 -14   9    6.73    9.32
   0  14   9   16.08   14.10
   0  14  -9   20.25   10.31
   0  14  -9   18.82    6.90
   0  14   9   26.34   14.65
   0 -14  -9   38.02   18.91
   0 -14   9    9.37    9.02
   0 -14   9   18.09   12.37
   0 -14   9   11.93    5.68
   0 -14  -9   12.13    8.20
   0  14  -9    1.90    7.13
   0 -14   9   27.67   15.55
   0 -14   9    3.33    4.96
   0  14   9   15.97   13.42
   0 -14  -9   18.41    9.33
   0 -14  -9   15.92   13.26
   0  14   9   24.47    8.58
   0 -14 -10  186.81   32.99
   0 -14  10  193.80   28.18
   0 -14  10  202.37   40.95
   0 -14  10  195.75   40.35
   0 -14 -10  182.69   40.73
   0  14  10  169.09   38.64
   0 -14  10  208.14   39.02
   0  14  10  190.49   21.15
   0  14 -10  142.47   34.75
   0 -14  10  194.01   36.56
   0  14 -10  152.63   33.75
   0  14 -10  190.33   19.52
   0  14  10  204.90   31.07
   0 -14  10  175.01   40.14
   0 -14 -10  196.46   38.81
   0 -14  10  180.09   34.57
   0  14 -10  177.65   39.75
   0  14 -10  201.86   28.75
   0  14  10  248.97   38.71
   0  14 -10  190.87   21.16
   0 -14  10  172.04   35.00
   0  14  10  149.45   38.55
   0  14  10  209.30   44.08
   0 -14 -11   75.23   27.42
   0  14 -11   54.43   24.29
   0 -14  11   54.85   22.01
   0  14 -11   60.76   26.44
   0 -14  11   67.02   23.32
   0  14  11   62.60   16.25
   0  14 -11   70.70   25.53
   0  14  11   68.90   21.77
   0 -14 -11   64.91   18.78
   0  14 -11   58.38   12.42
   0  14  11   45.60    7.60
   0  14  11   51.00   23.90
   0 -14 -11   42.87   21.74
   0  14  11   58.93   25.99
   0 -14  11   65.21   24.22
   0 -14  11   42.94   19.73
   0  14 -11   49.12   14.56
   0 -14  11   72.78   25.39
   0  14  11   57.56   25.04
   0  14 -11   58.22   12.97
   0 -14  11   61.26   22.24
   0 -14  12   24.30   14.17
   0  14 -12   24.08    8.51
   0 -14 -12   24.21   18.75
   0  14  12    1.87    8.90
   0  14  12    8.29   18.44
   0 -14  12   13.96   12.05
   0  14 -12   21.71   16.23
   0  14 -12   24.41   17.77
   0 -14  12   16.43   12.66
   0  14 -12   19.36    9.46
   0  14 -12   30.29    9.68
   0  14  12   23.44   12.93
   0 -14  12   18.75   14.81
   0 -14 -12   21.83   11.76
   0  14  12   26.33   11.44
   0  14  12   11.25   10.98
   0 -14  12    5.71    7.89
   0  14 -12   25.88   16.82
   0 -14  12   13.42   12.81
   0 -14 -12   24.77   13.64
   0  14  13   -0.52    9.79
   0  14  13    6.94    6.98
   0  14 -13   14.96    7.43
   0 -14  13   21.78   15.28
   0 -14 -13   -2.04    6.07
   0  14 -13   23.37   19.15
   0 -14  13    4.80    8.59
   0  14 -13   -2.22    4.10
   0  14  13   -1.14    6.20
   0  14 -13    7.04   11.01
   0 -14  13    3.44    8.87
   0 -14 -13   -4.20   11.30
   0 -14  13    9.17   13.03
   0 -14  13    3.96    8.41
   0 -14  13   18.81   14.02
   0 -14 -13   13.45   15.85
   0  14 -13   -0.09    7.26
   0  14  13  -26.64   19.53
   0 -14 -14   20.34   12.52
   0  14 -14   17.61   15.77
   0 -14  14   23.90   26.45
   0 -14 -14   34.92   20.87
   0  14  14    4.76   11.68
   0 -14  14   29.00   16.15
   0  14  14    8.93    7.24
   0  14 -14    3.53   10.91
   0  14  14   10.08    9.67
   0 -14  14   22.84   17.51
   0  14 -14   12.98    7.66
   0  14 -14   11.84   16.49
   0  14  14   -5.28   10.69
   0 -14 -14   25.61   18.31
   0 -14  14    5.72    9.78
   0 -14  14   22.95   16.47
   0 -14  14   11.70   12.52
   0  14 -15   25.17   17.17
   0  14  15   36.51   22.38
   0  14 -15   63.66   27.24
   0 -14 -15   47.72   27.47
   0 -14  15   37.08   21.24
   0  14  15   31.00   16.02
   0 -14  15   57.61   22.77
   0 -14  15   27.07   19.21
   0 -14  15   33.96   22.46
   0 -14 -15   41.82   18.54
   0 -14  15   60.62   25.08
   0 -14 -15   32.74   22.40
   0  14 -15   52.23   26.55
   0  14  15   56.47   26.88
   0  14  15   33.31   23.77
   0  14  16    6.70   14.48
   0  14 -16   13.89   19.01
   0  14  16   24.80   20.02
   0  14 -16    8.05   12.91
   0  14 -16   -6.06   10.65
   0 -14 -16   -0.27    6.28
   0 -14  16  -10.99   13.12
   0 -14  16   -3.70    8.93
   0  14  16    6.76   13.76
   0 -14 -16   -5.35   11.87
   0 -14  16   -1.20    8.58
   0 -14  16  -15.77   15.44
   0 -14 -16   16.84   19.70
   0 -14  16    6.54   11.15
   0  14 -17   87.11   36.61
   0 -14  17   82.89   31.74
   0 -14 -17  100.33   44.99
   0 -14  17   97.87   33.74
   0 -14  17  124.15   41.30
   0 -14  17   61.13   28.28
   0 -14 -17   72.64   25.91
   0  14  17   86.05   33.97
   0  14  17  122.79   44.86
   0 -14 -17   93.90   35.80
   0  14 -17   50.75   26.29
   0  14  17  110.98   40.50
   0  14 -18   21.55   22.85
   0  14  18   45.14   25.36
   0 -14 -18    1.35    5.02
   0  14 -18   10.83   14.54
   0 -14 -18   13.54   17.74
   0 -14  18    5.67   12.95
   0 -14 -18    3.26   14.56
   0  14  18   31.40   25.64
   0 -14  18    6.85   12.69
   0  14  18    1.90   11.52
   0 -14  18  -24.26   19.13
   0  14  18    1.33    7.79
   0 -14  19   41.22   26.97
   0 -14  19   11.89   15.29
   0  14  19   -3.35   15.08
   0  14 -19    2.20   10.21
   0 -14 -19    5.57   11.12
   0  14  19   -6.54   13.07
   0  14  19  -19.57   20.16
   0 -14 -19    2.76   12.71
   0  14 -19  -21.17   24.52
   0  14  19    9.22   16.06
   0  14  19   17.12   19.98
   0  14 -19  -11.66   16.53
   0 -14  19   -0.64    7.62
   0 -14 -19   59.37   33.79
   0 -14 -20   11.63   20.55
   0  14  20   17.41   17.04
   0 -14  20   10.55   16.65
   0  14  20   52.96   33.96
   0  14 -20  -24.53   22.13
   0  14 -20  -23.24   23.13
   0  14  20   47.07   28.37
   0 -14 -20   -4.42    8.26
   0  14  20  -36.18   26.79
   0 -14  20   21.35   19.37
   0 -14  20   15.72   18.66
   0 -14 -20    4.99    7.77
   0  14  21   15.49   16.53
   0 -14 -21    2.67    8.07
   0  14  21   14.40   19.51
   0 -14 -21   56.15   36.90
   0  14  21  -26.37   27.46
   0 -14  21  -11.76   16.22
   0  14 -21   -8.35   15.71
   0 -14  21    0.00   23.00
   0 -14  21   18.10   18.35
   0  14  22  -13.40   17.78
   0 -14  22   11.54   15.30
   0  15   0    1.04    3.75
   0 -15   0    1.00    3.76
   0  15   0    0.93    4.99
   0 -15   0    3.02    3.35
   0  15   0    5.75    7.67
   0  15   0    0.44    5.29
   0  15   0    3.37    4.23
   0 -15   0    7.63    7.46
   0 -15   0    2.95    6.88
   0 -15   0    0.73    6.50
   0 -15   0    1.60    5.59
   0  15   0   -0.22    4.07
   0  15   0   -0.48    2.33
   0 -15   0    5.51    6.03
   0 -15   0    8.74    9.44
   0  15   0   -1.02    5.98
   0 -15   1  547.15   33.93
   0  15   1  567.35   45.64
   0  15  -1  555.06   40.41
   0 -15  -1  592.53   51.04
   0 -15  -1  584.82   44.63
   0  15   1  584.89   53.17
   0  15  -1  604.18   45.40
   0 -15   1  581.94   39.96
   0  15  -1  568.09   39.87
   0  15  -1  531.07   54.75
   0 -15  -1  574.23   45.29
   0  15  -1  529.95   30.46
   0  15  -1  590.73   55.60
   0  15  -1  590.33   52.09
   0 -15  -1  597.26   48.02
   0 -15   1  596.20   45.92
   0 -15  -1  576.29   38.12
   0  15   1  637.75   55.45
   0  15   1  549.23   39.64
   0  15   1  562.23   46.86
   0 -15   1  599.24   52.17
   0  15   1  567.68   43.21
   0 -15   1  591.61   55.40
   0 -15   1  575.04   53.87
   0  15  -1  549.53   45.16
   0 -15   1  571.54   41.23
   0 -15  -1  574.13   54.92
   0  15   1  572.44   59.43
   0 -15   1  529.22   45.20
   0 -15   2   57.87   15.51
   0  15   2   57.09   16.59
   0 -15   2   65.28   12.40
   0 -15   2   66.73   19.31
   0 -15  -2   49.21   14.53
   0  15  -2   70.88   15.91
   0 -15   2   58.96   11.17
   0  15  -2   57.80   15.71
   0 -15  -2   73.98   20.58
   0  15   2   74.87   14.94
   0  15  -2   61.76   12.53
   0 -15  -2   61.62   12.95
   0  15  -2   50.21   18.36
   0  15  -2   72.85   19.47
   0  15   2   80.84   20.91
   0  15  -2   65.89   19.13
   0 -15  -2   83.11   20.26
   0  15  -2   66.22   14.79
   0 -15  -2   64.96   18.40
   0  15  -2   61.85   11.47
   0 -15   2   64.81   18.56
   0 -15   2   69.65   15.44
   0 -15   2   66.93   18.52
   0  15   2   57.46   21.44
   0  15   2   75.95   20.27
   0 -15   2   58.22   12.44
   0  15   2   58.56   15.57
   0  15   2   79.69   15.99
   0 -15   3  953.09   54.59
   0  15  -3  904.47   40.68
   0  15   3  974.91   64.98
   0 -15  -3  908.53   67.68
   0  15  -3  886.14   63.52
   0  15   3  926.53   67.87
   0  15  -3  977.55   58.27
   0  15  -3  906.51   68.42
   0  15   3  847.40   51.02
   0 -15   3  927.26   41.22
   0  15  -3  884.93   70.04
   0  15  -3  984.44   59.16
   0 -15  -3  886.46   71.94
   0 -15   3  886.27   62.36
   0  15   3  968.00   65.30
   0  15   3  910.42   66.78
   0 -15   3  910.47   66.89
   0  15   3  917.07   53.44
   0 -15   3  919.64   70.63
   0  15   3  878.81   77.59
   0 -15   3  916.99   39.14
   0  15  -3  907.15   46.52
   0 -15   3  860.50   64.61
   0 -15   3  936.31   66.23
   0 -15  -3  895.73   60.59
   0 -15  -3  908.68   47.83
   0  15   4  183.40   36.64
   0  15   4  187.31   32.70
   0 -15   4  189.92   29.17
   0  15   4  202.76   28.86
   0  15   4  158.93   29.12
   0  15  -4  178.37   29.74
   0  15   4  195.40   32.05
   0  15  -4  211.35   28.32
   0 -15   4  209.92   16.88
   0  15  -4  215.52   29.17
   0  15   4  191.40   24.74
   0 -15   4  234.58   26.59
   0 -15   4  181.39   30.84
   0 -15  -4  173.21   31.84
   0  15  -4  206.35   30.65
   0 -15   4  220.98   35.88
   0  15  -4  190.33   33.54
   0 -15   4  200.89   31.05
   0 -15  -4  249.37   33.37
   0 -15   4  183.05   26.25
   0 -15  -4  188.96   23.23
   0  15  -4  204.66   16.96
   0  15   5  132.78   21.07
   0  15   5  133.62   23.67
   0 -15  -5  104.45   25.93
   0 -15   5  119.00   22.36
   0 -15   5   94.40   23.50
   0 -15  -5  120.76   25.05
   0  15  -5  133.46   29.35
   0 -15  -5  102.18   18.02
   0 -15   5  112.50   11.43
   0 -15   5  105.20   19.18
   0  15   5  122.94   31.04
   0  15   5  120.25   27.65
   0  15  -5  139.98   24.61
   0  15  -5  114.45   23.05
   0 -15   5  108.59   24.00
   0 -15   5  125.90   27.99
   0 -15   5  115.34   26.40
   0  15   5  119.07   25.73
   0  15   5  122.19   27.55
   0  15  -5  106.35   10.31
   0 -15  -6  199.98   27.59
   0 -15   6  188.45   35.13
   0  15   6  178.39   34.80
   0 -15  -6  181.62   35.90
   0  15  -6  185.41   35.06
   0 -15   6  200.38   33.95
   0  15   6  212.19   41.68
   0 -15   6  196.23   34.82
   0  15   6  220.05   34.46
   0 -15  -6  199.54   33.41
   0 -15   6  195.14   28.34
   0  15   6  204.38   36.36
   0 -15   6  185.98   34.70
   0  15   6  204.96   26.81
   0 -15   6  210.38   28.50
   0  15   6  194.45   28.30
   0  15  -6  218.83   31.56
   0 -15   7   57.73   19.63
   0  15   7   70.18   23.07
   0 -15   7   49.32   19.15
   0 -15   7   63.61   20.12
   0 -15  -7   76.68   21.86
   0  15   7   87.83   23.03
   0 -15  -7   81.76   25.63
   0 -15   7   73.90   23.55
   0 -15  -7   72.53   17.89
   0  15   7   46.40   19.03
   0 -15   7   63.88   15.08
   0  15  -7   58.76   20.72
   0 -15   7   71.10   20.28
   0 -15   7   50.96   15.33
   0  15   7   85.00   17.52
   0  15   7   96.48   28.98
   0  15  -7   63.35   18.34
   0 -15  -8   -3.07    5.12
   0  15  -8   10.84   12.16
   0  15  -8    4.71    6.97
   0 -15  -8    1.67    8.78
   0  15  -8   -3.31    2.11
   0  15   8   -2.57    6.87
   0 -15   8   -5.19    7.44
   0 -15   8    3.72    7.13
   0  15   8    3.76   12.31
   0 -15   8    2.09    6.64
   0 -15   8   -0.46    6.94
   0 -15   8   -4.16    4.45
   0  15  -8    6.88    9.29
   0 -15  -8   -0.67    8.41
   0 -15   8   -8.13    8.94
   0 -15  -8    7.87   11.01
   0  15  -8    1.88    2.34
   0  15   8   -4.30    5.26
   0  15   8    6.25   11.41
   0 -15   8    5.60    6.40
   0 -15   8    9.16    9.07
   0  15   8    2.51    8.63
   0  15   9   37.31   16.83
   0 -15  -9   64.96   16.74
   0  15   9   26.12   15.46
   0  15   9   61.89   14.31
   0 -15   9   54.35   20.87
   0 -15   9   50.75   19.04
   0  15  -9   48.93   20.23
   0  15   9   74.03   22.22
   0 -15  -9   64.37   22.42
   0 -15   9   61.57   12.69
   0  15   9   58.99   24.80
   0 -15   9   64.56   19.79
   0  15  -9   64.47   24.19
   0 -15  -9   53.50   17.31
   0  15  -9   37.92   14.23
   0 -15  -9   38.68   20.24
   0  15  -9   57.53    9.29
   0 -15   9   44.26   19.92
   0  15  -9   59.73    9.03
   0  15  -9   42.00    8.18
   0 -15   9   55.06   21.91
   0  15  -9   51.43   20.96
   0 -15   9   64.33   20.32
   0 -15   9   48.04   20.88
   0 -15  10   53.18   15.53
   0 -15 -10   56.13   25.69
   0  15 -10   60.06   10.03
   0 -15 -10   51.69   18.37
   0  15 -10   64.24   16.97
   0  15 -10   66.62   23.86
   0  15 -10   57.08   23.82
   0 -15  10   47.39   18.40
   0 -15  10   46.47   18.99
   0  15 -10   46.75    9.68
   0  15  10   69.68   20.90
   0  15 -10   78.50   26.53
   0  15  10   41.08   14.50
   0 -15 -10   57.49   21.98
   0  15  10   48.46   21.84
   0  15 -10   63.33   11.41
   0 -15  10   48.12   18.35
   0 -15  10   46.40   20.95
   0 -15  10   39.23   19.22
   0 -15  10   40.29   20.72
   0  15  10   51.33   12.07
   0  15  10   47.68   22.75
   0  15  10   37.71   19.78
   0 -15  10   58.55   22.17
   0  15  11  228.82   47.76
   0  15 -11  223.13   21.43
   0 -15  11  179.43   40.14
   0  15  11  145.91   39.33
   0 -15  11  218.60   40.93
   0  15 -11  221.14   22.91
   0  15  11  213.86   32.20
   0  15  11  225.43   38.17
   0 -15 -11  185.40   43.12
   0 -15  11  218.61   43.89
   0 -15 -11  190.50   40.03
   0 -15 -11  175.38   33.44
   0 -15  11  201.48   40.65
   0 -15  11  192.25   38.44
   0 -15 -11  182.79   30.30
   0  15 -11  205.09   22.74
   0  15 -11  226.05   31.19
   0  15 -11  182.49   41.33
   0 -15  11  193.91   44.92
   0  15 -11  150.52   38.92
   0  15  11  183.63   18.87
   0  15 -11  201.54   41.34
   0  15  11  226.03   49.68
   0  15  12   11.74   14.65
   0 -15 -12   18.51   10.36
   0  15 -12   33.88   20.84
   0 -15 -12   24.39   16.73
   0 -15  12    2.65    7.12
   0 -15  12   21.87   14.31
   0  15 -12   16.23    6.62
   0  15  12   11.72   13.98
   0 -15  12   29.73   16.34
   0 -15  12    3.35   10.15
   0 -15 -12    2.78    7.74
   0  15 -12    6.21    6.60
   0 -15  12    5.88   11.02
   0  15 -12    8.47   11.42
   0 -15 -12   30.64   22.72
   0  15 -12    6.55   12.41
   0 -15  12    8.88   10.12
   0  15  12    4.25    8.93
   0  15  12    2.75    5.74
   0  15  12    2.17    6.75
   0 -15  13   25.59   17.42
   0  15 -13   24.58   16.59
   0  15  13   35.47   13.59
   0  15 -13   42.72   11.11
   0  15 -13   24.08   10.23
   0  15 -13   35.52   20.58
   0 -15  13   51.75   25.33
   0  15  13   24.32   18.40
   0 -15  13   52.58   21.67
   0 -15 -13   35.66   16.21
   0  15 -13   12.10   14.35
   0  15  13   21.18   17.60
   0 -15 -13   31.64   21.23
   0  15  13   59.27   20.40
   0 -15 -13   62.06   25.43
   0 -15  13   44.96   21.85
   0 -15  13   22.23   15.50
   0 -15  13   42.75   22.80
   0  15 -14   16.60   16.15
   0 -15  14    4.97   11.42
   0 -15  14    2.43    9.04
   0  15 -14    4.27   13.46
   0 -15  14   20.81   20.13
   0  15  14    9.64   16.44
   0  15  14   21.69   17.37
   0  15 -14   20.21   15.89
   0 -15  14    3.60   10.85
   0  15  14   13.79   11.01
   0 -15 -14   10.90   14.00
   0  15  14   24.92   10.79
   0 -15  14   25.32   18.17
   0 -15 -14    7.96   11.80
   0 -15  14   15.85   14.76
   0 -15 -14    2.44    6.22
   0 -15  15    3.53   10.13
   0  15  15    1.69    9.97
   0 -15  15   -6.28   12.24
   0 -15  15   23.03   16.88
   0  15  15   23.26   22.64
   0  15 -15   12.40   14.04
   0  15 -15   20.25   19.44
   0 -15 -15   -1.76   11.15
   0 -15  15   -0.28    9.98
   0 -15 -15   -4.23   14.83
   0 -15 -15    1.65    5.92
   0  15  15   -9.79   14.77
   0 -15  15   -1.03    7.90
   0 -15  15   -2.37    9.53
   0  15  15    3.42    6.57
   0  15 -15   12.11   11.68
   0 -15 -16   41.02   28.91
   0 -15 -16   12.50   14.66
   0 -15  16    9.70   13.37
   0  15  16   18.47   19.31
   0 -15  16    6.64   11.46
   0 -15  16   25.92   18.76
   0 -15  16    1.90    9.79
   0  15  16   39.54   25.16
   0 -15 -16   33.64   16.28
   0  15 -16    6.48   12.01
   0  15 -16  -10.47   16.66
   0 -15  16   20.43   15.87
   0  15  16   -0.86   11.75
   0 -15  17   50.13   22.33
   0 -15 -17   70.12   25.98
   0  15  17   76.66   33.46
   0  15 -17   61.32   31.68
   0  15  17   77.89   34.20
   0  15 -17   85.52   38.63
   0 -15  17   68.92   30.22
   0 -15  17   59.78   28.19
   0 -15  17   81.87   31.35
   0 -15  17  101.19   37.78
   0  15  17   74.23   34.27
   0 -15 -17   83.31   36.52
   0 -15 -17   56.28   26.31
   0  15  18   -1.22    4.48
   0  15 -18   11.17   15.67
   0  15  18   32.69   26.39
   0 -15  18    2.51    9.47
   0  15 -18   -3.55   15.97
   0 -15 -18   -3.81   12.51
   0 -15  18   -0.66    8.00
   0  15  18    7.60   15.71
   0  15  18   16.20   17.18
   0 -15 -18   -2.20    5.06
   0 -15  18   30.61   22.95
   0 -15  18   25.86   15.91
   0 -15 -18    9.31   18.71
   0  15 -19  -21.53   24.11
   0  15  19    0.73   12.43
   0 -15  19   -2.06    7.68
   0 -15 -19    2.59   13.64
   0  15  19   33.07   22.40
   0 -15  19   -7.62   12.38
   0  15 -19   -3.46   13.51
   0  15  19  -16.58   17.59
   0 -15  19    9.46   14.31
   0 -15 -19  -16.75   17.01
   0  15  19   -7.23   16.47
   0 -15 -19    1.61    7.12
   0  15  20   41.69   27.57
   0 -15 -20   -9.06   16.19
   0  15 -20   26.26   24.32
   0 -15 -20  -29.31   26.84
   0 -15  20    0.64   12.62
   0  15  20    1.16    8.06
   0 -15 -20   21.15   15.63
   0  15  20   16.88   21.29
   0  15  20    7.33   18.24
   0 -15  20   56.11   31.40
   0 -15  20   11.25   14.21
   0  15 -20  -14.45   16.17
   0 -15  21   -8.77   14.28
   0  15  21   25.58   22.36
   0  15 -21    4.37   11.43
   0 -15  21    6.16   12.24
   0 -15 -21   14.08   14.50
   0 -15  21  -30.31   23.94
   0  15  21  -18.83   19.18
   0  15  21   -9.82   18.23
   0  15  22  -29.37   26.94
   0  15  22   12.84   18.25
   0 -15  22  -61.45   32.83
   0  16   0   94.53   23.26
   0 -16   0   99.02   19.37
   0 -16   0   93.30   21.77
   0 -16   0   86.62   18.32
   0  16   0   67.27   21.82
   0  16   0   71.26   15.76
   0  16   0   79.39   11.82
   0  16   0   87.75   21.96
   0 -16   0   92.75   19.47
   0 -16   0   72.24   11.39
   0  16   0   81.39   15.64
   0  16   0   90.47   18.35
   0 -16   0   91.46   22.86
   0  16   0   95.23   19.14
   0 -16   0   92.08   16.73
   0 -16   1   15.00   11.45
   0  16   1   25.22   13.70
   0 -16   1   23.16    7.14
   0  16   1    9.74    8.21
   0  16   1   20.80    8.95
   0 -16   1   23.10    9.37
   0  16  -1   15.79    8.17
   0 -16  -1   32.70   13.42
   0  16   1   26.31   11.15
   0 -16   1   18.60    9.39
   0 -16  -1   17.80    8.36
   0  16  -1   11.72    8.87
   0  16   1    4.65    7.90
   0  16  -1   34.62   15.08
   0 -16   1   20.64    9.07
   0 -16   1   22.32   10.13
   0  16  -1   21.92    6.67
   0 -16  -1   19.02    7.85
   0 -16   1   16.69   11.58
   0  16  -1   28.40   13.52
   0 -16  -1   24.86   10.72
   0 -16  -1   29.42   13.95
   0  16  -1   15.83    8.37
   0  16   1   14.04    9.23
   0  16   1   20.83    8.73
   0 -16  -1   24.91   12.97
   0  16  -1   23.17    9.91
   0  16  -1   29.50   10.45
   0 -16  -1   26.92    6.46
   0 -16   2   41.51   10.68
   0  16  -2   39.38   16.65
   0  16   2   39.27   13.61
   0  16  -2   54.29   16.89
   0 -16   2   37.08   14.21
   0 -16  -2   47.50   18.01
   0  16   2   44.76   12.08
   0 -16   2   54.44   17.55
   0  16  -2   28.48   10.17
   0 -16  -2   43.21   15.47
   0 -16  -2   41.46   10.89
   0 -16   2   38.06    9.31
   0  16   2   38.17   13.52
   0  16   2   22.88   14.90
   0  16  -2   46.57   13.30
   0 -16  -2   30.44   14.06
   0 -16   2   24.49   11.24
   0 -16   2   29.02   12.42
   0  16   2   32.64   14.95
   0 -16   2   39.13   10.27
   0  16  -2   35.82    8.78
   0  16  -2   32.52    9.57
   0 -16  -2   41.24   12.57
   0  16  -2   45.63   17.24
   0  16   2   43.37   12.27
   0 -16   3  102.38   14.49
   0  16  -3  127.11   15.99
   0  16   3  119.83   23.70
   0 -16  -3  122.79   24.67
   0 -16   3  116.32   25.25
   0  16  -3   97.64   19.48
   0 -16  -3  142.04   25.22
   0  16   3  111.14   25.20
   0  16  -3  133.84   25.22
   0 -16   3  115.95   19.54
   0  16  -3  114.56   25.37
   0 -16  -3  118.31   18.12
   0  16  -3  121.73   26.84
   0 -16   3  112.10   14.43
   0 -16   3  122.11   24.16
   0 -16  -3  112.94   26.49
   0  16  -3  125.35   17.53
   0 -16   3  125.33   27.07
   0  16   3  103.59   29.01
   0 -16   3  114.93   24.61
   0  16   3  134.07   21.22
   0  16   3   99.81   22.55
   0  16   3  111.06   18.87
   0  16  -3  115.87   20.73
   0 -16   4   46.96   17.76
   0 -16  -4   48.91   18.63
   0  16   4   81.71   19.89
   0  16  -4   63.24   10.02
   0 -16   4   55.49   16.37
   0 -16   4   71.39   22.27
   0 -16  -4   55.06   13.12
   0  16   4   64.44   14.95
   0  16  -4   72.97   16.73
   0  16   4   57.67   18.49
   0  16   4   70.66   20.60
   0 -16   4   67.78   14.59
   0 -16  -4   72.27   19.03
   0  16  -4   56.27   17.95
   0  16  -4   59.15   17.23
   0 -16   4   62.54    9.74
   0 -16   4   51.19   16.53
   0  16   4   69.84   24.08
   0 -16   4   43.13   12.56
   0  16   4   71.13   20.55
   0  16  -4   51.97   18.40
   0 -16   4   60.35   18.98
   0  16   5  345.72   40.02
   0 -16   5  331.52   20.35
   0  16   5  356.81   45.32
   0 -16  -5  329.71   41.30
   0  16  -5  372.19   42.46
   0  16   5  339.80   46.21
   0 -16  -5  304.57   44.72
   0  16  -5  323.56   18.39
   0  16   5  363.25   54.09
   0  16   5  331.17   33.69
   0 -16   5  368.49   46.20
   0 -16   5  387.72   41.74
   0  16   5  305.51   43.38
   0  16  -5  303.20   44.74
   0 -16   5  360.93   48.78
   0 -16  -5  328.33   32.78
   0 -16   5  292.98   42.75
   0 -16   5  297.55   40.20
   0 -16   5  319.66   33.51
   0 -16   6   61.12   20.52
   0 -16   6   79.74   18.14
   0 -16   6   70.82   21.75
   0  16   6   68.99   15.97
   0  16   6   51.28   18.53
   0  16   6   70.22   20.53
   0 -16   6   52.90   19.83
   0 -16  -6   78.31   21.28
   0 -16  -6   75.70   17.07
   0  16  -6   78.88   23.83
   0  16   6   50.92   15.08
   0  16   6   54.04   22.08
   0 -16   6   82.28   22.45
   0  16   6   97.50   26.52
   0 -16   6   73.25   17.43
   0 -16   6   61.34   21.07
   0  16  -6   71.83   19.34
   0 -16  -6   88.56   25.43
   0 -16   7  313.78   44.36
   0  16   7  298.68   51.68
   0  16   7  278.05   46.20
   0 -16   7  303.13   47.44
   0  16  -7  300.01   47.61
   0  16   7  290.59   35.37
   0 -16  -7  332.27   37.85
   0 -16  -7  322.38   44.60
   0 -16   7  308.95   38.20
   0  16   7  334.47   44.86
   0 -16  -7  293.03   47.12
   0  16   7  273.78   44.60
   0 -16   7  315.48   34.56
   0  16  -7  325.91   40.13
   0 -16   7  321.87   46.17
   0 -16   7  275.62   41.44
   0 -16   7  283.89   44.84
   0 -16   7  289.79   45.18
   0  16  -8  196.43   31.47
   0 -16   8  183.02   31.42
   0 -16  -8  195.93   25.27
   0 -16   8  149.64   34.00
   0  16   8  212.17   29.01
   0 -16   8  208.26   39.95
   0 -16   8  222.33   39.14
   0 -16   8  222.00   27.97
   0  16   8  213.02   41.67
   0 -16  -8  192.69   40.93
   0  16  -8  174.21   36.94
   0 -16   8  173.53   34.42
   0 -16  -8  162.49   33.38
   0 -16   8  206.39   40.87
   0  16   8  228.40   47.13
   0  16   8  196.45   34.92
   0  16   8  179.61   37.51
   0 -16  -8  189.31   30.63
   0 -16   8  197.71   36.41
   0  16   9   16.83   14.03
   0 -16   9   29.68   16.29
   0  16   9   29.25   17.19
   0  16  -9   22.14    4.97
   0  16   9    9.50   10.20
   0  16   9   19.73    9.19
   0 -16  -9   23.67    9.84
   0  16  -9   28.67   15.10
   0  16  -9   12.10   12.30
   0 -16   9   15.70   12.83
   0 -16  -9    1.86    8.94
   0 -16  -9   23.18   14.55
   0 -16   9   23.16   13.60
   0 -16   9   27.94   14.85
   0  16   9   14.00   12.84
   0 -16   9   33.60   10.46
   0 -16  -9   34.69   14.83
   0  16  -9   32.20   13.81
   0 -16   9    7.21   12.74
   0 -16   9   33.45   14.95
   0 -16   9    2.88    7.00
   0  16  10   63.72   21.53
   0  16  10   40.40   11.63
   0 -16 -10   53.39   23.88
   0 -16 -10   35.24   15.00
   0 -16  10   44.20   19.60
   0 -16  10   45.09   19.73
   0 -16  10   36.45   17.33
   0  16 -10   56.00    8.80
   0  16  10   33.35   18.76
   0 -16 -10   69.46   23.51
   0  16 -10   32.44   18.08
   0  16 -10   58.13   17.13
   0  16  10   57.97   24.15
   0  16 -10   61.08   24.29
   0  16 -10   37.71   18.61
   0  16 -10   43.48    7.98
   0 -16  10   57.54   21.53
   0 -16  10   51.85   19.32
   0 -16  10   53.36   22.47
   0 -16  10   47.29   21.19
   0  16  10   65.05   28.72
   0  16  11   11.37    9.81
   0 -16  11    3.80    8.72
   0  16 -11    0.14    1.66
   0  16 -11    1.19    2.55
   0  16 -11   -3.35   13.55
   0 -16 -11    0.79    9.43
   0 -16  11   -0.25    7.19
   0  16  11   22.12   18.36
   0 -16  11   -2.14    1.49
   0 -16 -11    3.45    5.18
   0 -16 -11   -2.13    7.89
   0 -16  11   17.62   15.74
   0  16 -11   -0.58    2.21
   0 -16 -11    6.77   10.10
   0 -16  11    1.00    6.15
   0 -16  11   -9.02   11.27
   0  16  11   -8.43   12.88
   0 -16  11   -1.59    8.12
   0  16  11   12.55   14.74
   0  16 -11    0.00   11.81
   0  16 -11   -8.90    8.14
   0  16  11    0.44    2.14
   0  16 -11  -18.93   15.96
   0 -16  11   22.07    6.51
   0  16  11    9.24   11.76
   0  16  12  -10.55   20.35
   0 -16 -12   -4.36    5.94
   0 -16  12  -15.34   13.17
   0  16 -12    4.11    6.56
   0  16 -12    1.78    9.37
   0 -16  12  -11.45   14.50
   0  16 -12    6.69    9.97
   0  16  12  -11.35   12.74
   0 -16  12    8.96   11.25
   0  16 -12    0.83    2.69
   0  16  12    3.49    6.52
   0  16  12   -7.55   13.39
   0 -16  12   13.49   13.42
   0 -16 -12    2.65    7.58
   0 -16  12    0.07   11.39
   0  16 -12    1.32    9.77
   0 -16  12  -16.89   15.63
   0 -16 -12    5.29   11.07
   0 -16 -12  -19.47   13.13
   0  16  12   -3.20    8.15
   0  16 -13   65.76   12.57
   0  16 -13   80.56   28.77
   0  16  13   65.55   21.60
   0 -16  13   89.56   31.08
   0 -16 -13   94.99   31.10
   0  16  13   78.97   32.30
   0 -16  13   51.12   24.60
   0 -16 -13   54.72   21.49
   0 -16  13   73.97   30.73
   0 -16 -13   36.47   22.36
   0  16 -13   64.53   26.87
   0 -16 -13   45.22   16.99
   0  16  13   90.23   21.96
   0  16 -13   72.61   18.29
   0  16 -13   83.36   31.67
   0 -16  13   57.39   23.38
   0  16 -13   67.81   14.14
   0  16  13   82.00   31.36
   0 -16  13   51.96   21.76
   0 -16  14   22.54   16.86
   0  16  14    2.68    9.73
   0 -16 -14   11.62   11.49
   0  16 -14    2.41   11.48
   0 -16  14   -8.64   15.54
   0 -16  14   18.86   16.16
   0  16  14   -7.74    9.22
   0 -16 -14   20.06   20.32
   0 -16 -14   11.63   14.65
   0 -16 -14   -2.47    7.86
   0 -16  14   20.89   14.20
   0  16  14   -0.92    5.81
   0  16  14    2.63    9.93
   0 -16  14   14.84   14.25
   0  16 -14   -7.55   12.78
   0 -16  14    1.48    9.03
   0 -16 -15   27.57   14.67
   0 -16 -15   64.51   27.97
   0 -16  15   34.92   21.11
   0  16  15   90.32   35.57
   0 -16 -15   26.98   16.18
   0  16  15   81.64   32.73
   0 -16  15   29.12   16.86
   0  16  15   28.53   14.83
   0  16  15   66.08   30.57
   0 -16  15   27.85   21.66
   0 -16  15   37.84   21.13
   0 -16  15   41.08   23.73
   0  16 -15   54.10   28.85
   0 -16 -15   50.03   30.81
   0 -16  15   36.19   22.60
   0  16 -15   36.70   20.23
   0 -16  16   61.50   26.79
   0 -16  16   56.31   25.74
   0 -16  16   73.96   26.43
   0 -16  16   46.38   24.07
   0  16  16   79.05   35.45
   0 -16 -16   84.73   30.00
   0 -16 -16   54.48   30.34
   0  16 -16   36.49   22.56
   0  16  16  107.89   39.67
   0 -16 -16   53.36   20.86
   0  16  16   98.96   36.85
   0  16 -16   38.30   25.20
   0 -16 -16   32.91   22.42
   0 -16  16   34.26   23.35
   0 -16 -17   -2.49    6.84
   0 -16 -17  -18.69   15.19
   0  16 -17   10.10   14.41
   0 -16  17  -10.06   12.47
   0 -16  17    5.70   11.31
   0 -16 -17   31.81   24.61
   0  16  17    0.12   12.41
   0 -16  17  -18.79   15.07
   0  16  17   -1.29   11.90
   0 -16  17  -40.30   25.38
   0  16  17  -13.79   17.26
   0  16 -17  -19.30   20.00
   0 -16  17    5.99   10.71
   0 -16 -17  -21.74   19.26
   0 -16 -18  -10.13   10.27
   0 -16 -18   28.73   25.14
   0 -16  18   -7.64   12.06
   0  16  18   33.09   23.94
   0 -16  18  -11.28   16.53
   0 -16 -18   -6.10    9.19
   0  16  18   19.13   16.60
   0 -16  18  -11.89   15.57
   0  16  18   -0.67   14.21
   0 -16 -18   15.47   16.98
   0 -16  18  -26.58   20.50
   0  16 -18   13.87   14.95
   0  16  18    1.83   11.39
   0  16 -18    1.80   14.61
   0 -16 -19   26.28   16.88
   0 -16 -19   58.21   35.26
   0 -16 -19    5.58   10.14
   0  16  19   17.63   17.20
   0 -16  19  -13.35   16.55
   0  16  19    8.79   16.88
   0  16  19    9.01   12.53
   0 -16  19  -14.79   18.61
   0  16 -19  -21.25   23.73
   0  16 -19   18.55   19.14
   0 -16 -19   14.65   18.00
   0  16  19   -3.57   13.57
   0 -16  19    8.37   13.13
   0  16  20  -13.84   15.59
   0  16  20    0.31   14.22
   0 -16  20  -28.90   24.21
   0  16  20   19.78   24.08
   0 -16  20    7.94   12.98
   0  16 -20    8.18   18.20
   0 -16  20  -13.47   16.53
   0  16 -20  -21.30   18.78
   0 -16 -20   36.29   30.72
   0 -16 -20  -24.52   19.47
   0  16  20  -32.21   23.70
   0 -16 -20  -16.11   17.91
   0 -16 -21   12.52   16.03
   0 -16  21   14.58   17.27
   0  16 -21   42.33   27.52
   0  16  21  -25.64   21.51
   0 -16  21  -69.18   34.08
   0  16  21   15.11   20.81
   0  16  21  -43.67   26.68
   0  17   0    1.04    3.69
   0  17   0    2.08    4.78
   0  17   0    3.58    4.33
   0 -17   0    1.12    2.11
   0 -17   0   15.47   12.54
   0 -17   0    2.14    6.58
   0 -17   0    5.88    7.49
   0 -17   0    4.39    5.73
   0  17   0    7.93   10.03
   0  17   0    3.72    5.47
   0  17   0    6.66    4.54
   0 -17   0    7.73    6.86
   0  17   0   11.06    9.51
   0 -17   0    3.06    6.83
   0  17   0    7.38    8.55
   0  17   1  157.19   34.35
   0  17   1  157.87   24.33
   0  17  -1  218.40   36.61
   0 -17   1  184.10   24.50
   0 -17  -1  175.91   27.72
   0  17   1  195.17   34.97
   0 -17  -1  162.72   29.24
   0  17  -1  174.67   18.29
   0  17  -1  196.95   25.62
   0  17  -1  177.03   31.50
   0 -17  -1  193.92   28.18
   0  17  -1  173.81   33.30
   0 -17  -1  178.86   26.16
   0 -17   1  167.12   31.50
   0 -17   1  187.86   27.80
   0 -17  -1  199.12   34.34
   0 -17   1  158.76   26.40
   0  17   1  156.01   25.83
   0 -17   1  161.73   23.66
   0 -17   1  164.40   30.13
   0  17   1  187.85   27.79
   0  17  -1  177.12   26.46
   0 -17  -1  168.88   15.76
   0 -17  -1  170.88   22.42
   0  17   1  200.67   34.20
   0 -17   1  173.25   19.94
   0  17  -1  202.52   25.64
   0  17   1  178.95   24.22
   0  17  -2    1.83    6.92
   0 -17   2  -10.63    6.20
   0  17  -2    1.98    7.55
   0  17  -2   -5.17    6.75
   0  17  -2   -1.18    6.30
   0 -17   2    3.49    6.80
   0 -17  -2    1.87    8.09
   0  17  -2    2.49    2.46
   0  17   2   10.11   10.71
   0 -17  -2    0.76    4.97
   0 -17  -2    3.85   10.27
   0 -17   2   -0.71    2.61
   0 -17   2   -8.11    8.96
   0  17   2   13.17   11.64
   0  17   2    6.51    5.16
   0 -17  -2    0.49    6.92
   0  17   2   -2.22    4.01
   0  17  -2   -1.62    3.25
   0  17   2   -3.24    8.89
   0 -17  -2    2.55    4.14
   0  17  -2   -5.67    5.26
   0 -17   2    6.19    8.60
   0 -17   2   -4.76    4.02
   0  17  -3   92.54   22.82
   0 -17   3   98.82   18.42
   0  17  -3   99.76   19.99
   0 -17  -3   89.48   20.97
   0  17   3   93.69   18.31
   0 -17  -3   87.26   16.18
   0 -17   3   99.99   25.24
   0 -17   3   74.93   20.32
   0 -17   3   83.02   21.05
   0 -17   3   70.55   20.34
   0  17   3  110.00   24.84
   0  17  -3   78.34   14.65
   0 -17  -3  119.91   25.53
   0 -17   3   78.33   12.46
   0  17  -3  109.77   20.66
   0 -17  -3   92.36   25.12
   0  17   3   85.86   17.17
   0  17  -3   84.19   13.50
   0 -17   3   85.41   13.88
   0  17   3   99.18   25.12
   0 -17   3   91.44   21.22
   0  17  -3   77.34   22.20
   0  17   3   97.12   28.08
   0  17  -3  104.53   25.82
   0 -17  -4   52.05   19.49
   0  17   4   70.53   21.65
   0  17  -4   46.56   19.35
   0 -17   4   56.26   19.08
   0  17  -4   64.40   19.13
   0 -17   4   53.16   12.88
   0  17   4   44.50   16.82
   0 -17   4   58.09   20.22
   0 -17   4   45.86   15.47
   0 -17   4   43.63   13.36
   0 -17   4   53.48    9.40
   0  17   4   44.35   12.63
   0 -17  -4   51.15   16.39
   0  17   4   32.07   17.02
   0 -17   4   38.07   15.99
   0  17  -4   54.79   17.90
   0  17  -4   43.04    8.46
   0 -17   4   45.49   15.34
   0  17   4   33.47   14.90
   0 -17  -4   41.93   12.19
   0  17  -5   51.71   18.58
   0 -17   5   61.57   19.22
   0  17  -5   44.05    7.15
   0  17   5   33.95   13.09
   0 -17   5   32.59   13.42
   0 -17  -5   43.38   13.08
   0  17   5   47.16   18.48
   0 -17   5   50.62    8.32
   0  17   5   40.56   20.95
   0 -17   5   56.39   20.11
   0 -17  -5   42.12   16.06
   0  17  -5   46.61   19.26
   0 -17  -5   21.22   14.55
   0 -17   5   68.35   16.66
   0  17   5   29.34   13.87
   0  17   5   38.16   16.29
   0 -17   5   46.44   17.90
   0  17   5   49.07   13.68
   0 -17   5   57.18   16.45
   0 -17   6    7.80    8.28
   0 -17   6  -16.37    9.38
   0  17   6    4.84    5.72
   0 -17   6   -0.28    9.05
   0 -17  -6   -0.68    8.21
   0 -17  -6   -1.31    8.87
   0  17   6    0.49    5.48
   0 -17   6    7.39    7.98
   0  17   6    0.66    3.36
   0  17   6   -1.85    8.74
   0  17   6    0.39    9.86
   0 -17   6    0.05    5.16
   0 -17   6    1.45    4.52
   0 -17  -6   -6.92   13.99
   0 -17   6    4.94    7.03
   0  17  -6    3.51    8.73
   0  17   6    6.22   11.39
   0  17  -6    4.06    5.77
   0 -17   7   -5.42    7.83
   0 -17   7   -1.11    6.80
   0  17   7    5.32    5.11
   0  17  -7    0.36    6.23
   0  17   7   -9.95   10.82
   0  17   7    1.23    9.49
   0 -17   7    0.91    7.08
   0 -17   7    4.24    6.36
   0 -17   7   -6.77   10.46
   0  17   7    2.64    4.85
   0 -17   7    7.05    7.05
   0  17   7    3.22    9.28
   0 -17  -7    1.18    6.93
   0 -17  -7    6.22    8.24
   0 -17  -7    8.09    9.11
   0 -17   7   -4.20    7.37
   0 -17   7   -3.72    7.22
   0  17  -7   12.84   11.67
   0  17   7   -2.42    9.04
   0  17   8   61.01   22.92
   0  17   8   50.50   20.24
   0 -17  -8   79.52   19.92
   0  17  -8   45.28   16.71
   0 -17   8   51.08   20.35
   0 -17   8   48.69   14.04
   0  17  -8   36.12   18.02
   0 -17  -8   48.34   12.67
   0  17   8   41.29   21.75
   0  17   8   30.60   16.26
   0 -17   8   38.16   17.08
   0 -17   8   23.83   12.50
   0 -17   8   46.09   19.12
   0 -17   8   34.42   17.22
   0 -17  -8   50.00   20.94
   0 -17   8   32.45   17.78
   0 -17   8   52.01   20.37
   0 -17  -8   39.00   20.03
   0  17   8   43.40   13.76
   0 -17   9   19.81   12.97
   0 -17   9    6.48   10.09
   0 -17   9   31.22   10.39
   0 -17  -9   -2.07   11.08
   0  17  -9   24.76   13.19
   0 -17   9   34.83   17.14
   0 -17  -9   23.26   13.73
   0 -17   9   26.33   14.16
   0  17  -9   31.06   18.07
   0  17   9   25.33    9.68
   0  17   9   20.86   15.14
   0  17   9   43.04   22.08
   0 -17  -9   21.43   12.71
   0 -17   9   25.40   15.89
   0 -17   9   27.58   16.39
   0  17   9   18.57   15.82
   0  17   9   41.52   15.80
   0 -17   9   19.59   13.97
   0 -17  -9   15.21    8.78
   0 -17  10  163.54   37.87
   0 -17 -10  155.38   40.00
   0  17 -10  140.51   10.85
   0  17  10  161.35   23.84
   0 -17  10  150.98   33.90
   0 -17  10  168.37   38.90
   0 -17 -10  128.41   32.75
   0 -17  10  136.19   37.04
   0  17  10  204.43   47.40
   0  17  10  207.39   38.30
   0  17  10  150.43   38.86
   0 -17  10  127.07   30.22
   0  17  10  170.77   41.45
   0  17 -10  137.13   36.73
   0  17 -10  164.51   29.76
   0 -17  10  112.03   29.74
   0  17 -10  202.74   43.02
   0 -17 -10  120.64   26.77
   0 -17  10  137.93   33.69
   0  17  11  117.70   35.87
   0 -17 -11  147.06   31.09
   0  17  11  124.67   27.85
   0 -17  11  130.51   33.05
   0  17 -11  161.09   40.72
   0 -17  11  134.10   37.08
   0 -17 -11  127.34   33.54
   0 -17  11  129.57   34.88
   0 -17  11  166.73   38.65
   0  17 -11  135.84   37.55
   0  17 -11  124.12   25.94
   0 -17 -11  128.25   25.36
   0  17  11  129.34   38.88
   0 -17 -11  151.13   41.62
   0  17  11  133.56   39.30
   0  17 -11  116.76   12.25
   0  17  11  177.47   36.45
   0 -17  11  158.56   36.38
   0 -17  11  151.56   40.92
   0 -17  11  138.85   33.04
   0  17  12   41.46   24.14
   0  17  12   20.36   17.79
   0 -17  12    7.52   10.27
   0 -17  12   40.56   23.88
   0 -17  12   45.91   20.70
   0 -17  12   34.53   18.46
   0 -17 -12   37.68   19.91
   0  17  12   36.44   17.95
   0 -17 -12   16.62   15.56
   0 -17 -12   22.94   14.29
   0  17 -12   33.40   17.73
   0  17 -12   34.84    7.77
   0 -17  12   28.28   17.57
   0 -17  12   27.83   16.52
   0  17 -12    9.80   13.25
   0  17 -12   34.81   13.64
   0 -17 -12   33.98   14.34
   0  17  12   47.60   23.60
   0  17  12   37.63   15.90
   0  17 -13   11.38   14.91
   0  17  13   27.04   15.74
   0  17 -13    1.54    4.78
   0 -17  13   -6.67   10.12
   0 -17 -13   -3.11   10.06
   0 -17  13    8.38   10.76
   0  17  13   -3.82    9.00
   0 -17  13    2.10    8.23
   0 -17  13   -7.65   13.56
   0 -17 -13   -6.55    7.80
   0 -17 -13    1.26   13.96
   0  17  13  -13.26   14.82
   0  17 -13   14.86   13.26
   0 -17  13   12.92   12.01
   0 -17 -13    4.08    7.98
   0  17  13    1.26    5.73
   0 -17  13  -18.86   15.66
   0 -17  14  -12.93   12.72
   0 -17  14   12.70   13.44
   0 -17  14   16.30   15.08
   0  17  14   -6.62   12.52
   0 -17 -14   -1.01   12.77
   0  17 -14  -16.66   16.55
   0  17  14    0.12    7.28
   0 -17 -14   -9.91   13.65
   0 -17 -14   -1.95    7.96
   0 -17  14  -19.18   16.50
   0  17  14    9.58    9.26
   0 -17 -14   -1.82    5.52
   0 -17  14    4.57    8.66
   0 -17  14  -19.07   17.86
   0  17 -14    4.61   12.97
   0  17  14    5.38   13.43
   0 -17  15   14.93   13.53
   0 -17  15   10.37   11.95
   0  17 -15   27.58   19.35
   0  17 -15   16.27   18.58
   0 -17  15    9.02   11.87
   0 -17 -15    3.57   19.85
   0  17  15    0.55    8.86
   0 -17  15    9.98   13.37
   0 -17  15   18.78   18.49
   0 -17 -15    8.77    8.53
   0 -17  15   26.07   18.00
   0  17  15   26.52   15.38
   0  17  15   14.36   16.71
   0 -17 -15    4.07   11.55
   0 -17 -15   21.18   18.74
   0 -17  16   38.39   23.56
   0 -17 -16   36.27   17.88
   0 -17  16   25.00   20.46
   0 -17 -16   11.41   13.04
   0 -17  16   17.23   21.09
   0  17  16   45.17   26.67
   0  17  16   29.02   19.25
   0 -17 -16   49.07   24.70
   0 -17  16   56.17   26.08
   0  17 -16   40.84   24.87
   0 -17  16   33.48   23.69
   0 -17 -16   30.81   23.99
   0  17  16   75.18   32.59
   0  17 -16   33.13   25.86
   0 -17  16   60.20   25.39
   0  17 -17    6.32   12.71
   0 -17 -17   -0.12   11.04
   0  17  17   14.72   18.94
   0 -17 -17   -9.79   13.77
   0  17 -17  -16.43   20.69
   0 -17  17  -15.31   13.60
   0 -17 -17  -36.91   20.40
   0 -17  17   -1.77    6.14
   0  17  17    4.33   13.72
   0 -17  17    6.46   13.00
   0 -17 -17    1.12    6.87
   0 -17  17   -5.05   12.93
   0 -17  17  -15.43   16.38
   0  17  17  -30.03   25.07
   0 -17 -18    5.34   13.43
   0  17 -18  -30.99   27.72
   0 -17 -18  -17.17   15.48
   0 -17 -18    9.68   11.50
   0 -17  18  -15.13   15.52
   0  17  18  -12.59   16.13
   0  17  18   46.66   30.54
   0 -17  18  -11.28   14.47
   0  17 -18  -25.98   21.24
   0  17  18    2.12    9.15
   0 -17  18   51.62   29.38
   0  17  18  -16.25   20.16
   0 -17 -18   11.80   16.09
   0 -17  18  -11.50   15.61
   0 -17  19    6.83   13.58
   0 -17  19  -21.43   21.18
   0  17 -19   53.88   27.12
   0  17  19  -10.80   18.51
   0  17  19    0.60    6.91
   0  17  19    0.40   11.73
   0 -17 -19  -12.74   15.30
   0 -17 -19   27.87   25.79
   0 -17  19   -4.91   11.84
   0  17  19   -1.35   11.41
   0  17 -19   31.81   26.94
   0 -17 -19   13.54   17.89
   0  17  20   12.05   14.22
   0  17  20  -33.30   18.76
   0 -17 -20   19.74   26.07
   0  17  20  -11.01   17.99
   0 -17 -20  -13.03   18.13
   0  17  20   17.65   20.80
   0 -17  20    8.24   14.20
   0  17 -20   -1.47   19.15
   0 -17  20   27.84   20.83
   0 -17  20   -6.06   14.04
   0  17 -20  -24.66   19.78
   0 -17 -20   -7.54    9.93
   0  17  21   -9.91   14.11
   0  17  21  -38.56   31.07
   0 -17  21   -5.81   10.27
   0  17 -21  -19.14   19.27
   0 -17  21   20.21   19.21
   0  17  21   18.03   18.78
   0  18   0    9.69    4.57
   0 -18   0   23.83   13.60
   0 -18   0    8.94    6.80
   0 -18   0   13.89    9.59
   0  18   0   11.25   10.65
   0  18   0   19.27   12.16
   0 -18   0   20.81   13.91
   0  18   0    9.19    8.60
   0  18   0    8.94    6.35
   0 -18   0   13.86   10.39
   0 -18   0   11.54    7.34
   0  18   0   24.38   16.05
   0 -18   0   14.34    5.47
   0 -18   1    4.98    8.01
   0 -18   1    1.27    5.14
   0 -18  -1    7.88    3.73
   0  18  -1    3.19    6.76
   0  18  -1   10.39    7.41
   0 -18   1   16.32    8.42
   0  18   1    5.84   10.13
   0 -18  -1   11.67    9.80
   0 -18   1    8.77    7.04
   0 -18  -1    4.53    4.63
   0 -18  -1   16.18    9.80
   0 -18  -1   14.79   12.40
   0 -18   1    3.88    7.80
   0  18   1    7.24    5.98
   0  18   1   -4.16    6.03
   0  18  -1    6.98    3.79
   0  18  -1    1.71    3.42
   0  18  -1   -3.70    7.63
   0  18   1    6.72    8.75
   0 -18  -1   10.59    6.86
   0  18   1    1.24    2.28
   0  18  -1    1.28    4.43
   0  18  -1   10.54    7.05
   0 -18   1   14.83    7.03
   0 -18  -1    4.65    7.38
   0 -18   1    5.55    5.02
   0  18   1   10.40    9.94
   0 -18   1    7.31    4.68
   0  18  -2  109.71   27.21
   0  18   2  122.26   31.41
   0 -18   2   94.56   15.96
   0  18   2   99.91   26.16
   0  18   2   94.62   18.49
   0 -18  -2  100.93   26.51
   0 -18  -2  109.65   22.83
   0 -18  -2  120.60   25.94
   0  18  -2   97.41   14.72
   0 -18   2  104.74   17.40
   0  18  -2  105.23   20.06
   0  18   2   74.98   19.54
   0 -18   2  111.26   23.95
   0 -18   2   90.65   16.41
   0 -18   2  105.93   25.09
   0  18  -2   98.71   24.08
   0 -18  -2  110.01   18.56
   0  18   2  110.25   20.72
   0  18  -2  116.49   28.60
   0  18  -2  101.56   17.16
   0 -18   2   93.32   24.92
   0 -18  -3    7.22    6.03
   0 -18  -3    8.11    6.65
   0 -18   3    2.64    7.68
   0 -18  -3   10.82   10.84
   0  18   3    5.40    9.94
   0 -18   3   13.50    6.18
   0 -18   3    5.63    8.08
   0 -18   3    1.07    2.95
   0  18   3   10.34   11.06
   0  18  -3   -0.02    3.32
   0 -18   3   -4.99   10.69
   0  18  -3    5.86    8.40
   0 -18   3    9.45    8.23
   0  18   3    3.68    4.66
   0 -18  -3   14.50   12.12
   0  18   3   -3.61   10.17
   0  18  -3   -1.21    6.82
   0  18  -3   10.44    5.32
   0 -18   3    4.12    3.76
   0  18  -3    9.19   11.80
   0  18   3    0.63    2.62
   0 -18   4  152.58   29.43
   0 -18   4  147.06   28.36
   0  18   4  130.41   34.11
   0  18  -4  118.46   27.74
   0 -18   4  148.50   24.70
   0 -18   4  152.43   16.50
   0  18  -4  154.04   16.53
   0 -18   4  146.86   30.95
   0  18   4  128.44   28.68
   0 -18  -4  186.75   31.50
   0  18   4  171.61   25.58
   0 -18   4  147.31   31.09
   0 -18  -4  158.51   34.10
   0 -18  -4  175.74   31.81
   0  18   4  182.97   34.18
   0 -18   4  141.51   31.41
   0 -18  -4  183.33   24.18
   0  18   4  163.94   33.71
   0  18  -4  142.67   32.08
   0  18  -4  164.32   30.58
   0  18  -5  197.87   15.14
   0 -18   5  252.90   30.64
   0  18  -5  224.04   36.00
   0 -18   5  179.39   34.83
   0 -18  -5  191.48   25.98
   0 -18   5  161.51   31.38
   0 -18   5  174.95   32.58
   0 -18   5  191.54   16.53
   0  18   5  224.01   39.54
   0  18   5  201.14   27.28
   0  18   5  182.53   35.11
   0  18   5  236.23   46.76
   0  18  -5  199.39   38.12
   0  18   5  202.30   36.80
   0 -18   5  218.30   34.32
   0 -18  -5  232.08   35.97
   0 -18   5  191.85   35.21
   0 -18   5  200.50   38.27
   0 -18  -5  192.00   38.27
   0 -18  -6  -11.84   11.95
   0  18   6   12.21    8.31
   0 -18   6    0.00    3.33
   0  18   6   -1.80    3.72
   0 -18  -6    0.75    8.20
   0 -18   6   -5.67    8.11
   0 -18   6   20.79   12.94
   0  18   6   -2.56    6.10
   0  18   6    4.64    8.11
   0  18  -6    6.52    8.28
   0 -18   6   -5.21    7.81
   0 -18   6    2.56    8.29
   0  18  -6    3.16    7.84
   0 -18   6   -3.46    7.20
   0  18   6   -1.41   14.68
   0  18   6   -4.78    8.16
   0 -18  -6    1.87    6.11
   0 -18   6  -10.52    7.84
   0 -18   7  149.48   32.55
   0 -18   7  198.79   38.16
   0  18   7  180.21   30.96
   0 -18  -7  171.65   27.80
   0 -18   7  165.35   37.49
   0  18   7  182.44   43.51
   0 -18   7  174.16   29.56
   0  18   7  221.74   38.75
   0 -18   7  165.74   33.69
   0 -18   7  145.04   33.56
   0  18   7  144.47   33.80
   0  18   7  143.86   34.37
   0  18  -7  190.81   39.51
   0  18  -7  167.02   31.57
   0 -18  -7  199.08   36.49
   0  18   7  170.81   26.71
   0 -18   7  189.53   30.09
   0 -18  -7  174.46   37.65
   0 -18  -8   93.86   26.93
   0 -18   8  113.05   22.13
   0 -18  -8  121.42   25.74
   0  18   8  102.60   34.27
   0  18   8   89.29   28.44
   0 -18   8   88.70   22.14
   0 -18  -8   77.95   15.61
   0  18   8  107.24   21.38
   0  18   8   80.98   19.38
   0 -18   8   69.11   22.81
   0 -18   8  109.06   30.14
   0  18   8   81.20   27.58
   0 -18  -8  103.49   31.29
   0  18   8   92.75   26.32
   0 -18   8   92.48   26.44
   0 -18   8  112.24   33.71
   0 -18   8   85.58   26.40
   0  18  -8  107.46   25.56
   0 -18   8   91.72   28.15
   0  18  -8   85.58   28.85
   0 -18  -9    9.05   12.39
   0  18   9    0.00    9.85
   0 -18   9   -5.56    4.85
   0 -18  -9   -0.29    3.41
   0 -18   9   -7.40    9.78
   0 -18   9   -6.07    7.76
   0  18   9   -3.81   10.02
   0  18  -9    1.86    8.66
   0 -18  -9    0.47    5.29
   0 -18   9    3.02    9.17
   0 -18   9   -2.04    5.43
   0  18   9   -3.17    8.28
   0  18   9   40.00   26.41
   0  18  -9    7.66   13.36
   0 -18   9  -11.61   10.90
   0 -18  -9  -16.15   15.47
   0  18   9   23.16   10.41
   0 -18   9    8.71    8.96
   0 -18   9   -4.94   10.06
   0 -18  10    5.75   10.95
   0  18 -10    6.85   11.71
   0  18 -10   12.05   12.88
   0  18 -10   -4.06    6.81
   0 -18  10    2.79    8.00
   0 -18  10   11.89   13.99
   0  18  10   11.02   11.20
   0 -18  10   -5.26   10.83
   0 -18 -10    6.73   16.36
   0 -18 -10    0.77    9.52
   0  18  10   -0.93    8.25
   0  18  10   26.18   10.73
   0 -18 -10   14.75   11.86
   0 -18  10    1.96    7.38
   0 -18  10    5.25    9.87
   0  18  10   36.44   17.18
   0  18  10    1.89   12.39
   0 -18  10   13.53   12.60
   0 -18 -11  110.59   31.27
   0  18  11  167.85   44.57
   0  18  11  169.76   47.12
   0 -18  11  125.42   34.18
   0 -18  11  107.33   32.73
   0  18 -11  140.16   37.72
   0  18  11  125.21   29.04
   0  18  11  134.13   33.46
   0  18 -11  147.57   39.45
   0 -18  11  135.44   34.68
   0  18  11  116.59   35.95
   0 -18 -11  120.38   28.75
   0 -18  11  115.50   34.35
   0 -18  11   94.38   30.08
   0  18 -11  143.81   30.45
   0 -18  11  136.70   40.81
   0 -18 -11  134.55   38.57
   0 -18  11  122.67   31.60
   0  18  12   45.16   25.38
   0  18 -12  143.91   27.59
   0 -18 -12  165.84   41.16
   0  18  12  171.95   37.28
   0  18  12  166.39   46.55
   0 -18  12  159.45   44.78
   0 -18 -12  134.69   27.04
   0  18 -12  167.79   41.73
   0 -18  12  124.11   36.35
   0 -18  12  149.31   37.38
   0 -18  12  134.77   37.85
   0 -18  12  132.12   34.57
   0  18 -12  142.24   40.30
   0 -18 -12  178.66   45.71
   0  18  12  124.56   29.11
   0 -18 -12  139.41   32.12
   0 -18  12  133.49   36.54
   0  18  12  200.88   48.86
   0 -18  13    1.92    8.10
   0  18  13    9.87   17.72
   0  18  13    4.95   11.14
   0  18 -13   27.73   19.22
   0  18  13  -11.39   15.08
   0 -18  13    0.20    8.89
   0  18 -13   10.04   13.90
   0 -18 -13  -21.11   14.55
   0  18 -13   -6.50    7.41
   0 -18  13   -1.95    6.93
   0 -18 -13   -2.17    8.09
   0 -18  13   18.60   15.91
   0 -18 -13   12.30   16.66
   0 -18  13   12.88   14.40
   0 -18  13   11.08   11.43
   0  18  13   -1.74    4.99
   0 -18 -13    0.28    4.43
   0 -18  14   26.30   16.28
   0  18 -14   -7.07   14.71
   0 -18 -14   18.11   11.37
   0  18  14   22.05   19.04
   0 -18  14   18.57   15.95
   0 -18  14   63.10   25.66
   0  18 -14    1.30   11.51
   0  18  14   35.23   16.98
   0 -18  14    7.04   11.60
   0 -18 -14    9.84   16.75
   0 -18 -14   13.60   16.97
   0 -18  14   12.23   14.41
   0 -18 -14   11.72    8.04
   0  18  14   55.94   30.13
   0 -18  14   39.13   25.03
   0  18 -15  -13.91   15.46
   0  18  15   -7.30   11.51
   0 -18  15    3.93    8.58
   0 -18 -15    6.42   10.10
   0 -18 -15   30.33   25.02
   0 -18  15    0.44   11.92
   0  18 -15   12.58   16.24
   0 -18 -15   19.08   16.35
   0  18  15    4.15   11.65
   0 -18  15    1.69    7.69
   0 -18  15  -12.82   22.41
   0  18  15    9.86   16.04
   0 -18  15   13.89   15.84
   0 -18 -15   11.97    9.82
   0 -18  15   36.32   20.02
   0  18 -16   22.03   20.67
   0 -18  16   -6.52   12.87
   0  18 -16   36.16   23.96
   0 -18 -16    3.55   12.32
   0 -18  16  -12.48   21.47
   0 -18 -16   -0.57    7.71
   0 -18  16  -19.86   19.08
   0  18  16    7.40   13.44
   0 -18  16  -14.65   13.64
   0  18  16   -9.40   14.91
   0 -18  16   -5.52    9.62
   0  18  16   24.36   16.04
   0 -18 -16  -13.51   15.23
   0 -18  16   -6.40   11.54
   0 -18 -16   -0.39    7.96
   0 -18 -17   -0.60    6.83
   0 -18  17    1.35    9.61
   0 -18  17  -36.08   24.86
   0 -18  17  -26.91   17.94
   0  18  17  -10.32   17.92
   0  18 -17   20.60   20.51
   0  18  17   27.70   24.20
   0 -18 -17   -9.80    9.82
   0 -18  17  -12.95   14.50
   0  18 -17  -12.85   18.22
   0  18  17  -12.13   15.97
   0 -18  17  -13.58   16.62
   0 -18 -17  -39.98   27.38
   0 -18 -17   15.59   17.63
   0 -18  18  -33.45   23.07
   0 -18 -18    8.16   11.28
   0 -18 -18  -44.16   29.37
   0  18 -18   -6.54   14.14
   0  18  18  -18.17   20.70
   0  18  18  -11.63   17.08
   0 -18  18   -0.88   11.59
   0 -18  18   13.63   16.72
   0 -18  18   -1.01    8.67
   0  18  18   -5.76   13.48
   0  18 -18    4.22   16.17
   0  18  18   17.67   17.31
   0 -18 -18    4.05   12.20
   0 -18 -19   17.14   17.08
   0  18 -19   -5.30   11.30
   0  18  19   44.49   26.03
   0 -18  19   -2.90   12.12
   0 -18 -19   12.87   15.06
   0  18  19  -65.17   37.43
   0 -18  19   15.43   17.06
   0  18  19    9.55   14.38
   0 -18 -19  -32.38   26.41
   0  18  19   37.35   26.41
   0  18 -19    1.26   11.25
   0 -18  19    2.53   11.36
   0 -18  20   -8.70   15.82
   0 -18  20   -4.94   13.13
   0  18  20    6.43   15.41
   0  18  20    3.24    8.47
   0 -18 -20   -5.66   17.19
   0 -18  20   -6.46   13.72
   0 -18 -20    4.21   11.48
   0  18  21  -58.49   31.95
   0  18  21  -11.56   18.70
   0 -18  21   -5.19   12.20
   0  18 -21  -18.70   21.78
   0 -19   0    2.36    6.81
   0 -19   0    3.62    8.68
   0 -19   0    1.78    8.37
   0  19   0   -3.77    6.06
   0  19   0    1.98    8.27
   0 -19   0    0.24    1.98
   0 -19   0   11.62    8.86
   0  19   0   14.02   13.56
   0  19   0   -0.95    4.52
   0  19   0    2.75    2.88
   0 -19   0    6.54    7.24
   0  19   0    1.48   10.58
   0 -19   0    9.44   10.90
   0 -19  -1  105.95   23.38
   0 -19   1  126.13   21.88
   0  19  -1  130.32   21.53
   0  19  -1  126.76   29.19
   0 -19   1  138.28   21.20
   0  19   1  127.53   21.89
   0  19   1  126.28   28.47
   0  19  -1  133.38   22.66
   0 -19   1  117.07   26.98
   0 -19   1  116.53   24.57
   0  19   1  129.77   33.13
   0  19   1  125.77   30.08
   0  19   1  122.68   16.22
   0  19  -1  109.98   29.40
   0 -19  -1  121.48   23.44
   0 -19  -1  103.61   12.72
   0 -19   1  104.82   27.33
   0  19  -1  122.86   15.82
   0 -19  -1  129.42   20.66
   0  19  -1  129.58   28.33
   0  19   1  119.87   24.44
   0 -19   1  122.60   21.60
   0 -19   1  154.98   26.79
   0 -19  -1  153.85   30.23
   0 -19  -1  137.62   25.23
   0 -19   1  126.13   17.62
   0 -19  -1  121.42   28.74
   0  19  -2    8.80    5.35
   0 -19   2    5.13    4.48
   0  19   2    4.07    6.03
   0 -19   2   16.70    7.18
   0  19   2    8.24    6.35
   0  19  -2    9.00    5.96
   0 -19   2   11.21    6.41
   0  19  -2    5.83    6.24
   0 -19  -2    3.84    8.33
   0 -19  -2   14.08   11.00
   0 -19   2    2.04    8.45
   0  19  -2   13.81   13.25
   0  19  -2    5.31    8.11
   0 -19  -2   11.32    6.92
   0 -19  -2   13.46    4.39
   0 -19  -2   14.71   11.59
   0  19  -2    9.41   12.43
   0  19   2    1.34   10.57
   0  19   2    5.67   12.74
   0 -19   2    6.23    7.92
   0  19   2    8.48    9.04
   0 -19   2    8.04    7.11
   0  19  -3   26.34    8.56
   0  19   3   29.93   15.31
   0 -19   3   29.65   15.08
   0 -19   3   22.90    9.30
   0  19  -3   26.70   16.84
   0 -19   3   42.46   17.91
   0 -19   3   38.16   16.76
   0  19   3   23.62    9.62
   0 -19   3   38.30   15.41
   0  19   3   16.59    8.19
   0 -19  -3   46.28   17.41
   0  19  -3   26.15    8.54
   0 -19  -3   16.09    9.60
   0 -19   3   29.11    8.98
   0 -19   3   21.29    7.68
   0  19   3   24.40   16.74
   0 -19  -3   18.35   13.40
   0  19  -3    8.07    9.50
   0 -19   3   18.82   11.26
   0 -19  -3   33.97   11.13
   0  19  -3   40.30   16.45
   0  19   3   29.86   15.29
   0  19   4  164.37   25.42
   0  19   4  130.98   29.77
   0 -19   4  137.88   28.51
   0 -19  -4  171.96   31.73
   0  19   4  156.91   33.05
   0 -19  -4  157.07   22.42
   0  19  -4  193.35   35.95
   0  19   4  187.85   43.01
   0 -19   4  152.29   32.00
   0 -19  -4  140.49   27.34
   0 -19   4  149.11   17.15
   0  19  -4  168.73   17.91
   0 -19   4  137.39   31.13
   0  19  -4  128.73   31.43
   0  19   4  139.42   30.26
   0  19  -4  172.90   32.39
   0 -19   4  142.75   16.56
   0 -19  -4  157.78   34.93
   0 -19   4  137.67   31.53
   0 -19   4  135.09   30.01
   0  19  -5    4.00    9.09
   0  19   5    2.27    6.98
   0 -19   5   -4.33   11.15
   0 -19   5    7.00    3.59
   0 -19  -5   13.65   11.60
   0 -19   5    2.99    8.92
   0 -19  -5    7.45    8.38
   0 -19  -5    7.67   10.96
   0  19   5    7.70   12.76
   0 -19  -5   24.06   16.34
   0 -19   5    7.07    5.69
   0  19   5    4.65    5.47
   0  19  -5    6.36    2.80
   0  19   5    9.85    9.29
   0 -19   5    7.54   12.90
   0  19   5    6.65   10.31
   0 -19   5    6.60    8.30
   0  19  -5   11.52   11.97
   0 -19   5    9.87    9.28
   0  19  -6   11.86   12.05
   0 -19   6    6.68    8.65
   0 -19  -6   17.28    9.20
   0 -19   6   11.47    8.97
   0 -19   6   11.05   11.78
   0 -19   6   13.04    9.76
   0 -19   6   15.66    9.67
   0 -19  -6   10.31   11.64
   0 -19   6    6.45    8.56
   0 -19   6   24.15   14.07
   0  19  -6   10.72   11.88
   0  19   6   15.96   12.09
   0  19   6   15.02   12.55
   0  19   6    9.78   12.95
   0 -19  -6   14.97   11.13
   0  19   6   21.67    9.84
   0  19   6    6.22    8.43
   0 -19   7   85.69   25.58
   0  19  -7   90.44   23.80
   0  19   7   72.70   25.17
   0 -19  -7   63.02   17.21
   0 -19   7   98.11   27.22
   0  19   7   80.31   26.71
   0 -19   7   70.85   21.83
   0  19   7  109.36   34.08
   0 -19  -7   75.31   13.52
   0 -19  -7   92.45   28.56
   0 -19   7   91.79   27.47
   0  19  -7   67.04   25.48
   0 -19   7   98.08   22.30
   0  19   7  114.42   29.03
   0 -19  -7   96.57   26.55
   0 -19   7   71.96   25.23
   0 -19   7   61.26   17.85
   0  19   7  112.06   22.04
   0 -19   8   69.33   18.51
   0 -19   8   53.77   25.27
   0  19   8   67.68   23.77
   0 -19   8   59.66   23.56
   0 -19  -8   48.86   15.64
   0 -19  -8   70.50   24.77
   0  19   8   67.10   24.73
   0 -19   8   63.94   23.51
   0  19   8   75.63   29.06
   0 -19   8   49.76   17.42
   0 -19   8   59.91   21.72
   0  19  -8   73.30   22.82
   0 -19  -8   53.24   22.00
   0  19  -8   86.96   30.41
   0  19   8   83.52   31.24
   0  19   8   68.07   17.92
   0  19   8   56.97   17.10
   0 -19  -8   67.60   14.29
   0 -19   8   48.77   20.94
   0  19   9   22.89   10.94
   0 -19   9   13.17   12.38
   0 -19  -9   12.50   12.81
   0 -19   9   16.70   12.14
   0 -19  -9   13.90    7.86
   0  19   9   17.85   14.77
   0 -19   9   16.02   13.12
   0 -19   9    0.93    7.26
   0 -19   9   20.91   15.63
   0  19  -9   12.35   11.20
   0 -19  -9   25.51   12.95
   0 -19   9   15.36   12.61
   0  19   9   24.27   15.78
   0  19  -9    0.00    8.51
   0 -19   9   22.04   16.83
   0  19   9   16.65   12.58
   0 -19  -9   23.59   14.44
   0  19   9   15.66   17.13
   0 -19   9   13.99    8.31
   0  19 -10   83.51   29.30
   0  19 -10   41.33   19.60
   0 -19  10   53.92   22.87
   0 -19  10   17.25   13.88
   0  19  10   49.35   23.80
   0 -19  10   87.70   28.81
   0 -19 -10   60.23   19.96
   0 -19 -10   41.92   22.98
   0 -19  10   61.97   24.75
   0 -19  10   50.19   23.36
   0  19 -10   59.24   20.66
   0  19  10   63.79   29.50
   0 -19 -10   52.21   24.30
   0 -19  10   51.11   20.46
   0  19  10   79.97   26.44
   0 -19  10   70.57   22.33
   0  19  10   86.13   31.05
   0 -19 -11   45.86   21.10
   0  19 -11   34.86   21.01
   0  19  11   42.16   23.52
   0 -19  11   39.63   20.21
   0 -19  11   22.14   17.35
   0  19  11   40.67   19.24
   0  19  11   19.01   15.55
   0 -19  11   19.76   17.68
   0 -19 -11   40.93   17.09
   0 -19  11   48.37   19.44
   0  19 -11   48.18   24.03
   0 -19  11   34.45   19.72
   0  19 -11   28.87   15.37
   0 -19 -11   39.54   22.24
   0 -19  11   40.38   19.12
   0 -19  11   31.11   17.15
   0  19  11   -1.00   10.13
   0  19  12  124.63   32.94
   0 -19  12   68.66   27.71
   0  19  12   94.68   34.59
   0  19  12  113.43   39.43
   0 -19  12   94.77   35.11
   0 -19 -12  100.24   35.00
   0  19 -12  113.54   26.88
   0 -19  12   84.01   29.40
   0 -19  12  123.36   32.94
   0  19  12   99.90   35.27
   0  19 -12  108.38   35.15
   0 -19  12  111.77   35.47
   0 -19 -12   96.46   22.50
   0 -19 -12  108.85   28.23
   0 -19  12   95.34   30.87
   0 -19 -12   93.36   31.21
   0  19 -12  117.69   36.46
   0  19  12  134.98   28.53
   0  19  13  -27.10   20.22
   0 -19  13  -16.56   13.81
   0 -19 -13   13.13   11.50
   0 -19  13   34.96   23.50
   0 -19  13   20.91   16.45
   0  19 -13    5.56    9.40
   0 -19  13    0.00    8.75
   0 -19  13    9.97   15.28
   0  19  13   -9.13   11.54
   0  19 -13    2.35    6.56
   0  19  13  -11.32    8.70
   0  19  13   17.20   19.77
   0  19 -13  -19.83   14.14
   0 -19 -13    2.69    5.54
   0 -19 -13   -5.40   14.31
   0 -19  13   15.72   15.92
   0 -19 -13   -0.50    9.96
   0 -19 -14   42.40   25.30
   0 -19  14   72.29   28.05
   0 -19  14   64.25   26.46
   0 -19 -14   57.41   20.74
   0 -19  14   57.86   26.48
   0 -19  14   54.05   24.34
   0  19 -14   37.99   24.82
   0 -19 -14   56.63   19.26
   0 -19 -14   75.51   33.49
   0  19  14   38.33   19.49
   0 -19  14   68.82   31.22
   0  19  14   67.11   32.56
   0 -19 -14   38.81   18.67
   0  19  14   13.80   17.34
   0  19 -14    3.30   13.13
   0 -19  15   15.96   15.93
   0 -19 -15   26.53   18.90
   0  19 -15   38.25   26.05
   0 -19 -15    9.56   10.85
   0 -19  15   28.37   18.01
   0 -19  15    5.84   15.36
   0 -19  15   19.26   17.77
   0  19  15   22.23   21.90
   0 -19 -15   51.72   30.22
   0  19  15   24.65   20.21
   0 -19  15  -24.39   22.91
   0  19  15   17.63   14.06
   0 -19  15   12.92   15.04
   0 -19 -15   25.74   13.69
   0  19 -15   31.59   21.40
   0  19  16   -7.98   14.96
   0 -19  16   -9.46   13.81
   0  19 -16   -1.17   12.00
   0 -19  16   15.77   21.14
   0 -19 -16   -1.03    7.81
   0  19  16   13.49   17.86
   0 -19  16   25.16   18.65
   0  19  16  -37.93   25.82
   0 -19 -16   -6.43   13.87
   0 -19  16  -14.63   14.39
   0 -19  16   31.60   20.66
   0 -19  16   20.99   19.34
   0 -19 -16   -4.59    6.32
   0  19 -16   23.41   20.10
   0 -19 -16    8.72   15.60
   0  19  17  -28.54   24.88
   0 -19  17    0.73    8.27
   0 -19  17   19.43   18.06
   0  19  17  -18.18   19.76
   0 -19  17   23.63   19.59
   0 -19 -17  -27.88   18.50
   0 -19 -17  -17.26   17.67
   0 -19 -17   25.33   24.28
   0 -19  17   17.55   19.62
   0  19 -17  -11.14   15.94
   0 -19  17  -14.29   17.05
   0  19 -17   37.06   26.10
   0  19  17   38.07   27.81
   0 -19 -18   11.26   12.61
   0  19  18   -5.79   12.58
   0  19  18   28.19   22.66
   0  19 -18  -40.77   30.26
   0  19  18   22.77   18.61
   0 -19  18   29.18   21.80
   0 -19  18    2.56   12.20
   0  19 -18   25.36   20.13
   0 -19 -18    7.66   14.89
   0 -19 -18  -11.57   21.23
   0 -19  18   -3.33   11.49
   0  19  18    4.00    8.53
   0 -19  18    0.11   13.10
   0  19  19    4.28    9.04
   0  19 -19   28.75   25.38
   0 -19  19    0.12   13.83
   0 -19  19   28.43   22.81
   0  19  19    0.00   18.77
   0 -19 -19   -4.50   10.95
   0  19  19   14.35   24.59
   0 -19  19   -1.42   10.83
   0 -19 -19  -64.94   37.93
   0  19 -19   21.66   21.19
   0  19  19  -41.73   27.58
   0  19  20   39.35   25.92
   0 -19  20  -15.12   17.61
   0 -19  20   -8.12   18.66
   0 -19 -20  -17.28   25.66
   0  19  20   13.74   16.39
   0 -19  21   22.32   20.07
   0  19 -21  -27.21   23.29
   0  19  21  -28.20   22.90
   0  20   0   31.94   14.04
   0 -20   0   21.75    6.90
   0 -20   0   34.92   14.71
   0 -20   0   23.05    9.60
   0  20   0   10.91   11.60
   0  20   0   27.22   16.37
   0  20   0   36.00   13.22
   0 -20   0   25.49   11.63
   0  20   0   27.28    7.52
   0  20   0   17.05    9.86
   0 -20   0   19.30   11.23
   0 -20   0   42.41   17.29
   0 -20   0   30.40   12.70
   0 -20  -1   12.13    8.65
   0  20  -1   15.49   14.09
   0 -20  -1   10.74    4.32
   0 -20   1   18.13   11.93
   0 -20  -1   17.49   13.09
   0 -20   1   13.06    6.05
   0  20   1    7.78    4.64
   0  20  -1   10.33    4.93
   0 -20   1   15.88    6.62
   0 -20   1    7.73    6.95
   0 -20  -1    9.85   10.86
   0  20   1   14.24   12.06
   0 -20   1   12.87    8.15
   0  20  -1   17.40    9.17
   0  20  -1   17.87   12.99
   0  20  -1   11.99    7.78
   0  20   1   15.65    9.76
   0 -20   1   10.09    9.20
   0  20   1   15.91   13.39
   0 -20   1   21.47   11.28
   0 -20  -1   23.55   13.77
   0  20   1   32.11   16.47
   0 -20  -1   13.27    8.57
   0  20   1   11.86    5.31
   0 -20   1    7.66    7.82
   0  20  -1   20.25   14.43
   0 -20  -1   19.05   10.69
   0  20  -2  230.42   41.10
   0 -20  -2  236.11   41.70
   0  20  -2  217.72   37.42
   0 -20   2  203.11   25.08
   0 -20  -2  220.71   27.49
   0 -20   2  247.28   37.43
   0 -20  -2  253.30   35.67
   0 -20   2  253.74   42.12
   0 -20   2  238.89   39.64
   0  20  -2  215.33   22.31
   0 -20   2  253.12   27.33
   0  20  -2  209.02   41.00
   0  20   2  225.33   39.67
   0 -20   2  245.62   28.43
   0 -20  -2  210.99   16.03
   0  20   2  255.79   43.16
   0  20   2  238.61   36.53
   0  20   2  256.21   31.53
   0  20  -2  197.44   25.79
   0 -20  -2  213.58   35.90
   0  20   2  247.15   47.80
   0 -20  -3   66.86   22.51
   0 -20   3   33.96   16.13
   0  20   3   41.67   17.39
   0  20  -3   86.97   25.84
   0 -20   3   38.31   16.52
   0 -20   3   48.69   13.21
   0 -20  -3   45.51   15.80
   0 -20   3   44.56   10.92
   0 -20   3   56.32   12.71
   0  20  -3   39.58   10.60
   0 -20   3   50.79   20.51
   0  20   3   44.55   13.49
   0 -20  -3   52.34   13.94
   0 -20   3   47.42   19.52
   0  20  -3   58.64   12.67
   0 -20   3   51.59   17.73
   0  20  -3   42.49   18.53
   0  20   3   60.68   22.28
   0  20  -3   62.66   21.73
   0 -20  -3   34.30   17.45
   0  20   3   43.79   20.70
   0 -20  -4  153.69   22.90
   0  20  -4  165.48   18.39
   0 -20   4  147.47   17.93
   0 -20  -4  159.09   30.73
   0 -20  -4  133.89   33.40
   0 -20   4  152.91   32.26
   0  20  -4  141.06   33.84
   0  20  -4  198.34   39.03
   0  20   4  170.67   34.71
   0 -20  -4  188.61   33.89
   0  20   4  180.01   36.40
   0  20   4  192.65   28.48
   0  20  -4  157.86   32.49
   0 -20   4  143.82   32.43
   0 -20   4  164.56   18.35
   0 -20   4  125.81   30.96
   0  20   4  137.72   30.95
   0  20   4  164.79   40.28
   0 -20   4  139.31   29.59
   0 -20   4  136.15   32.70
   0  20   5  138.28   38.24
   0  20   5  126.70   30.66
   0 -20  -5  152.96   30.70
   0  20  -5  142.11   13.66
   0  20   5  169.98   35.83
   0 -20   5  124.13   28.73
   0 -20  -5  128.08   33.47
   0 -20   5  134.53   14.63
   0  20  -5   93.48   25.03
   0 -20   5  144.99   34.46
   0 -20  -5  142.03   22.70
   0 -20   5  125.65   31.53
   0 -20   5  146.57   32.88
   0 -20   5  117.85   28.97
   0 -20  -5  140.18   29.56
   0  20  -5  123.29   31.72
   0  20   5  155.06   34.31
   0  20   5  134.21   23.83
   0 -20   6   22.84   12.88
   0 -20  -6   50.90   19.24
   0 -20  -6   42.97   14.20
   0  20   6   40.10   13.06
   0 -20   6   25.79   15.63
   0  20  -6   22.35   15.32
   0  20   6   37.62   17.74
   0 -20   6   23.52   14.29
   0 -20   6   39.19   17.98
   0  20   6   48.43   20.10
   0  20  -6   55.51   19.57
   0 -20   6   46.29   20.83
   0 -20   6   41.05   15.15
   0  20   6   34.13   17.57
   0 -20  -6   43.29   18.50
   0  20   6   29.14   17.41
   0 -20  -6   40.92   21.40
   0  20   7    0.83   10.55
   0 -20   7   13.77   13.63
   0 -20   7   16.81    9.92
   0 -20   7    9.65   10.04
   0 -20  -7   13.46   12.00
   0  20   7   45.94   20.35
   0  20  -7   21.36   17.89
   0 -20   7   33.30   15.10
   0 -20  -7   23.49   12.49
   0  20   7   18.93   15.46
   0 -20   7   18.03   13.98
   0 -20   7   18.43   12.57
   0 -20  -7   20.69   16.23
   0  20   7   26.33   12.23
   0 -20  -7   13.17    5.90
   0  20  -7   14.65   10.68
   0 -20   7   14.81    9.93
   0 -20  -7   50.18   19.88
   0 -20   8  460.62   47.15
   0 -20   8  409.84   47.96
   0  20  -8  377.55   59.40
   0 -20  -8  398.26   62.08
   0 -20  -8  373.33   32.24
   0 -20   8  393.15   55.72
   0 -20  -8  395.85   43.92
   0  20   8  315.34   53.62
   0  20  -8  415.52   51.99
   0 -20  -8  397.98   54.95
   0 -20   8  391.57   61.77
   0 -20   8  321.74   53.41
   0  20   8  423.06   57.95
   0  20   8  364.78   58.89
   0 -20   8  457.05   61.98
   0 -20   8  371.12   54.10
   0  20   8  350.91   63.33
   0 -20  -9   -1.86    5.06
   0  20   9  -12.67   14.89
   0 -20  -9   -2.46    7.93
   0 -20   9   14.46   13.78
   0 -20   9    4.87    6.99
   0  20  -9    1.29    6.75
   0 -20  -9    3.53    8.09
   0 -20   9    2.70    6.44
   0  20   9   10.93   15.88
   0  20   9  -10.79   12.50
   0 -20   9   -5.96    7.83
   0 -20  -9    1.35    8.51
   0 -20   9    7.59    8.93
   0  20   9   -3.40   10.18
   0 -20   9    6.04    8.99
   0  20  -9    1.29    9.60
   0 -20   9    0.75    5.62
   0  20  10  130.67   36.79
   0 -20  10   85.15   30.43
   0 -20  10   65.45   26.00
   0  20 -10  105.40   33.15
   0 -20 -10  107.70   31.65
   0 -20 -10  117.07   36.57
   0 -20  10  103.00   27.20
   0 -20  10   78.64   25.81
   0  20  10  140.90   34.26
   0  20  10   93.34   36.28
   0  20 -10   76.56   28.00
   0 -20 -10  108.40   20.66
   0 -20  10  113.61   34.07
   0 -20 -10  132.17   28.77
   0  20  10   83.38   29.58
   0 -20  10  114.67   32.43
   0 -20  10  113.31   32.32
   0  20 -10  111.86   28.29
   0  20 -11   17.13   17.53
   0  20  11   30.07   19.46
   0 -20  11   12.87   10.22
   0 -20 -11   10.09   13.10
   0 -20  11    5.56    7.93
   0 -20  11    6.90    7.40
   0 -20  11   17.84   14.11
   0 -20  11   11.74   12.50
   0 -20 -11   17.77   12.08
   0 -20  11   18.82   13.83
   0  20  11  -27.99   21.50
   0  20 -11    9.55    9.64
   0  20  11   18.86   14.96
   0 -20  11   12.91   13.28
   0  20  11   12.91   16.95
   0  20 -11    9.20   12.61
   0 -20 -11   27.53   19.40
   0  20  12   25.84   20.00
   0 -20  12   16.90   13.72
   0 -20 -12    3.58   10.17
   0  20  12    2.15    6.68
   0  20 -12   11.03   14.98
   0 -20  12   -5.63    9.18
   0 -20 -12   -1.29    4.27
   0 -20  12   -3.88    9.45
   0  20  12    4.11   11.95
   0  20 -12    6.48    8.12
   0  20  12    0.27    5.36
   0 -20 -12    7.11   14.38
   0  20  12   34.90   23.90
   0 -20  12   11.46   12.86
   0 -20 -12    6.08    7.46
   0 -20  12    4.49    7.86
   0 -20  12   25.45   16.53
   0 -20  12   -3.24    9.85
   0  20 -12   -0.63    9.40
   0  20  13   18.05   19.94
   0 -20  13    7.93   11.49
   0 -20 -13   -2.18   12.53
   0  20  13   -1.61    9.32
   0 -20 -13   13.43   12.28
   0 -20  13    1.41    7.72
   0  20 -13   -3.29    7.00
   0 -20  13  -35.66   24.29
   0  20 -13  -13.00   16.92
   0  20 -13    6.95   12.39
   0 -20  13    1.47    7.78
   0 -20  13  -10.09   11.56
   0 -20 -13   22.92   12.23
   0 -20 -13   38.03   24.86
   0 -20  13    2.39   10.16
   0  20  13    4.41   10.74
   0 -20 -13    2.89    4.83
   0  20  13  -13.23   10.36
   0 -20  14   -0.50    7.15
   0 -20  14  -12.52   12.07
   0 -20  14  -11.64   14.24
   0  20  14    0.84   22.08
   0  20  14    9.12   14.16
   0 -20 -14   23.33   19.32
   0 -20 -14   -5.32    7.99
   0 -20 -14   10.25   10.63
   0  20 -14  -15.75   16.94
   0 -20  14    5.63   12.58
   0 -20 -14    5.55   11.97
   0 -20 -14   -2.21    5.14
   0  20  14   -1.79    9.38
   0  20 -14  -13.41   16.55
   0 -20  14   23.07   20.76
   0 -20  14   17.01   15.23
   0  20  15   22.44   21.51
   0  20 -15   30.18   21.53
   0 -20 -15   38.94   28.29
   0 -20 -15   18.15   17.63
   0 -20 -15   38.42   16.65
   0  20  15   15.59   17.37
   0 -20  15   42.58   29.10
   0 -20  15   30.44   21.20
   0 -20  15   -7.71   11.00
   0 -20  15   16.85   15.92
   0 -20 -15   53.21   22.73
   0  20 -15   48.37   26.55
   0 -20  15   82.83   21.61
   0 -20  15   10.17   11.35
   0  20  15   15.37   14.47
   0 -20  16   -2.74   13.42
   0 -20  16    1.13   10.10
   0 -20  16    6.30    9.20
   0 -20  16   -7.22   11.13
   0  20 -16  -13.58   18.88
   0 -20 -16   18.59   20.95
   0  20 -16   10.58   19.21
   0  20  16  -11.74   15.48
   0 -20 -16   -5.40   11.94
   0  20  16    1.38    9.88
   0 -20  16  -11.15   21.32
   0 -20  16   27.11   19.69
   0 -20 -16    9.41   11.85
   0 -20  17   20.84   17.01
   0 -20 -17   -1.52    9.07
   0 -20  17   -7.33   13.66
   0 -20  17  -22.80   19.71
   0  20 -17   -7.12   16.29
   0  20  17   -6.45   15.48
   0  20  17   28.31   19.92
   0  20  17   27.05   24.31
   0 -20  17    1.36   15.42
   0 -20  17   14.77   18.78
   0  20 -17   29.10   23.59
   0  20  17    3.71   13.05
   0 -20 -17    4.42   14.18
   0 -20  17   15.76   17.02
   0 -20 -17   14.90   20.60
   0  20  18   25.90   25.90
   0 -20  18  -16.90   18.00
   0  20  18   45.63   30.09
   0 -20 -18    7.30   28.38
   0 -20 -18   15.95   15.55
   0  20 -18  -15.87   30.48
   0  20 -18    1.39   13.40
   0 -20  18    3.83   10.96
   0  20  18   -8.32   10.78
   0 -20  18  -13.06   19.01
   0  20  18    9.93   17.78
   0  20  19  -45.32   30.49
   0  20 -19  -14.14   21.86
   0  20  19   11.85   20.74
   0  20  19   -3.06   14.52
   0  20 -19  -35.83   23.90
   0 -20  19  -45.20   28.33
   0 -20 -19   -3.93    7.56
   0 -20 -19   23.11   27.15
   0 -20  19   13.52   17.98
   0  20  19  -16.94   16.00
   0 -20  19  -10.27   15.11
   0  20  20   -4.42    8.32
   0 -20  20   -8.68   17.69
   0 -20  20   12.45   18.55
   0  20  20   47.75   32.66
   0  21   0   16.18   13.73
   0 -21   0    9.73   12.14
   0 -21   0   10.78   12.25
   0 -21   0   11.33    9.21
   0  21   0    1.97    4.61
   0 -21   0    0.00    4.13
   0  21   0    4.50    2.68
   0  21   0   11.19   13.39
   0 -21   0   -1.48    2.72
   0 -21   0    0.04    5.60
   0 -21   0   22.11   11.51
   0  21   0   -1.58    5.23
   0  21   0    6.85   10.16
   0  21  -1   47.04   20.69
   0 -21  -1   75.03   16.59
   0  21   1   61.78   21.46
   0  21   1   67.62   20.09
   0  21  -1   55.52   20.89
   0  21   1   50.89   10.67
   0 -21  -1   82.57   25.78
   0 -21  -1   88.12   24.56
   0  21  -1   54.90   14.62
   0 -21   1   49.04   14.76
   0 -21   1   75.10   20.24
   0 -21   1   69.51   23.31
   0 -21   1   73.95   16.38
   0  21  -1   50.34   19.65
   0 -21   1   66.23   13.12
   0  21   1   67.48   23.32
   0 -21   1   46.06   16.83
   0 -21  -1   75.95   20.27
   0 -21   1   53.60   19.88
   0 -21   1   85.28   18.56
   0  21   1   36.36   20.20
   0 -21  -1   60.76    9.90
   0  21   1   56.86   15.67
   0  21  -1   73.80   12.50
   0 -21   2   -2.90    5.79
   0  21   2    9.37   12.29
   0  21  -2    4.93    6.49
   0 -21   2   10.47   11.13
   0  21  -2   10.44   12.97
   0  21   2    6.91    9.34
   0  21  -2    5.73    4.32
   0  21  -2   10.79   10.38
   0 -21  -2   23.74   16.49
   0  21  -2    8.61   10.91
   0 -21   2    8.19    9.90
   0 -21   2    3.86    4.02
   0  21   2    8.33    6.73
   0 -21  -2   10.65    7.34
   0 -21  -2    4.28    6.10
   0 -21   2   11.91   10.69
   0 -21  -2    3.65   10.47
   0 -21   2    1.88    4.12
   0  21   2   10.41   15.24
   0 -21  -2    5.94    2.83
   0  21   2  -13.16    9.98
   0 -21  -3  115.58   10.35
   0 -21   3  114.73   29.60
   0 -21   3  132.91   19.46
   0 -21   3  125.49   29.50
   0  21  -3  133.94   30.85
   0 -21  -3  152.54   31.45
   0  21  -3  124.92   31.42
   0  21  -3  130.20   19.31
   0  21   3  107.30   31.89
   0 -21   3  126.22   32.36
   0  21  -3  141.10   33.74
   0 -21   3  115.66   18.49
   0 -21  -3  143.40   28.30
   0 -21  -3  134.31   21.54
   0  21   3  126.68   29.12
   0  21  -3  133.98   19.15
   0 -21  -3  130.24   32.64
   0  21   3  122.75   22.85
   0 -21   3  134.96   31.99
   0  21   3  137.98   33.71
   0 -21   3  124.32   27.94
   0 -21   4  262.00   45.03
   0  21   4  256.40   44.59
   0 -21   4  280.51   25.32
   0  21   4  308.59   46.94
   0  21  -4  275.23   24.59
   0  21   4  291.65   54.62
   0  21  -4  216.38   39.28
   0 -21  -4  267.47   41.06
   0 -21  -4  296.01   32.44
   0  21  -4  271.57   47.92
   0 -21   4  274.12   42.39
   0  21  -4  277.99   46.60
   0  21   4  284.27   45.54
   0 -21   4  245.67   41.96
   0 -21  -4  272.54   40.14
   0 -21  -4  308.84   51.62
   0 -21   4  289.73   25.15
   0 -21   4  304.03   49.74
   0 -21   4  333.51   49.77
   0  21   5    4.12    8.93
   0  21   5    2.74   11.39
   0 -21  -5    9.92   14.27
   0 -21   5   13.76   12.66
   0  21  -5    8.48   10.13
   0 -21  -5    6.91    7.37
   0 -21   5   -1.18    2.23
   0 -21  -5   10.70   13.23
   0  21   5    6.51   14.15
   0  21   5   12.42   11.85
   0 -21   5    4.22    7.70
   0 -21  -5    0.39    9.03
   0  21  -5   11.96    4.24
   0 -21   5   -7.75   13.34
   0 -21   5    2.77    7.12
   0  21  -5   13.06   13.70
   0 -21   5    2.99    7.69
   0  21   6   19.85   14.61
   0 -21  -6   17.21    9.84
   0  21   6   20.56   10.07
   0  21   6   15.26   12.67
   0 -21  -6   40.07   21.02
   0 -21   6   30.55   16.80
   0 -21   6    9.65   11.54
   0 -21   6   32.22   12.25
   0  21   6   38.50   20.82
   0 -21  -6   24.65    6.51
   0 -21  -6   36.98   18.20
   0  21  -6   43.04   20.44
   0 -21   6   24.69   15.89
   0  21  -6   44.55   21.03
   0 -21  -6   40.51   17.59
   0 -21   6   18.93   15.54
   0 -21   6   22.27   13.93
   0 -21  -7   17.13    5.98
   0 -21   7   26.60   16.74
   0 -21  -7    9.06   13.65
   0 -21  -7   41.63   18.37
   0 -21   7   35.43   17.54
   0 -21   7   12.52   10.17
   0 -21  -7   40.67   19.13
   0  21   7   18.70   14.36
   0  21  -7   16.63   16.04
   0  21   7   29.65   19.83
   0  21  -7   45.08   19.06
   0 -21   7    9.24    7.91
   0 -21   7   13.84   13.05
   0  21   7   14.50   14.05
   0 -21   7   21.80   11.86
   0  21   7   17.82   14.75
   0 -21  -7   17.13   10.10
   0  21   8   20.26   13.97
   0 -21  -8   47.62   22.18
   0 -21  -8   41.38   15.53
   0 -21   8   26.24   17.52
   0 -21   8   28.27   10.67
   0 -21   8   26.61   18.34
   0 -21   8   54.64   22.02
   0  21   8    2.89   10.55
   0 -21  -8   36.74    9.98
   0  21   8   39.33   24.35
   0  21   8   50.19   20.97
   0 -21   8   30.51   18.19
   0 -21   8   23.52   15.10
   0 -21  -8   61.45   21.47
   0 -21   8   35.03   14.44
   0 -21  -8   28.24   19.62
   0  21  -8   49.94   20.17
   0  21  -8   52.23   23.29
   0 -21  -9   68.11   24.89
   0 -21   9   57.47   22.99
   0 -21  -9   70.62   27.95
   0  21   9   64.95   26.03
   0 -21   9   51.22   21.35
   0  21  -9   58.33   25.11
   0  21   9   82.74   33.77
   0 -21  -9   81.47   21.02
   0  21   9  104.10   30.68
   0  21  -9   65.30   21.57
   0 -21  -9   71.38   14.96
   0 -21  -9   92.43   24.96
   0 -21   9   65.27   28.24
   0  21   9   62.81   25.55
   0 -21   9   63.32   26.18
   0 -21   9   58.29   23.54
   0 -21   9   81.67   22.90
   0  21 -10   20.51   12.62
   0  21  10   20.81   16.73
   0 -21  10    9.87   15.67
   0  21  10   11.95   11.15
   0  21 -10    5.39   10.92
   0 -21  10   13.42   11.17
   0 -21 -10    5.00    7.22
   0 -21 -10   14.24    7.56
   0  21  10  -14.34   17.28
   0 -21 -10    7.94   12.65
   0 -21  10   11.50   11.25
   0  21  10   21.51   15.34
   0 -21  10   19.23   15.20
   0 -21 -10   25.24   17.32
   0 -21 -10   22.78   15.56
   0 -21  10   29.08   15.93
   0 -21  10   19.23   15.37
   0  21 -11   63.11   25.86
   0  21 -11   53.65   25.20
   0 -21  11   49.34   22.47
   0  21  11   97.04   30.16
   0 -21  11   74.36   29.00
   0 -21  11   96.00   33.31
   0 -21  11   73.26   25.74
   0 -21  11   67.34   27.81
   0  21  11   30.77   20.54
   0 -21 -11   88.29   24.40
   0  21  11   39.65   20.99
   0 -21 -11   80.58   28.00
   0 -21  11   72.40   27.69
   0 -21  11   44.88   23.15
   0 -21 -11   54.51   27.01
   0  21  11   56.63   29.07
   0 -21 -11   62.53   20.60
   0  21 -11   60.47   22.06
   0  21  12   21.69   13.57
   0  21 -12   16.23   17.19
   0 -21  12   32.41   19.21
   0  21 -12   16.15   12.42
   0  21  12   56.68   24.08
   0 -21  12   26.85   22.67
   0 -21  12   23.83   18.20
   0 -21 -12   24.79   11.66
   0 -21  12    9.53   11.47
   0 -21 -12   25.56   18.59
   0 -21  12   23.93   18.01
   0  21  12   29.39   19.96
   0 -21  12   29.31   16.68
   0 -21 -12    6.80   12.32
   0 -21  12   21.35   17.03
   0 -21 -12   35.59   16.47
   0 -21 -12   51.28   18.64
   0  21  12   51.18   28.39
   0  21 -12   30.11   20.74
   0 -21 -13    8.74    7.93
   0  21  13    3.40   10.88
   0 -21 -13  -21.34   19.14
   0  21 -13    2.39   10.87
   0  21  13   20.12   20.44
   0 -21  13  -11.15   15.52
   0 -21 -13  -16.28   12.80
   0  21 -13   34.93   25.60
   0 -21 -13    2.82   10.67
   0 -21  13    2.47    8.62
   0 -21 -13   10.11   11.90
   0 -21  13   20.22   16.60
   0  21 -13    3.79    6.74
   0 -21  13   -3.39    8.15
   0  21  13    9.07   21.09
   0 -21  13   -5.80    9.54
   0  21  13    5.87    8.29
   0 -21  13   -2.69   14.01
   0 -21 -14   45.46   17.38
   0 -21  14   40.48   26.40
   0  21 -14   29.77   12.97
   0  21  14   47.29   23.28
   0 -21  14   52.71   25.04
   0 -21  14   21.68   15.90
   0 -21 -14   27.21   13.09
   0 -21  14   44.42   22.11
   0 -21 -14   15.85   13.81
   0  21  14   13.21   16.85
   0  21  14   38.18   25.84
   0 -21 -14    8.39   10.13
   0 -21  14   30.64   20.33
   0  21 -14   45.20   26.30
   0 -21  14   33.49   22.70
   0 -21 -14    5.71   14.83
   0 -21 -15   -6.49   10.02
   0 -21  15   -5.24   12.45
   0  21  15  -10.52   11.84
   0 -21 -15    7.81   12.41
   0  21  15  -26.27   21.90
   0  21 -15   12.58   15.56
   0 -21  15   27.34   21.02
   0 -21  15   -3.83   17.84
   0 -21  15    7.48   13.48
   0 -21  15   -6.01    9.73
   0 -21 -15   -3.21   22.26
   0  21 -15   -5.33   14.28
   0 -21  15   39.37   24.64
   0  21  15  -13.33   16.09
   0  21  16   43.48   28.44
   0  21 -16    1.58   14.00
   0 -21  16   36.67   21.81
   0 -21  16   23.41   21.30
   0 -21  16   31.18   22.21
   0 -21  16  -21.80   24.65
   0 -21 -16    3.12   10.68
   0  21  16  -13.15   18.27
   0  21 -16    5.47   13.25
   0 -21 -16   12.27   12.52
   0 -21  16    2.93   10.16
   0 -21 -16    9.37   19.54
   0 -21  16   -6.90   14.36
   0  21 -17    9.05   18.93
   0 -21  17   18.16   18.62
   0 -21  17   -2.89    6.60
   0  21  17   21.73   21.97
   0 -21 -17   -8.08   14.84
   0 -21  17   27.18   21.07
   0 -21  17   54.32   29.04
   0  21  17   30.48   18.61
   0  21  17   -5.13   12.20
   0 -21  17    3.07   20.57
   0 -21 -17   -2.69   16.99
   0  21  17  -12.55   20.53
   0 -21 -17   14.79   14.00
   0  21 -17  -31.60   23.41
   0 -21  17   -5.39   14.67
   0 -21  18   24.97   22.76
   0 -21  18   16.67   15.64
   0 -21 -18  -45.66   30.39
   0  21  18   17.98   22.52
   0  21  18   14.39   20.03
   0 -21  18  -13.90   18.43
   0  21 -18   -1.38   11.21
   0 -21 -18    8.35   13.25
   0  21  18   45.14   30.12
   0 -21  18   25.79   20.91
   0  21 -18   -5.46   17.99
   0  21  18   -5.97    9.30
   0  21 -19   -9.51   19.73
   0  21  19    1.82    6.30
   0 -21 -19   36.09   25.66
   0 -21  19   29.22   23.16
   0 -21  19   12.09   17.34
   0 -21 -19   81.71   41.19
   0  21  19   68.49   35.11
   0  21  19   84.92   40.38
   0 -21  19   35.47   25.12
   0  21  20   12.37   21.03
   0 -21  20   61.94   34.13
   0  21  20   23.27    9.94
   0 -21  20   13.28   17.96
   0 -22   0  189.45   37.01
   0 -22   0  262.39   37.47
   0 -22   0  272.98   47.01
   0  22   0  211.49   21.06
   0 -22   0  234.34   34.44
   0  22   0  209.90   40.57
   0 -22   0  177.13   31.46
   0  22   0  163.33   39.61
   0 -22   0  204.90   20.75
   0  22   0  206.35   41.57
   0 -22   0  209.61   29.79
   0  22   0  233.32   34.13
   0  22   1    5.07    4.52
   0 -22   1    3.69    6.73
   0 -22   1   -0.90    7.86
   0  22   1   14.51    5.93
   0  22   1   29.02   18.46
   0 -22   1   16.33    8.32
   0  22   1   13.71    9.65
   0  22  -1   14.25    6.19
   0  22   1   14.65   14.74
   0 -22  -1    7.01    5.90
   0  22  -1    5.59    7.13
   0  22   1   13.43   13.87
   0 -22   1   13.81   10.51
   0  22  -1   20.39   14.18
   0 -22  -1   33.16   18.61
   0 -22   1   20.25   14.77
   0 -22  -1    9.00    3.90
   0  22  -1   23.30   16.49
   0 -22   1    2.59    6.79
   0 -22  -1   18.72   13.87
   0 -22  -1    5.44    7.34
   0 -22   1    5.20    4.21
   0  22  -1   -0.66    4.21
   0 -22   1   29.46   16.98
   0 -22  -2   67.46   22.76
   0 -22  -2   64.24   16.11
   0  22  -2   50.81   22.70
   0  22   2   69.78   17.53
   0  22   2   63.70   23.15
   0 -22   2   66.19   20.40
   0  22  -2   90.86   26.95
   0 -22  -2   65.91   19.07
   0  22   2   71.93   22.08
   0  22   2   73.13   25.37
   0 -22   2   73.69   15.66
   0 -22   2   55.02   19.94
   0  22   2   37.60   21.44
   0  22  -2   63.69   12.43
   0 -22  -2   54.65    7.89
   0  22  -2   58.80   14.92
   0  22  -2   54.36   21.26
   0 -22  -2   40.63   20.27
   0 -22   2   75.13   17.02
   0 -22   2   81.54   26.04
   0 -22   3   64.97   22.87
   0  22  -3   90.05   27.99
   0  22   3   51.99   15.71
   0 -22   3   52.21   13.10
   0 -22   3   63.72   13.78
   0  22  -3   69.01   14.35
   0 -22   3   64.81   22.95
   0 -22  -3   81.18   26.55
   0 -22   3   66.33   23.98
   0 -22  -3   63.76   21.90
   0 -22   3   40.53   16.36
   0  22   3   78.33   23.47
   0  22   3   62.44   27.01
   0 -22  -3   54.54   14.52
   0  22   3   63.69   23.31
   0  22  -3   75.53   25.11
   0 -22  -3   57.30    6.57
   0  22   3   69.78   25.17
   0  22  -3   66.71   22.85
   0 -22  -3   60.52   19.50
   0 -22   3   64.85   20.93
   0 -22  -4  150.49   32.68
   0 -22  -4  127.27   22.49
   0 -22   4  142.00   18.13
   0  22  -4  106.36   31.31
   0  22   4  150.15   40.58
   0 -22   4  157.87   37.33
   0  22   4  153.58   35.42
   0  22   4  120.11   30.43
   0  22  -4  171.43   35.64
   0 -22   4  115.67   16.92
   0  22   4  119.56   29.52
   0  22  -4  129.79   17.28
   0 -22   4  114.43   30.15
   0 -22   4  157.80   35.76
   0 -22   4  146.79   32.08
   0 -22  -4  121.41   33.34
   0 -22   4  137.57   33.52
   0 -22  -4  148.24   30.46
   0 -22   5  255.37   46.00
   0 -22  -5  190.05   42.31
   0 -22   5  228.06   44.56
   0 -22   5  188.26   38.36
   0  22   5  237.93   43.87
   0 -22  -5  227.86   39.48
   0 -22  -5  247.53   30.84
   0  22   5  167.35   37.20
   0  22  -5  246.06   47.49
   0 -22   5  255.58   21.27
   0 -22  -5  205.10   14.40
   0  22  -5  230.65   18.48
   0  22  -5  233.29   42.22
   0  22   5  273.25   57.32
   0 -22  -5  232.64   39.30
   0  22   5  259.95   46.85
   0 -22   5  237.78   41.28
   0 -22   5  228.60   44.77
   0  22   6   10.67   10.27
   0  22   6   27.79   18.15
   0 -22  -6   29.47   17.54
   0  22  -6   25.81   15.25
   0 -22   6   25.72   15.88
   0  22   6   20.24   15.71
   0 -22   6   23.54    4.69
   0 -22  -6   12.74   11.66
   0 -22   6   30.02   19.82
   0  22  -6   29.81   18.65
   0 -22   6   23.88   15.11
   0 -22  -6   19.52    9.84
   0 -22  -6    5.56    9.23
   0 -22   6   21.75   14.24
   0 -22   6   17.01   13.27
   0 -22  -6   14.84    4.78
   0  22   6   30.55   19.07
   0  22  -7   74.34   25.20
   0  22   7   67.92   25.73
   0 -22   7   70.71   25.94
   0 -22   7   72.18   27.70
   0 -22   7   70.57   23.49
   0 -22  -7   71.10   27.19
   0 -22  -7   59.04   21.39
   0 -22   7   72.70   20.49
   0  22  -7   69.11   26.64
   0  22   7   84.22   28.82
   0  22   7   78.95   31.66
   0 -22  -7   92.10   26.55
   0 -22   7   80.33   27.83
   0 -22   7   71.26   25.80
   0  22   7   67.48   25.34
   0 -22  -7   74.79   19.10
   0 -22  -7   66.33   11.29
   0 -22  -8  163.79   28.42
   0 -22  -8  100.35   33.22
   0  22   8  156.96   40.29
   0 -22  -8  178.87   38.31
   0  22   8  143.10   38.24
   0  22   8  135.87   35.14
   0  22  -8  140.02   32.24
   0 -22   8  125.35   33.23
   0 -22  -8  156.15   19.41
   0 -22   8  124.97   32.86
   0 -22   8  152.00   38.49
   0  22   8  117.68   38.43
   0 -22  -8  164.13   33.38
   0 -22   8  157.88   30.50
   0  22  -8  167.39   41.32
   0 -22   8  154.13   39.88
   0 -22   8  148.55   37.41
   0 -22   9    0.36   11.26
   0 -22  -9   18.67   16.08
   0 -22   9   10.01   12.98
   0  22   9    6.54   10.61
   0 -22   9    3.20    8.34
   0  22  -9   15.66   14.26
   0 -22   9   -5.14    9.94
   0 -22  -9    1.80    3.23
   0  22   9   10.55   12.49
   0  22   9   -0.52    9.53
   0 -22   9    0.20    4.75
   0 -22  -9   11.63   11.68
   0  22   9   29.12   19.26
   0 -22   9    4.10   11.42
   0 -22  -9    1.74   10.06
   0 -22  -9    0.04    6.60
   0  22  -9   -5.59   12.21
   0  22 -10   36.62   21.91
   0 -22  10   21.13   17.05
   0 -22 -10   31.70   17.92
   0  22  10   10.85   13.82
   0  22 -10   -7.26    9.20
   0 -22 -10    3.47    8.54
   0 -22  10    6.66   12.91
   0  22  10   11.87   13.31
   0 -22  10    1.36    6.62
   0  22  10    2.92   17.51
   0  22  10  -24.09   21.39
   0 -22  10   -9.19   13.49
   0 -22  10    7.19   10.57
   0 -22 -10   -3.09    4.27
   0 -22 -10   18.79   16.21
   0 -22  10    1.69    7.53
   0 -22 -10  -12.76   14.65
   0  22  11    6.96    9.05
   0  22 -11    5.86   10.41
   0  22  11    2.04   11.52
   0  22  11   10.74   12.85
   0 -22  11   18.66   15.62
   0 -22 -11   -1.63    7.07
   0 -22  11  -19.59   18.83
   0  22 -11   -9.83    9.66
   0  22  11    4.66    7.59
   0 -22 -11    3.29   10.51
   0 -22 -11    7.94    8.81
   0 -22  11    3.75    6.27
   0 -22  11  -21.47   16.99
   0  22 -11    1.34   11.92
   0 -22  11    0.76    7.06
   0 -22  11    3.63    7.69
   0 -22 -11  -15.11   15.61
   0 -22  12  101.91   35.34
   0  22 -12  115.47   28.59
   0 -22  12   83.72   30.97
   0  22  12  107.14   32.61
   0  22  12   87.74   33.82
   0  22 -12   77.30   33.43
   0 -22  12   97.43   34.37
   0 -22  12   99.96   29.92
   0 -22 -12   88.79   20.30
   0  22  12   66.69   33.21
   0 -22  12  105.44   34.11
   0  22  12  102.02   27.12
   0 -22 -12  110.45   28.04
   0 -22 -12  101.07   33.32
   0 -22  12  134.53   42.68
   0 -22 -12   79.52   34.14
   0  22 -12  142.46   42.42
   0 -22 -12  137.06   31.08
   0 -22  12  135.46   40.15
   0 -22 -13    2.38    7.50
   0  22  13   10.45   13.33
   0  22 -13    1.87   14.69
   0 -22  13    6.86   11.71
   0 -22 -13    9.81   15.53
   0 -22 -13   13.99   11.39
   0  22  13    6.61   13.66
   0 -22  13   -5.10   11.12
   0  22 -13  -31.28   21.53
   0 -22  13  -20.80   19.50
   0  22  13   12.59   15.93
   0  22 -13    6.62    9.08
   0 -22  13   13.11   14.43
   0 -22  13   12.81   12.70
   0  22  13   -0.28    7.10
   0 -22 -13   -2.05   13.44
   0 -22  13   17.88   18.13
   0 -22  14   -1.49    8.52
   0 -22 -14   23.69   14.53
   0 -22  14   16.98   15.65
   0  22  14  -30.04   22.88
   0 -22 -14    9.98   14.26
   0  22 -14    6.59   14.14
   0  22  14   22.68   17.48
   0 -22  14   11.61   11.03
   0  22 -14   17.02   15.54
   0 -22  14  -17.15   15.52
   0 -22 -14   -9.51   16.06
   0 -22  14   11.72   13.90
   0  22  14   11.59   17.84
   0 -22  14    2.97   14.91
   0 -22  15   62.06   37.83
   0  22 -15   80.46   35.71
   0 -22 -15   69.93   34.62
   0  22  15   89.47   40.46
   0  22  15  110.46   34.48
   0 -22  15   76.61   33.42
   0 -22 -15   92.54   36.05
   0 -22  15  118.82   38.45
   0 -22  15   40.44   25.25
   0  22  15   69.10   33.44
   0  22 -15  111.08   39.20
   0 -22 -15   54.23   22.75
   0 -22  15   88.76   34.35
   0 -22  15   58.95   26.46
   0 -22  16   -0.10    7.08
   0 -22  16    5.10   13.31
   0 -22 -16   -3.90    7.46
   0 -22  16   31.55   23.34
   0 -22 -16    8.29   19.88
   0  22 -16  -19.14   19.67
   0 -22 -16    5.60   14.55
   0 -22  16    5.11   16.94
   0  22 -16    9.34   16.06
   0 -22  16   18.11   16.69
   0  22  16  -33.29   23.31
   0 -22  16   -7.63   13.31
   0  22  16    5.80   18.55
   0  22 -17   39.79   26.63
   0  22  17   27.74   25.56
   0  22  17   72.37   35.06
   0 -22  17   18.13   18.06
   0 -22  17   29.80   23.15
   0  22  17   12.24   12.59
   0 -22  17   24.26   23.41
   0 -22  17   23.28   19.40
   0 -22  17    2.27    9.27
   0 -22 -17    4.94   11.61
   0 -22 -17   37.14   27.60
   0 -22  17   -0.12   10.43
   0  22  17   10.69   17.70
   0  22 -17   11.05   19.21
   0  22  18   38.19   30.69
   0 -22  18   -3.56   16.08
   0  22  18   45.26   25.24
   0 -22  18   45.06   28.09
   0 -22  18   26.60   20.25
   0  22 -18  -32.65   23.03
   0 -22 -18  -13.14   17.50
   0  22  18   10.01   17.57
   0  22  18   69.48   34.74
   0 -22  18   49.79   29.77
   0 -22 -18   30.38   23.24
   0  22 -18  -36.57   29.48
   0  22  19   67.72   39.21
   0  22  19   -5.09    8.61
   0  22  19   33.33   26.12
   0 -22  19  -26.37   22.49
   0 -22  19   29.44   23.87
   0 -22 -19  -22.89   26.37
   0  22  20   21.19   19.30
   0 -22  20   53.30   30.45
   0 -22  20   20.85   21.51
   0  23   0    4.99   10.36
   0 -23   0    4.93    9.39
   0 -23   0    4.22    8.50
   0 -23   0    2.62    6.97
   0  23   0    9.38    8.39
   0  23   0    7.73   14.32
   0  23   0   16.91   14.48
   0 -23   0   10.89    9.64
   0  23   0    4.43    3.36
   0 -23   0    9.47    8.95
   0 -23   0    5.40    3.84
   0  23   1  100.76   29.15
   0 -23  -1   75.26   18.31
   0  23  -1   69.74   25.98
   0 -23   1   55.06   19.53
   0  23  -1   79.65   18.88
   0 -23   1   81.71   21.74
   0 -23   1   56.68   22.47
   0 -23   1   56.88   15.16
   0 -23  -1   60.09    9.79
   0  23  -1   87.80   29.48
   0 -23  -1   73.56   21.01
   0  23   1  113.53   34.67
   0 -23  -1   66.73   22.81
   0 -23  -1   63.69   24.19
   0  23  -1   51.31   20.57
   0 -23   1   81.41   21.06
   0  23   1   76.01   25.71
   0 -23   1   55.78   16.62
   0  23   1   88.04   22.93
   0  23  -1   83.00   13.55
   0 -23   1   72.48   23.65
   0  23   1   68.78   12.54
   0  23  -2   15.43   16.08
   0 -23  -2   25.27   13.03
   0 -23   2   11.55    5.38
   0  23  -2   14.42   12.91
   0  23  -2   19.28    6.93
   0  23  -2   13.82   17.05
   0 -23  -2   22.58    4.95
   0  23   2   27.33    8.44
   0 -23  -2   26.33   15.92
   0  23   2   30.09   14.14
   0  23  -2   14.42    8.49
   0  23   2   22.58   15.32
   0 -23   2   25.60   10.08
   0 -23  -2   11.71   14.38
   0 -23  -2    8.39    6.70
   0 -23   2   30.42   15.93
   0  23   2   16.85   12.79
   0  23   2   28.08   12.19
   0 -23   2   12.12   10.23
   0 -23   2   10.52   12.03
   0  23   2   27.23   18.86
   0  23   3   13.77    8.50
   0 -23   3   26.34   14.29
   0  23  -3   18.59   17.34
   0 -23   3   14.48   12.38
   0 -23   3   14.39   14.01
   0  23   3   22.53   14.14
   0 -23   3   18.77   13.42
   0 -23   3   26.49   10.74
   0 -23   3   34.97   10.33
   0 -23  -3   28.17   17.20
   0  23  -3   23.07   17.28
   0 -23  -3   12.74   11.78
   0  23   3   26.38   19.66
   0 -23   3   31.15   18.97
   0 -23  -3   26.07   14.31
   0  23  -3   20.22   14.85
   0 -23  -3   18.00    9.41
   0  23   3   44.61   23.23
   0  23   3   11.57   12.73
   0  23  -3   11.54    7.79
   0 -23   4   25.66   16.67
   0  23   4   38.99   17.48
   0 -23  -4   49.69   14.22
   0 -23   4   42.21   10.39
   0  23  -4   49.18   23.85
   0  23  -4   45.57   19.55
   0  23   4   40.43   19.30
   0  23  -4   32.22    8.96
   0 -23  -4   46.07   21.28
   0  23   4   48.93   22.67
   0 -23   4   27.58    8.08
   0 -23  -4   44.08   17.73
   0 -23   4   27.87   15.65
   0 -23   4   40.71   18.22
   0 -23  -4   56.81   20.93
   0 -23   4   33.21   17.23
   0 -23   4   27.91   15.21
   0  23   4   60.45   26.65
   0  23  -5  163.19   39.83
   0 -23  -5  136.95   37.68
   0  23   5  165.77   37.67
   0  23  -5  156.61   15.70
   0 -23   5  147.39   36.36
   0 -23   5  159.09   34.44
   0  23  -5  159.93   35.91
   0 -23  -5  132.84   30.80
   0  23   5  189.26   41.52
   0 -23   5  170.04   18.00
   0  23   5  209.25   49.92
   0  23   5  166.25   37.00
   0 -23   5  157.62   37.01
   0 -23  -5  151.33   32.88
   0 -23  -5  173.46   26.21
   0 -23   5  143.20   35.94
   0 -23   5  152.10   35.24
   0 -23  -6    5.87   11.61
   0 -23   6   27.99   17.13
   0  23   6   38.18   24.27
   0  23   6   25.30   17.12
   0 -23  -6   38.30   17.44
   0  23   6   14.02   10.12
   0 -23   6   29.01    5.44
   0  23  -6   24.66   15.33
   0 -23   6   34.08   20.92
   0  23   6   24.39   16.90
   0 -23   6   14.82   11.82
   0  23  -6    5.88   11.70
   0 -23   6   51.00   21.84
   0 -23   6   22.34   15.91
   0 -23  -6   43.59   18.91
   0 -23  -6   36.59   13.10
   0 -23  -6   22.85    5.05
   0  23   7   -0.77   10.19
   0 -23   7   -5.34    9.44
   0 -23   7    3.93   11.27
   0  23   7    9.46   12.25
   0  23  -7    5.34   11.10
   0 -23  -7    1.98    7.48
   0 -23  -7   15.01    9.69
   0 -23   7    8.68    7.57
   0 -23  -7   10.43    4.14
   0 -23   7    8.45   10.97
   0 -23   7   -2.92    7.80
   0  23   7    9.53   11.20
   0 -23  -7   20.72   15.01
   0  23   7    4.69   12.29
   0  23  -7  -11.46   14.53
   0 -23   7   21.80   14.70
   0 -23  -7   20.77   16.55
   0 -23  -8  101.91   14.80
   0 -23  -8  136.94   31.60
   0 -23   8   74.97   28.38
   0  23   8  108.69   33.75
   0 -23  -8  131.35   39.63
   0 -23   8   68.59   30.11
   0 -23  -8  112.08   30.42
   0  23   8   91.57   30.15
   0 -23   8   79.38   28.64
   0 -23   8   97.39   29.28
   0  23   8  114.17   35.28
   0  23  -8  114.21   35.54
   0  23  -8   76.89   25.10
   0  23   8  101.48   35.43
   0 -23   8  118.38   26.99
   0 -23   8   90.29   28.72
   0 -23  -8  117.38   24.00
   0  23   9   83.10   28.82
   0 -23   9   27.89   17.64
   0 -23  -9   63.79   24.35
   0 -23  -9   60.86   18.73
   0  23  -9   77.89   31.00
   0 -23   9   49.73   25.35
   0 -23   9   38.95   17.45
   0  23   9   90.84   36.03
   0 -23  -9   86.25   24.51
   0  23   9   43.71   25.39
   0 -23  -9   49.65   11.70
   0 -23   9   37.62   19.99
   0 -23   9   53.04   22.46
   0  23  -9   25.59   17.46
   0  23   9   56.95   26.44
   0 -23  -9   32.75   20.31
   0 -23   9   62.68   24.59
   0 -23  10  230.22   49.34
   0  23 -10  211.64   41.16
   0 -23 -10  224.22   52.47
   0 -23  10  191.44   42.72
   0 -23  10  256.01   53.45
   0 -23 -10  300.86   45.66
   0 -23  10  237.07   41.34
   0  23  10  254.91   55.22
   0 -23  10  198.91   49.35
   0 -23 -10  298.60   53.12
   0 -23  10  224.60   48.11
   0 -23 -10  219.36   26.80
   0 -23 -10  272.51   39.68
   0  23  10  255.09   55.28
   0  23 -10  268.49   55.47
   0  23  10  241.16   48.72
   0  23  10  239.75   60.01
   0 -23 -11   -8.71   12.94
   0 -23  11  -11.48   15.36
   0 -23  11   -0.79    6.84
   0  23 -11   13.48   15.68
   0 -23 -11    3.83   10.74
   0 -23 -11   14.18   13.85
   0  23 -11   35.40   22.92
   0 -23  11   -2.31    6.77
   0 -23  11    9.45   10.59
   0  23  11    9.29   14.32
   0  23  11   -6.55   15.04
   0  23  11   20.02   16.85
   0 -23  11   15.58   14.34
   0  23  11   21.66   23.02
   0 -23 -11    2.57    6.98
   0  23 -11    9.90    8.30
   0 -23  11  -13.35   14.54
   0 -23  12   -3.64   10.89
   0 -23 -12    8.10    8.71
   0 -23 -12    9.40   10.75
   0 -23  12   -4.79    8.75
   0  23  12    6.26    9.47
   0  23  12    9.77   12.41
   0 -23  12  -16.43   18.50
   0  23 -12   -2.25   12.71
   0 -23  12  -19.35   16.15
   0  23 -12    6.93   13.02
   0  23 -12    2.30    7.89
   0 -23  12   -1.89    9.78
   0 -23  12   -6.83   11.52
   0  23  12   24.32   18.42
   0 -23 -12   14.82   18.94
   0 -23 -12   10.03   10.70
   0  23  12   -1.12   14.52
   0  23  13   50.62   23.95
   0 -23 -13   51.80   25.05
   0  23  13   38.78   28.08
   0 -23  13   37.25   23.18
   0  23 -13   22.87   16.70
   0 -23 -13   24.56   14.16
   0 -23 -13   32.09   21.41
   0 -23 -13   26.09   14.21
   0 -23  13   69.57   29.35
   0  23  13   31.29   22.76
   0 -23  13    6.31   13.04
   0  23 -13   31.37   21.23
   0 -23  13    9.68   11.56
   0 -23  13   26.80   21.91
   0  23 -13   84.30   25.39
   0 -23  14   48.10   25.76
   0  23  14   14.83   13.24
   0 -23  14  -21.27   15.83
   0  23  14   18.81   22.48
   0 -23 -14   17.39   13.11
   0 -23  14   20.60   19.52
   0  23  14   15.87   14.53
   0 -23  14   14.51   14.80
   0 -23  14   49.29   30.83
   0 -23  14   46.37   25.51
   0 -23 -14   29.01   15.88
   0  23 -14   37.00   26.32
   0 -23 -14    6.27   11.04
   0  23 -14    2.23   12.09
   0 -23  15   30.14   21.86
   0 -23  15  -48.07   22.59
   0  23  15   35.90   21.97
   0 -23  15   15.48   17.84
   0  23  15   29.79   25.22
   0 -23 -15   80.02   32.95
   0  23 -15   49.78   26.00
   0 -23  15   29.81   19.35
   0 -23  15   38.94   24.44
   0 -23  15   44.13   30.07
   0 -23 -15   26.08   22.39
   0 -23 -15   50.06   18.62
   0  23 -15    6.64   14.80
   0  23  15   40.11   27.56
   0 -23  16   41.71   23.41
   0 -23  16   54.80   31.13
   0 -23  16   33.94   21.72
   0 -23  16   18.47   20.71
   0 -23  16   33.44   23.55
   0  23 -16   24.06   20.37
   0  23 -16   25.88   27.29
   0  23  16   40.67   28.21
   0 -23  16   30.56   22.77
   0  23  16    5.46   16.57
   0 -23 -16   51.67   28.75
   0 -23 -16   24.71   22.43
   0 -23 -17   12.62   22.65
   0  23  17  -39.27   29.50
   0 -23  17    6.13   16.06
   0 -23 -17   21.29   18.32
   0  23  17   -4.58   17.33
   0 -23  17    0.24   10.86
   0 -23  17   32.23   21.57
   0  23  17   13.10   12.94
   0  23  17   48.73   30.08
   0 -23  17   -3.69   10.63
   0 -23  17   23.16   20.34
   0 -23  17   22.33   22.60
   0  23 -17   -4.44   16.28
   0  23 -17   25.52   22.14
   0  23  18   23.95   25.84
   0  23 -18    2.24   12.10
   0 -23  18   -1.63    8.13
   0  23  18   55.21   36.32
   0  23 -18  -10.78   18.90
   0 -23 -18  -34.16   27.63
   0 -23  18   11.95   17.54
   0 -23  18   13.46   14.34
   0 -23  18  -15.38   17.37
   0 -23 -18    1.09   10.80
   0  23  18  -14.69   15.74
   0  23  18   -0.14   13.04
   0  23  19  -13.56   20.75
   0 -23  19   14.75   19.32
   0  23  19   17.36   20.19
   0  23  19   -8.51   13.03
   0 -23  19   -4.82   13.30
   0 -24   0  114.73   30.82
   0  24   0  118.32   32.28
   0  24   0  118.33   15.83
   0 -24   0  132.47   35.51
   0 -24   0  118.19   23.42
   0 -24   0  114.33   26.84
   0  24   0   95.58   30.09
   0  24   0  120.13   26.06
   0 -24   0  110.37   26.25
   0  24   0   84.27   30.55
   0 -24   1   71.41   25.50
   0  24  -1   26.73   15.76
   0 -24  -1   71.24   24.02
   0 -24   1   54.63   22.33
   0  24  -1   77.30   26.41
   0  24  -1   51.78   22.01
   0  24   1   72.66   26.07
   0  24  -1   77.28   18.95
   0  24   1   62.23   24.93
   0 -24   1   65.38   17.24
   0  24   1   45.30   10.37
   0 -24  -1   55.17   18.16
   0  24   1   53.83   25.26
   0 -24   1   64.39   17.09
   0 -24  -1   57.05   16.10
   0 -24   1   51.76   18.34
   0 -24   1   63.32   20.60
   0 -24  -1   66.41   25.65
   0  24  -1   52.10   10.64
   0  24   1   50.04   17.49
   0  24  -2    6.45   11.35
   0  24  -2    0.50    4.53
   0 -24   2   -2.06    6.78
   0 -24   2    2.05    9.32
   0 -24  -2   -1.87    4.97
   0  24   2   -0.71    6.07
   0  24  -2    3.63   12.14
   0 -24   2   -2.98    8.15
   0  24   2    2.10    2.86
   0 -24  -2    5.68   13.12
   0 -24  -2   -0.81    6.96
   0 -24  -2    5.81   11.90
   0  24   2    3.41   11.60
   0 -24   2    0.29    4.07
   0  24   2    9.12   10.59
   0  24  -2   -2.52   10.03
   0 -24   2   -7.25    7.15
   0  24  -2    3.98    3.48
   0  24   2   -4.31    8.83
   0  24  -3   83.61   17.23
   0 -24   3   89.32   28.04
   0 -24   3  102.09   18.28
   0  24   3  130.27   40.10
   0  24   3  141.33   37.23
   0 -24  -3   85.77   26.17
   0  24  -3   77.62   27.35
   0 -24   3  112.47   31.94
   0  24  -3   94.37   29.09
   0 -24   3   67.16   22.58
   0  24   3   77.87   27.45
   0  24   3  108.59   27.19
   0 -24  -3   90.14   23.96
   0 -24   3  102.80   19.01
   0 -24   3  104.95   30.54
   0 -24   3   97.58   28.56
   0 -24  -3  101.15   20.61
   0  24  -3   63.72   25.74
   0 -24  -3  114.16   33.15
   0  24   4   15.35   13.61
   0  24   4   -0.91    7.13
   0 -24  -4    8.21   13.14
   0 -24  -4    1.73    5.61
   0 -24  -4    5.40    6.84
   0 -24   4    1.98   10.74
   0  24  -4    7.74    4.98
   0  24  -4   13.37   15.39
   0 -24   4    7.52    4.99
   0  24  -4    4.17   12.87
   0 -24  -4    4.57   10.90
   0 -24   4   13.61   11.79
   0  24   4    1.97   11.28
   0 -24   4    5.22    4.92
   0  24   4    1.10    7.92
   0 -24   4    3.49    9.53
   0 -24   4    0.84    8.95
   0 -24   4    0.64    7.86
   0 -24   5   -2.18    6.54
   0  24   5  -15.98   13.32
   0 -24  -5   14.43   12.97
   0 -24  -5    7.54   13.32
   0 -24  -5   13.56   11.33
   0  24   5    2.27    6.90
   0 -24   5   10.66   10.79
   0 -24   5   -3.62   12.95
   0  24   5  -11.92   17.42
   0  24  -5    4.51    9.63
   0 -24   5   -6.87   10.46
   0 -24  -5    8.37    8.61
   0 -24   5    9.35   12.07
   0  24  -5    5.60   10.42
   0 -24   5    9.00    4.60
   0  24   5   11.79   16.27
   0 -24   6   47.96   23.20
   0 -24  -6   55.67   15.93
   0 -24   6   43.19   21.52
   0 -24   6   43.48   19.46
   0  24   6   63.63   26.02
   0  24   6   51.52   27.67
   0 -24  -6   35.10   18.81
   0  24   6   34.24   18.80
   0  24  -6   45.59   23.17
   0 -24   6   55.94   24.46
   0  24  -6   61.64   22.59
   0  24   6   55.84   21.30
   0 -24   6   45.60    6.70
   0 -24   6   35.67   18.10
   0 -24  -6   43.52   19.17
   0 -24  -6   39.76   22.85
   0 -24  -7    2.38    5.58
   0  24  -7  -10.76   14.40
   0  24   7   -0.95   10.98
   0 -24   7   -7.76    9.73
   0 -24  -7   -0.30    1.29
   0  24  -7  -24.89   16.22
   0 -24  -7   24.27   17.91
   0  24   7  -24.51   17.90
   0 -24   7   -4.03    8.89
   0 -24   7   -3.96   11.25
   0  24   7    6.01   10.54
   0 -24   7   -3.21    9.48
   0  24   7   -0.52   14.84
   0 -24   7   -9.81   10.47
   0 -24  -7   -1.92   10.46
   0 -24  -7    9.07   10.60
   0  24   8   22.67   20.19
   0 -24  -8   23.68   18.11
   0  24   8    7.12   11.75
   0  24  -8   13.95   13.23
   0 -24  -8   13.26   11.79
   0 -24   8   14.23   13.40
   0 -24   8   11.93   12.68
   0 -24   8   19.84   18.60
   0 -24   8   36.28   19.87
   0 -24   8   12.67   12.09
   0  24   8    6.52   12.47
   0 -24   8   11.98    9.11
   0 -24  -8   18.13   10.55
   0  24   8   11.15   13.66
   0 -24  -8    9.34    4.78
   0  24  -8   19.07   16.09
   0 -24  -8   15.07   15.34
   0 -24   9   90.99   30.03
   0 -24   9  110.01   38.21
   0  24   9  126.19   35.30
   0 -24  -9  104.37   35.88
   0  24  -9   83.89   32.20
   0  24   9   89.91   34.12
   0 -24  -9  109.44   29.22
   0  24  -9   93.30   28.43
   0  24   9  132.81   44.85
   0 -24   9  100.53   35.22
   0 -24   9  113.81   33.81
   0 -24  -9   93.33   33.41
   0  24   9   78.87   29.78
   0 -24  -9  117.18   25.30
   0 -24   9  117.70   37.31
   0 -24  -9   85.12   29.39
   0 -24   9   92.37   25.16
   0 -24  10   22.24   16.12
   0  24  10   39.84   29.17
   0  24  10   42.72   23.24
   0 -24 -10   37.35   17.07
   0  24  10   53.52   27.50
   0  24 -10   41.51   19.74
   0 -24 -10   29.29   14.53
   0 -24  10   30.95   20.64
   0 -24 -10   33.53   22.56
   0  24 -10    2.14   13.63
   0  24  10   16.38   17.52
   0 -24  10    2.93   12.29
   0 -24  10   30.38   18.52
   0 -24 -10   22.35   15.39
   0 -24  10   19.79   16.18
   0 -24  10   21.09   14.25
   0 -24  11  -16.20   13.85
   0  24 -11   32.48   21.62
   0  24  11   30.48   14.72
   0 -24 -11   50.35   20.45
   0 -24 -11   31.34   15.12
   0  24 -11   30.78   20.07
   0 -24  11   48.01   23.71
   0 -24 -11   27.43   18.97
   0  24 -11   25.99   15.74
   0  24  11   20.40   16.52
   0 -24 -11   24.04   19.38
   0  24  11   12.36   14.43
   0  24  11   29.89   25.54
   0 -24  11   32.47   22.17
   0 -24  11   15.68   13.98
   0 -24  11   11.18   11.64
   0 -24  11   34.37   22.40
   0 -24  12   51.41   24.13
   0 -24 -12   45.21   22.50
   0  24  12   75.27   37.05
   0 -24  12   51.39   21.60
   0 -24 -12   51.78   20.82
   0  24 -12   85.05   26.24
   0 -24  12   27.24   20.17
   0 -24  12   22.83   17.70
   0 -24  12   51.70   25.23
   0  24 -12   86.21   35.29
   0  24 -12   29.87   22.11
   0 -24 -12   78.78   34.91
   0 -24  12   53.57   24.76
   0  24  12   50.78   26.32
   0 -24 -12   47.15   18.67
   0  24  12   76.09   29.80
   0 -24  13   -7.05   11.18
   0  24  13    0.86   11.48
   0 -24 -13   -3.82    7.93
   0 -24  13   -7.00   15.77
   0 -24  13    4.91   12.19
   0 -24  13    1.17    6.28
   0 -24  13   14.61   15.22
   0 -24  13  -34.09   25.68
   0  24 -13   -4.27    7.92
   0 -24 -13    0.23   10.93
   0  24 -13   -6.07   12.41
   0 -24 -13   -7.11   12.54
   0  24  13  -26.17   25.43
   0 -24 -13   -6.92   12.53
   0  24  13   29.21   22.92
   0  24 -13   35.30   22.29
   0 -24 -14   88.00   37.81
   0 -24  14   67.77   31.24
   0 -24  14   97.35   36.72
   0  24  14   91.77   39.02
   0 -24  14  130.64   40.94
   0  24  14  135.47   43.10
   0 -24 -14  100.22   35.25
   0  24 -14   66.75   31.76
   0 -24  14   69.64   27.97
   0  24  14   39.87   20.82
   0 -24  14   27.47   24.92
   0 -24 -14   76.25   25.15
   0  24 -14   95.98   41.41
   0 -24  15   12.35   16.89
   0  24 -15   11.08   16.94
   0 -24  15   -5.57   11.16
   0 -24 -15   28.04   24.81
   0  24  15  -11.04   19.52
   0 -24  15   25.95   21.44
   0 -24  15   40.63   23.90
   0 -24  15   11.72   21.55
   0 -24 -15  -19.93   18.81
   0  24 -15  -44.13   28.76
   0  24  15  -27.14   20.13
   0 -24  16   34.26   26.00
   0 -24  16    3.57   11.42
   0 -24  16   37.32   23.24
   0  24 -16   -9.61   15.90
   0  24  16   37.66   29.08
   0 -24  16   22.75   23.28
   0 -24 -16   48.42   25.38
   0  24  16  -16.54   21.00
   0 -24  16   29.71   23.42
   0  24 -16   20.49   19.20
   0 -24 -16    2.84   13.55
   0 -24  17  -20.67   18.12
   0 -24  17  -10.36   16.33
   0 -24  17    2.57   11.39
   0  24 -17   18.77   27.77
   0 -24 -17    4.58   19.24
   0 -24  17   13.00   21.77
   0  24 -17   29.81   25.60
   0 -24 -17   12.54   14.90
   0 -24  17   30.30   23.75
   0 -24  17   31.59   21.70
   0  24  17  103.29   44.89
   0  24  17   48.68   31.23
   0  24  17   16.28   14.60
   0  24  18   -6.94   16.73
   0  24 -18  -15.28   19.88
   0 -24  18   20.38   19.37
   0  24 -18   11.34   26.25
   0 -24 -18   23.77   24.84
   0  24  18   20.79   21.48
   0 -24  18   22.01   22.08
   0 -24  18    5.54   11.10
   0  24  18  -19.90   17.10
   0 -24  18   27.92   27.75
   0 -24 -18   29.86   23.51
   0 -24  18   35.13   24.19
   0 -24  19   26.90   24.97
   0  24  19  -10.10   19.63
   0 -24  19   18.32   21.04
   0  24  19   -6.32   17.28
   0 -25   0    6.28    9.17
   0  25   0    9.66   11.75
   0  25   0   11.25    8.67
   0 -25   0   15.67   15.66
   0 -25   0    0.07    6.73
   0  25   0    4.65   10.35
   0  25   0    3.26    3.79
   0  25   0    4.10   12.73
   0 -25   0   25.73   13.65
   0 -25   0   -4.97    6.62
   0 -25   1   53.91   22.76
   0 -25   1   66.38   22.75
   0 -25  -1   61.65   20.48
   0 -25  -1   78.35   19.46
   0  25  -1   68.27   26.69
   0  25   1   52.20   23.12
   0 -25  -1   99.79   31.98
   0  25   1   61.02   11.57
   0  25   1   56.94   26.27
   0 -25   1   82.10   23.39
   0 -25   1   91.32   28.20
   0  25  -1   55.20   16.87
   0  25   1   96.79   30.97
   0 -25   1   87.51   20.85
   0  25  -1   41.97   21.42
   0  25  -1   72.45   26.37
   0  25   1   55.10   18.43
   0 -25  -1   62.97   24.16
   0  25  -1   63.66   11.63
   0  25  -2   54.46   22.52
   0  25   2   19.68   12.64
   0  25  -2   31.36   18.03
   0  25   2   40.00    9.95
   0  25   2   26.09   28.39
   0  25  -2   46.55   14.12
   0  25   2   39.43   19.60
   0 -25  -2   39.02   13.42
   0 -25   2   64.47   24.94
   0  25  -2   17.37   15.69
   0 -25   2   32.81   11.63
   0 -25  -2   36.50   16.09
   0  25   2   30.90   18.85
   0 -25   2   48.28   13.50
   0 -25  -2   47.12   21.88
   0 -25  -2   44.43   21.84
   0 -25   2   31.47   15.50
   0 -25   2   42.05   21.42
   0  25  -3   35.60   12.20
   0  25   3   31.62   20.33
   0  25   3   27.24   18.47
   0 -25  -3   39.84   17.59
   0 -25  -3   26.10   10.35
   0  25  -3    3.10    9.36
   0  25  -3   42.20   20.08
   0  25  -3   15.26   14.54
   0  25   3   30.62   15.94
   0 -25   3   42.43   12.18
   0 -25   3   33.23   19.75
   0 -25   3   48.21   13.42
   0 -25   3   32.34   17.91
   0 -25  -3   51.66   21.58
   0 -25   3   19.50   13.89
   0 -25   3   23.08   15.65
   0  25   3   28.67   21.00
   0 -25  -3   13.47   13.30
   0 -25   3   37.35   17.32
   0 -25  -4   53.39   15.55
   0  25   4   55.74   26.62
   0  25   4   59.36   22.62
   0 -25   4   58.90   12.82
   0  25  -4   72.09   27.08
   0  25  -4   59.65   12.55
   0 -25   4   55.65   22.76
   0 -25   4   37.80   18.95
   0  25   4   44.14   19.81
   0 -25  -4   42.09   19.53
   0 -25   4   60.24   12.91
   0  25   4   56.23   24.24
   0 -25   4   36.21   21.48
   0 -25   4   35.94   18.28
   0  25   4   68.54   31.75
   0 -25  -4   60.23   21.16
   0 -25   4   57.41   23.34
   0  25  -4   41.41   20.19
   0 -25  -4   63.33   25.90
   0  25   5    9.29   16.99
   0  25   5   -2.15    7.24
   0 -25  -5   14.12   12.90
   0  25  -5   10.63   11.85
   0  25   5    0.89    8.97
   0  25  -5  -13.70   14.50
   0 -25  -5    1.54   11.10
   0 -25  -5    6.05    7.78
   0 -25   5    1.35    6.88
   0 -25   5    7.45    9.92
   0 -25   5   -0.28    7.06
   0  25   5   11.66   13.04
   0 -25   5   -2.25    7.35
   0 -25  -5   -0.11    7.47
   0 -25   5    8.62   15.75
   0  25  -6  145.90   36.35
   0 -25   6  121.49   37.12
   0  25  -6  134.29   39.53
   0  25   6   87.67   34.08
   0 -25   6  109.58   31.18
   0  25   6  117.69   34.99
   0 -25   6  104.49   30.77
   0 -25  -6  131.05   32.26
   0 -25   6  121.95   35.74
   0  25   6  107.78   32.38
   0 -25  -6  152.42   34.53
   0 -25   6  153.40   39.11
   0 -25  -6  149.81   40.77
   0 -25  -6  169.02   26.83
   0  25   6  125.11   33.65
   0 -25   7   17.08   13.93
   0 -25  -7   32.97   16.89
   0 -25   7   19.75   14.25
   0  25   7   22.32   16.84
   0  25   7   40.41   25.38
   0 -25   7   33.47   24.21
   0  25   7   34.52   21.58
   0  25  -7   43.85   22.07
   0 -25  -7   29.70   16.04
   0 -25   7   46.06   19.12
   0  25  -7   32.36   18.50
   0 -25  -7   49.20   15.60
   0  25   7   17.10   15.31
   0 -25   7   45.16   22.36
   0 -25  -7   21.29   16.70
   0  25   8    1.38    8.81
   0 -25   8   31.35   19.80
   0  25  -8   12.66   12.23
   0 -25   8   21.94   19.27
   0  25   8   25.33   19.12
   0  25   8  -20.30   17.48
   0 -25   8   34.30   20.11
   0 -25   8    1.43    8.60
   0 -25  -8    7.54    8.06
   0 -25  -8   32.39   19.41
   0  25   8   21.98   20.55
   0 -25   8    9.79   11.90
   0 -25  -8   13.01   16.60
   0  25  -8   36.44   22.16
   0 -25  -8   29.31   16.10
   0 -25  -9   90.63   26.42
   0 -25   9   46.15   24.13
   0  25   9   51.49   24.95
   0 -25   9   86.89   29.63
   0  25   9  104.93   34.20
   0  25  -9   99.01   30.04
   0 -25  -9   85.28   36.54
   0 -25   9   88.61   33.76
   0 -25  -9   71.56   27.06
   0 -25   9   69.26   30.31
   0  25  -9   70.81   31.19
   0 -25  -9   78.29   20.66
   0  25   9   79.11   27.78
   0 -25   9   69.35   21.69
   0 -25   9   64.97   25.89
   0  25   9   61.81   32.04
   0 -25  10   31.53   20.78
   0  25  10   -8.65   13.16
   0 -25 -10   23.90   17.84
   0 -25  10   10.89   13.27
   0  25 -10   17.96   14.35
   0 -25 -10    6.12   10.49
   0 -25 -10   21.97   12.57
   0 -25  10   15.88   17.81
   0 -25  10   15.29   13.67
   0  25  10   18.97   22.58
   0 -25  10    9.37   10.21
   0  25  10   25.05   22.11
   0 -25  10   21.78   19.39
   0  25 -10   21.40   18.64
   0  25  10   18.40   17.75
   0 -25 -10   24.19   14.99
   0 -25  11   -7.95   14.35
   0 -25 -11   12.46   11.65
   0 -25  11   -2.68   10.97
   0 -25  11    3.52    9.66
   0 -25  11    7.70   11.49
   0 -25  11    8.01    9.27
   0  25  11   -2.40    9.41
   0  25 -11  -12.47   17.02
   0  25 -11    9.50   12.48
   0  25  11    6.01   10.75
   0 -25 -11    8.76   10.64
   0 -25 -11   -3.06    8.48
   0 -25 -11   -9.13   16.50
   0 -25  11    1.26    9.34
   0  25 -11    2.63   10.29
   0  25  11   30.87   27.13
   0  25  12  -31.89   25.94
   0 -25  12  -13.01   15.17
   0 -25  12    1.05    7.41
   0 -25  12   17.99   16.90
   0 -25 -12   15.78   12.40
   0  25 -12   -3.97   16.21
   0  25 -12  -10.94   11.54
   0  25 -12  -12.78   15.76
   0 -25 -12    3.84   13.64
   0 -25  12   12.54   17.44
   0  25  12    0.97   17.16
   0  25  12    1.33    9.87
   0 -25 -12   -1.82    6.98
   0 -25 -12   -6.49   15.18
   0 -25  12   32.93   22.16
   0 -25  12   11.19   13.55
   0 -25 -13   64.80   33.47
   0 -25  13   79.76   31.43
   0  25  13   28.20   25.11
   0  25 -13  108.08   39.36
   0 -25  13   85.59   32.26
   0  25 -13   66.63   23.33
   0  25  13   50.11   29.07
   0 -25 -13   85.97   25.39
   0 -25  13   58.05   30.51
   0  25  13   96.33   34.45
   0 -25  13   65.12   34.35
   0 -25  13   95.64   30.49
   0  25 -13   82.32   33.95
   0 -25 -13   89.87   34.09
   0 -25  13   47.84   26.63
   0 -25  14   27.69   17.30
   0 -25 -14   50.99   26.25
   0 -25  14   32.39   21.47
   0  25  14   24.41   20.38
   0  25 -14    3.85   21.27
   0  25  14  -20.93   22.54
   0  25 -14   19.37   20.39
   0 -25  14   28.11   21.26
   0 -25 -14   23.01   21.87
   0 -25  14   13.54   26.46
   0 -25  14   34.48   23.82
   0  25  14   73.57   39.46
   0 -25 -15   48.37   25.21
   0 -25  15   82.27   34.45
   0 -25 -15   84.18   39.01
   0  25 -15   25.36   22.74
   0 -25  15   55.81   28.60
   0  25  15   30.51   27.24
   0 -25  15   52.69   28.33
   0  25 -15   39.13   26.33
   0  25  15   26.89   26.13
   0 -25  15   49.52   32.15
   0 -25  15   31.14   18.18
   0 -25  16   10.00   19.18
   0 -25  16  -29.44   22.70
   0 -25 -16    8.83   18.03
   0 -25  16    1.13    5.20
   0 -25 -16   -7.72   11.44
   0 -25  16   -9.83   14.99
   0  25 -16   -8.62   15.75
   0 -25  16   27.82   21.24
   0  25  16  -13.39   18.93
   0  25  16  -26.57   24.49
   0  25  16  -10.50   11.35
   0  25 -16  -10.36   16.87
   0  25  17    9.59   19.10
   0  25  17   26.70   19.09
   0  25 -17   -5.13   14.67
   0  25 -17   -1.01   13.32
   0  25  17   72.08   41.43
   0 -25  17    2.39   17.55
   0 -25  17   18.57   15.90
   0 -25  17   41.15   24.12
   0 -25 -17   -1.60   12.84
   0 -25  17  -42.19   27.50
   0 -25  17  -10.86   20.69
   0 -25 -17  -14.45   16.76
   0  25  18   12.10   13.70
   0  25  18    0.74    8.38
   0 -25  18  -12.57   21.63
   0 -25 -18   32.92   28.98
   0  25  18   20.08   24.21
   0 -25  18    5.55   13.56
   0  25 -18   22.39   21.88
   0  25  19  -79.46   45.15
   0 -26   0   65.67   18.06
   0 -26   0   62.51   21.14
   0  26   0   72.75   29.85
   0 -26   0   56.48   23.34
   0 -26   0   58.52   20.34
   0 -26   0   63.96   24.30
   0  26   0   68.31   27.56
   0  26   0   76.21   26.56
   0  26   0   58.09   11.04
   0  26   0   59.72   18.24
   0  26  -1  203.93   20.89
   0  26  -1  271.84   37.42
   0 -26   1  234.92   39.89
   0  26   1  209.36   21.12
   0  26  -1  253.66   47.76
   0  26   1  209.23   50.90
   0  26   1  258.69   51.29
   0  26  -1  188.28   47.26
   0 -26   1  229.19   40.17
   0 -26   1  177.24   39.01
   0 -26  -1  236.05   33.39
   0 -26   1  233.46   48.11
   0 -26  -1  256.43   46.35
   0 -26  -1  257.01   50.39
   0  26   1  191.76   43.21
   0  26  -1  260.18   51.44
   0 -26  -1  219.86   38.25
   0  26   1  229.27   37.59
   0 -26   2   46.10   15.96
   0 -26   2   21.06   12.80
   0 -26  -2   38.48   19.10
   0  26  -2   28.43   11.56
   0  26   2   33.41   15.24
   0 -26  -2   37.74   13.78
   0 -26   2   24.50   16.99
   0 -26  -2   50.17   22.16
   0  26  -2   28.91   17.17
   0  26  -2   27.94   19.36
   0 -26  -2   32.18   15.10
   0  26   2   37.59   24.47
   0  26   2   30.10    8.52
   0  26  -2   35.59   20.90
   0  26   2   43.19   21.83
   0  26   2   45.93   22.19
   0 -26   2   35.20   18.10
   0  26   3   43.47   18.62
   0  26   3   27.10   18.66
   0  26  -3   17.17   15.53
   0  26  -3   35.82   11.80
   0  26   3   36.92   23.23
   0 -26   3   21.58   15.26
   0 -26   3   37.17   16.85
   0 -26   3   24.14   16.56
   0 -26   3   24.23   16.21
   0  26  -3   19.24   17.11
   0 -26  -3   44.90   13.94
   0 -26   3   46.87   23.65
   0 -26  -3   32.84   18.66
   0  26   3   46.25   22.87
   0 -26  -3   15.08   15.09
   0  26  -3   37.60   23.01
   0 -26  -3   60.55   20.30
   0  26  -4   31.96   17.79
   0  26   4   42.80   21.21
   0  26   4   53.40   25.12
   0  26   4   30.40   17.53
   0 -26   4   58.18   23.73
   0  26   4   26.49   23.47
   0 -26  -4   32.28   12.14
   0 -26  -4   47.54   19.72
   0 -26  -4   37.79   20.28
   0  26   4   38.08   20.44
   0 -26   4   33.78   17.13
   0  26  -4   33.97   18.68
   0 -26   4   17.56   16.24
   0 -26   4   21.68   14.34
   0 -26  -4   44.27   23.14
   0 -26   4   49.42   23.19
   0  26   5   -3.10   11.20
   0 -26   5    0.91    9.45
   0  26   5   -3.07    7.03
   0 -26  -5   -9.10   11.35
   0 -26  -5    0.00    5.32
   0 -26   5    7.70   10.40
   0  26   5  -10.70   15.25
   0 -26  -5    6.64    9.42
   0 -26   5   19.03   16.13
   0  26   5    8.59   10.59
   0 -26   5    4.48    8.62
   0  26   5   -3.04   14.95
   0  26  -5  -11.92   13.31
   0 -26  -5   -6.28   12.32
   0  26  -5   -9.32   13.21
   0 -26   5   -3.65    7.33
   0  26   6   14.65   13.61
   0 -26   6   16.00   15.92
   0  26   6   -4.24   11.06
   0 -26   6    9.65   15.13
   0 -26   6    5.08    8.97
   0  26   6    3.33   13.35
   0  26  -6   -6.27   10.85
   0 -26  -6   14.66   13.21
   0  26  -6    9.94   13.62
   0 -26  -6    7.79   14.01
   0 -26  -6    7.79    7.37
   0 -26   6   15.27   14.41
   0  26   6    5.70    9.16
   0 -26   6    1.54    8.15
   0 -26  -6   17.87   14.08
   0 -26  -7   20.43   14.96
   0  26   7   19.29   16.26
   0  26   7   22.22   21.98
   0 -26  -7    0.53    6.04
   0 -26   7   16.40   15.24
   0  26   7    5.45   14.90
   0  26  -7    6.89   14.06
   0 -26   7    1.77    9.30
   0 -26   7   13.25   13.18
   0  26   7   20.62   16.78
   0 -26   7    1.41    8.05
   0  26  -7   11.33   16.34
   0 -26  -7   10.19   15.28
   0 -26  -7   20.92   14.10
   0 -26   7   14.54   17.92
   0  26   8   98.90   36.30
   0 -26   8   89.23   29.62
   0 -26  -8   90.17   34.18
   0 -26  -8   98.36   22.63
   0  26   8   77.10   35.72
   0  26  -8  115.90   38.66
   0 -26  -8  113.42   31.10
   0  26  -8  101.85   29.90
   0  26   8  103.11   35.45
   0 -26   8   66.66   27.27
   0 -26   8  141.50   38.37
   0  26   8   85.07   34.21
   0 -26   8  128.94   39.00
   0 -26  -8  111.94   30.72
   0 -26   8  109.00   37.87
   0 -26  -9  -21.71   20.43
   0  26  -9   10.13   14.48
   0 -26   9   -4.97   10.75
   0 -26  -9    3.94    8.63
   0  26   9   15.03   25.75
   0  26   9   34.16   20.98
   0 -26   9   19.87   18.92
   0 -26   9  -13.91   14.05
   0 -26  -9   18.82   15.61
   0  26   9   -2.48   13.11
   0  26   9   -1.81   10.47
   0  26  -9   14.42   13.92
   0 -26   9    4.51   11.81
   0 -26  -9   19.11   15.78
   0 -26   9   19.95   16.37
   0 -26 -10   56.31   22.39
   0 -26  10   32.20   20.32
   0 -26  10   38.05   25.83
   0 -26 -10   64.93   26.02
   0  26  10    5.01   14.36
   0 -26  10   35.62   21.77
   0  26  10   41.73   27.72
   0  26  10   34.15   25.41
   0  26 -10   38.34   19.72
   0 -26 -10   32.90   24.45
   0 -26  10   12.24   12.99
   0 -26  10   35.18   16.87
   0 -26  10   47.12   24.88
   0  26  10   61.69   30.46
   0 -26 -10   53.36   17.99
   0  26 -10   10.18   16.94
   0  26 -11  100.25   30.88
   0 -26  11   76.39   34.10
   0  26  11  165.62   54.69
   0 -26  11   95.05   35.54
   0 -26  11  122.36   38.22
   0  26 -11  122.68   40.57
   0 -26 -11   84.99   35.64
   0  26 -11  128.30   41.93
   0 -26 -11  111.98   29.99
   0 -26 -11  116.70   36.56
   0 -26  11   89.32   28.40
   0  26  11  122.28   38.13
   0 -26  11  120.02   38.49
   0 -26  11   56.37   26.56
   0 -26 -11  123.19   28.09
   0  26  11   68.17   29.31
   0 -26  12  -18.48   17.43
   0 -26 -12   -8.02    9.00
   0 -26  12   13.20   15.25
   0  26  12   12.38   15.06
   0 -26  12   -9.03   12.17
   0 -26 -12    1.17    8.88
   0  26 -12   30.44   24.20
   0 -26  12    5.15    6.96
   0  26 -12   15.01   13.43
   0  26  12   -4.50   14.42
   0  26  12   35.53   24.34
   0 -26  12   10.46   16.57
   0 -26  12   -2.83   13.86
   0 -26 -12  -45.17   26.67
   0  26 -12   -5.94   16.19
   0 -26 -13   11.91   18.80
   0 -26  13   48.31   27.00
   0 -26 -13   39.74   22.88
   0  26 -13   21.45   19.76
   0  26  13    3.40   11.36
   0 -26  13   -1.48   11.17
   0 -26  13   33.66   19.21
   0  26  13   65.78   29.38
   0 -26 -13   43.94   19.29
   0  26  13   31.06   27.97
   0  26 -13   19.52   20.62
   0 -26  13   15.28   19.65
   0  26 -13   19.85   14.61
   0 -26  13   34.28   20.60
   0 -26  13   30.69   24.93
   0  26  14  -17.90   19.81
   0 -26  14    4.64    8.87
   0 -26 -14   17.00   20.32
   0  26 -14   23.77   22.55
   0 -26  14   -0.43   12.90
   0 -26  14    5.60   11.37
   0  26  14   17.83   25.73
   0  26  14  -19.40   17.18
   0 -26  14   -8.68   13.75
   0 -26  14  -39.97   29.27
   0 -26 -14    5.59   11.73
   0  26 -14   46.77   27.58
   0 -26  15   -5.50   12.41
   0 -26 -15    3.23   12.24
   0  26 -15    2.89   14.21
   0  26  15  -34.99   26.29
   0 -26  15    3.83   11.33
   0 -26  15   22.50   17.07
   0 -26  15  -36.23   28.13
   0  26  15    3.01   14.68
   0 -26  15   -6.17   10.87
   0  26 -15   -7.03   16.60
   0 -26 -15  -44.28   31.68
   0 -26  16   10.15   13.25
   0 -26 -16    2.73   10.77
   0 -26  16   31.44   22.72
   0 -26  16   -2.29   10.82
   0  26 -16  -62.18   32.73
   0 -26  16   52.37   29.76
   0 -26  16   80.93   40.75
   0  26  16    2.92    8.08
   0 -26 -16   -8.99   17.04
   0  26 -16  -21.07   23.82
   0  26  16  -13.03   18.78
   0  26  16   25.77   25.30
   0  26  17   32.01   28.38
   0 -26 -17   16.35   18.20
   0 -26  17  -31.86   24.91
   0  26 -17  -60.99   31.93
   0  26  17    4.44   16.61
   0 -26  17  -42.43   31.26
   0 -26 -17   52.08   32.73
   0 -26  17   13.84   16.46
   0 -26  17   83.89   34.87
   0  26 -17    7.48   16.68
   0 -26  18  -34.58   30.25
   0  26  18  -67.10   39.46
   0  26 -18   17.34   22.32
   0  27   0    5.92    7.77
   0  27   0    0.10   11.95
   0 -27   0    1.04    9.08
   0 -27   0    3.43    7.29
   0  27   0   10.75   13.02
   0  27   0    5.26   11.23
   0 -27   0   -0.08    4.49
   0 -27   0    3.18    9.98
   0  27   1   -2.69    7.78
   0 -27  -1   22.17   17.39
   0 -27  -1    9.39    7.71
   0  27  -1   29.19   18.66
   0  27   1   18.06   18.65
   0  27   1   21.01   15.76
   0 -27  -1   28.13   20.46
   0 -27   1   -4.19    8.39
   0  27  -1   26.61   19.90
   0  27  -1   24.34   18.18
   0 -27   1    3.28   10.75
   0  27   1    9.57   13.43
   0 -27  -1   10.05   10.89
   0  27  -1    7.43    7.10
   0 -27   1   -1.02   11.21
   0  27  -2    8.63   12.76
   0 -27   2    3.20    9.62
   0  27  -2   14.21   15.96
   0 -27  -2    2.26    9.87
   0 -27  -2    6.66    6.60
   0  27  -2    6.51    6.20
   0  27   2  -10.66   11.18
   0 -27   2    2.87    6.28
   0  27   2   -4.13   11.36
   0  27  -2   -0.90    8.42
   0 -27   2    5.89   14.28
   0 -27  -2    6.16   10.40
   0  27   2   -4.54   11.39
   0 -27  -2   -2.10    9.31
   0  27   2  -10.11   14.25
   0  27   3   27.86   15.99
   0 -27  -3   37.99   14.32
   0  27  -3   13.62   14.21
   0 -27   3   16.34   12.13
   0 -27  -3   26.29   17.36
   0  27   3   43.57   24.72
   0 -27   3   19.81   16.72
   0 -27   3    7.55   11.64
   0  27  -3   27.35   15.57
   0 -27  -3   20.88   17.82
   0  27   3   33.62   21.65
   0 -27  -3   37.11   16.63
   0  27   3   16.94   18.20
   0 -27   3   38.79   23.04
   0  27  -3   20.75   17.22
   0 -27   3    8.44   10.79
   0  27  -3   16.64    8.36
   0 -27   4  163.70   41.77
   0 -27   4  142.31   38.72
   0  27   4  195.45   52.77
   0  27   4  158.18   39.07
   0 -27   4  144.63   35.58
   0  27  -4  158.55   39.73
   0 -27   4  117.19   35.22
   0 -27  -4  210.16   48.85
   0  27   4  210.13   48.00
   0  27  -4  189.70   45.82
   0 -27  -4  160.45   26.88
   0 -27  -4  168.66   35.86
   0 -27  -4  179.77   39.39
   0  27   4  204.93   41.86
   0  27   4  172.90   43.97
   0 -27   4  152.47   38.93
   0 -27  -5   35.95   12.65
   0 -27   5   34.86   20.58
   0  27  -5   11.64   14.66
   0  27  -5   31.51   20.11
   0 -27  -5   40.08   19.32
   0 -27  -5   60.34   28.69
   0 -27   5   39.93   19.41
   0  27   5   63.25   25.65
   0  27   5   43.59   22.23
   0 -27   5   39.11   20.29
   0 -27  -5   20.11   13.64
   0  27   5   33.17   16.71
   0 -27   5   26.18   18.48
   0  27   5   50.16   27.18
   0  27   5   80.55   30.89
   0 -27   5   58.85   25.78
   0 -27  -6   48.13   22.51
   0 -27  -6   35.84   18.44
   0  27   6   41.95   21.52
   0 -27   6   72.42   28.40
   0  27  -6   53.58   26.49
   0  27   6   51.44   23.63
   0 -27   6   35.65   19.28
   0  27  -6   59.80   24.69
   0 -27   6   18.42   15.94
   0 -27   6   43.22   22.81
   0  27   6   46.58   27.06
   0 -27  -6   41.53   14.38
   0 -27  -6   48.56   25.70
   0  27   6   16.11   20.02
   0 -27   6   32.20   19.71
   0 -27  -7   51.59   21.15
   0 -27   7   20.50   16.25
   0  27   7   61.59   32.74
   0  27  -7   38.39   23.28
   0 -27  -7   60.35   23.29
   0 -27   7   42.10   23.76
   0  27   7   40.17   22.13
   0  27   7   38.10   22.43
   0 -27   7   33.15   21.85
   0 -27  -7   52.48   15.85
   0  27   7   41.60   23.41
   0 -27   7   54.53   25.02
   0  27  -7   50.63   24.62
   0 -27   7   56.53   27.63
   0 -27  -7   32.29   24.29
   0  27   8  -37.84   22.56
   0  27   8   -4.12   12.28
   0  27  -8   31.88   22.05
   0  27   8    2.87   12.67
   0  27   8    9.18   12.33
   0 -27  -8   -1.61   10.67
   0 -27   8   -9.39   12.60
   0 -27  -8   11.64   14.14
   0 -27   8   18.52   17.97
   0 -27   8    5.46   10.22
   0 -27   8    1.55    8.39
   0 -27  -8   20.60   12.01
   0  27  -8   -1.19    8.30
   0 -27  -8    1.02    9.02
   0 -27   8   13.18   13.98
   0 -27   9   -3.37    7.54
   0 -27   9   14.77   16.50
   0  27   9   41.08   23.70
   0 -27   9   -5.87   10.12
   0  27   9    1.62   10.09
   0  27  -9   36.94   20.07
   0  27   9   20.38   18.64
   0 -27  -9    5.87    9.55
   0 -27  -9   -3.09    9.32
   0  27  -9    9.75   17.67
   0 -27   9    1.55    9.12
   0 -27  -9    0.00   10.61
   0  27   9   11.79   16.33
   0 -27  -9   -2.27    5.48
   0 -27   9   19.17   17.62
   0 -27 -10   61.65   26.33
   0  27  10   36.41   28.05
   0 -27  10   60.83   29.28
   0  27 -10   56.47   28.50
   0  27 -10   45.92   22.29
   0 -27 -10   62.74   19.21
   0  27  10   73.40   30.30
   0 -27  10   49.03   26.04
   0 -27  10   97.31   36.08
   0 -27  10   31.96   20.89
   0 -27 -10   34.54   23.67
   0  27  10   42.52   25.25
   0 -27 -10   39.68   18.70
   0 -27  10   51.34   19.24
   0 -27  10   59.90   27.12
   0 -27  11    8.66   11.91
   0 -27 -11   20.81   20.58
   0  27  11    0.84   13.10
   0 -27  11    1.53   11.05
   0 -27  11  -18.90   16.79
   0 -27 -11    6.26   12.52
   0  27 -11    0.30    8.76
   0 -27 -11   13.57   11.88
   0  27  11   17.81   18.77
   0  27  11    2.11   11.00
   0  27 -11   32.69   23.39
   0 -27  11   44.47   27.29
   0 -27  11  -13.78   15.57
   0 -27  11   22.90   14.58
   0  27  12   27.94   27.55
   0 -27  12   42.19   25.78
   0 -27  12    1.63    8.56
   0 -27 -12   -0.37    7.82
   0  27 -12   43.48   26.25
   0 -27 -12  -13.04   19.30
   0  27  12   -8.24   13.80
   0  27  12    8.80   14.52
   0 -27  12    6.55   15.12
   0 -27 -12   15.83   13.60
   0  27 -12   -3.34   10.33
   0 -27  12   19.69   19.63
   0 -27  12   -8.99   11.26
   0 -27 -12   18.55   20.59
   0  27 -12    0.87   10.94
   0 -27  12   16.37   15.39
   0  27 -13    7.26   21.36
   0 -27  13    5.81   11.94
   0  27  13   -1.22   11.75
   0 -27  13  -18.76   18.46
   0 -27 -13    6.85   10.17
   0  27  13    3.87   11.76
   0  27 -13   18.49   20.43
   0 -27  13  -15.66   13.07
   0 -27  13  -26.86   20.77
   0 -27 -13   -8.29   15.79
   0  27  13    4.46   14.28
   0 -27  13   -8.22   17.20
   0  27 -13   36.01   18.51
   0 -27 -13   10.37   10.80
   0 -27  13   -4.05   12.98
   0 -27  14  -30.35   24.74
   0  27  14   -7.37   13.15
   0  27 -14   14.37   17.14
   0 -27  14   -1.47    9.22
   0 -27  14    8.12   11.42
   0 -27 -14    3.21   10.13
   0  27  14    9.92   16.57
   0 -27  14   12.13   15.73
   0  27 -14    9.74   16.06
   0 -27 -14   -6.56   15.10
   0 -27  14   -4.85   13.75
   0  27  14  -25.30   26.39
   0  27  15  -49.07   32.67
   0  27 -15   44.51   28.05
   0 -27 -15   30.02   22.43
   0 -27  15   62.23   31.20
   0 -27  15  -20.29   23.69
   0 -27  15   13.89   16.57
   0 -27 -15   14.39   20.10
   0  27  15   29.19   28.61
   0 -27  15   76.14   32.80
   0  27 -15   15.71   20.46
   0 -27 -16   -4.76   12.51
   0 -27  16   -6.06   13.20
   0  27 -16  -18.58   19.20
   0  27  16   41.39   30.36
   0  27 -16   10.08   17.39
   0  27  16  -23.57   24.89
   0 -27  16   35.55   29.87
   0 -27  16   -2.56   16.13
   0 -27 -16   -3.58   17.66
   0 -27  16   41.77   26.98
   0 -27 -17   -4.29    9.37
   0 -27  17    4.22    8.53
   0 -27 -17   26.89   13.83
   0 -27  17  -11.69   21.21
   0 -27  17   -1.12   14.49
   0  27 -17  -16.89   19.76
   0  27  17   32.40   27.03
   0 -27  18  -49.58   30.33
   0  27 -18   41.98   28.50
   0  28   0   10.61   13.19
   0  28   0    8.09   12.89
   0  28   0   17.00   11.06
   0 -28   0   21.28   20.53
   0  28   0    6.23   12.13
   0 -28   0    1.37    5.72
   0 -28   0    6.75    8.61
   0 -28  -1   -2.53    5.05
   0  28   1   32.01   23.00
   0  28   1    3.02    9.69
   0  28  -1   -9.75    8.27
   0  28  -1    5.30   12.18
   0 -28   1   11.33   13.73
   0  28   1   -4.41    7.96
   0  28  -1  -15.14   17.73
   0 -28   1  -16.10   14.94
   0 -28  -1    4.11    8.58
   0 -28  -1    6.76    9.50
   0 -28   1    1.71    7.58
   0  28   1   -7.04   12.30
   0  28  -1   -2.22    9.35
   0 -28  -1    5.46   12.25
   0  28   2    8.34   15.44
   0 -28   2  -26.52   19.04
   0 -28  -2    9.87   10.14
   0  28   2   -2.78    8.39
   0  28   2   -5.36   13.49
   0  28  -2   -8.45   13.41
   0 -28   2    9.64   12.77
   0 -28   2   -2.37    8.66
   0 -28  -2    0.07   11.27
   0 -28  -2    2.32    7.39
   0 -28  -2   -6.12    6.44
   0 -28   2    1.79    6.95
   0  28  -2   -9.31    7.45
   0  28  -2    1.03   12.30
   0  28   2    5.58   11.71
   0  28  -2  -30.68   18.61
   0  28   3  265.76   47.54
   0 -28  -3  195.81   42.45
   0 -28   3  204.73   44.65
   0  28   3  234.58   57.25
   0  28  -3  228.06   52.44
   0 -28  -3  208.77   30.99
   0 -28   3  211.68   48.62
   0  28  -3  241.93   49.36
   0 -28   3  202.39   46.87
   0 -28   3  247.98   50.43
   0 -28  -3  203.96   47.51
   0  28   3  245.68   51.89
   0  28   3  238.63   52.10
   0 -28  -3  218.17   40.66
   0 -28   3  204.76   41.14
   0 -28  -4   27.12   11.84
   0  28   4   51.75   25.83
   0 -28   4   22.51   17.28
   0  28   4   17.04   15.47
   0 -28   4   52.77   24.65
   0 -28   4   53.36   25.26
   0  28   4    4.49    9.87
   0  28   4   38.60   23.32
   0  28  -4   31.92   23.33
   0 -28  -4   32.43   17.01
   0  28   4   42.99   27.51
   0 -28   4   15.43   13.24
   0  28  -4   25.30   18.30
   0 -28  -4   12.31   14.28
   0 -28  -4   22.95   14.89
   0 -28   4   37.51   19.76
   0 -28  -5   50.48   22.28
   0 -28  -5    8.76    8.90
   0  28  -5   16.34   16.58
   0 -28   5   39.45   22.31
   0 -28   5   19.34   14.97
   0 -28   5   25.59   20.21
   0  28   5    4.02   10.35
   0 -28   5   38.45   19.56
   0 -28   5    2.40    9.42
   0  28   5   22.68   19.68
   0 -28  -5   36.33   19.56
   0  28   5   18.53   18.72
   0  28  -5  -10.69   15.75
   0  28   5   23.12   18.51
   0  28   5   30.19   19.28
   0 -28  -5   24.81   23.43
   0 -28   6   -7.12   12.93
   0 -28   6    4.94   10.58
   0  28   6   -0.98   10.98
   0 -28  -6   -2.86   13.58
   0 -28  -6    0.81    9.18
   0  28   6   30.30   20.46
   0  28   6  -59.19   25.66
   0  28   6   11.71   15.28
   0  28   6  -13.21   15.50
   0 -28  -6   -2.01    9.52
   0 -28   6   -3.68    8.89
   0  28  -6  -14.13   14.75
   0 -28   6   15.36   15.51
   0 -28  -6    3.39    6.22
   0 -28   6   11.00   12.63
   0  28  -6   -1.35    9.38
   0 -28   7   13.75   14.57
   0  28  -7   -3.37   11.41
   0 -28   7    3.22    9.01
   0 -28  -7    0.14    8.56
   0  28   7   -3.97   19.02
   0 -28  -7   18.23   14.28
   0 -28   7   -2.57   11.23
   0 -28   7   -3.59    9.08
   0 -28  -7   -3.90   12.99
   0 -28   7    6.39   11.87
   0 -28  -7   -3.59    6.23
   0  28   7    7.05   13.78
   0  28   7   -3.78   12.22
   0  28   7  -26.91   23.91
   0  28  -7   -8.49   13.48
   0 -28  -8  106.84   32.57
   0 -28  -8   98.13   30.71
   0 -28   8   82.16   32.17
   0  28  -8   82.26   34.26
   0  28  -8   93.49   33.17
   0 -28  -8   65.17   30.60
   0 -28  -8  127.95   23.85
   0 -28   8   96.80   36.05
   0 -28   8  110.52   34.79
   0  28   8   95.58   41.26
   0  28   8   99.01   35.62
   0 -28   8  106.79   34.09
   0  28   8   58.36   28.25
   0 -28   8   70.78   32.72
   0  28   8   74.73   30.54
   0 -28  -9    0.87    6.92
   0 -28  -9   -3.25    5.91
   0  28   9   16.96   18.09
   0  28  -9   23.61   18.07
   0  28   9   -2.65   11.45
   0 -28   9  -22.52   19.37
   0 -28   9   16.72   15.48
   0 -28   9   10.76   12.95
   0  28  -9    5.10    9.70
   0 -28  -9   -7.21   14.37
   0 -28   9    6.61   12.10
   0  28   9  -37.85   24.51
   0  28   9  -38.56   28.75
   0 -28  -9   -7.09   10.20
   0 -28   9  -22.11   18.03
   0 -28  10   33.28   22.72
   0  28 -10   32.98   19.81
   0  28  10   35.15   22.78
   0  28 -10   11.25   15.67
   0  28  10   13.10   18.64
   0 -28  10   55.77   29.30
   0 -28 -10   39.95   29.31
   0  28  10   35.17   23.36
   0 -28 -10   33.32   19.94
   0 -28  10   38.95   23.91
   0 -28  10    4.86   12.47
   0 -28  10   27.20   20.02
   0 -28 -10   40.97   19.59
   0  28  11   82.36   36.01
   0 -28 -11   71.37   25.57
   0 -28  11   39.35   24.38
   0 -28  11   83.76   37.11
   0 -28 -11   99.84   34.86
   0  28 -11  114.39   40.00
   0 -28  11   49.57   25.01
   0 -28  11   54.51   26.29
   0 -28 -11   45.45   26.96
   0  28  11   80.62   39.61
   0  28  11   76.89   32.62
   0 -28  11  111.98   39.90
   0  28 -11   67.36   26.04
   0  28 -12  -21.35   18.63
   0 -28  12  -13.27   19.12
   0  28  12  -23.71   23.08
   0 -28  12  -36.67   23.64
   0  28  12  -22.18   20.64
   0 -28 -12   19.21   14.57
   0  28 -12   -7.35   11.94
   0  28  12   23.35   19.57
   0 -28  12    7.00   13.62
   0 -28  12  -25.34   20.60
   0 -28  12    7.64   12.53
   0 -28 -12   -1.51   12.40
   0 -28 -12   14.37   15.60
   0  28 -12   32.05   23.92
   0 -28 -13   -5.94   15.69
   0  28  13  -27.16   26.78
   0  28 -13   13.48   17.75
   0  28  13   20.70   19.84
   0  28  13  -10.65   16.74
   0 -28  13  -30.89   21.35
   0 -28  13   -8.93   11.32
   0  28 -13    4.26   13.10
   0 -28 -13  -27.80   21.06
   0 -28  13   -0.45    9.08
   0 -28  13    2.25   12.69
   0 -28  13   12.10   15.45
   0 -28 -14   20.99   18.95
   0  28  14   21.21   21.05
   0 -28  14   30.97   22.55
   0  28  14   31.78   27.99
   0 -28  14   20.29   24.70
   0  28  14   39.66   28.30
   0  28 -14  -26.59   23.54
   0  28 -14  -36.48   26.04
   0 -28  14    7.50   14.31
   0 -28 -14   18.14   22.27
   0 -28  14   13.18   16.52
   0 -28  15    7.98   21.11
   0 -28  15    2.47    9.81
   0 -28  15   25.55   21.97
   0  28  15   37.09   28.27
   0 -28  15   32.95   24.93
   0 -28 -15   18.29   20.58
   0  28 -15  -11.60   17.71
   0 -28 -15   -6.61   12.63
   0  28 -15    6.54   16.01
   0  28  15   11.62   17.72
   0 -28  16    4.74   11.11
   0 -28  16  -26.17   22.88
   0  28  16   52.05   34.40
   0 -28 -16   -0.83    8.02
   0  28  16   -9.26   18.38
   0 -28 -16  -15.17   18.80
   0 -28  16  -18.37   22.00
   0 -28  16   32.40   26.20
   0  28 -16  -42.30   28.83
   0  28 -16  -40.99   27.58
   0 -28  17   33.92   23.72
   0 -28  17   64.47   36.62
   0  28 -17  -25.27   21.47
   0  28  17   10.84   18.81
   0 -28  17   -5.90   17.04
   0 -29   0    3.28    7.54
   0  29   0    9.42   14.29
   0 -29   0    3.68   11.37
   0 -29   0   25.98   16.87
   0  29   0   -6.96   14.53
   0  29   0   10.56   14.08
   0  29   0  -11.01    9.93
   0  29   1   50.58   28.15
   0 -29  -1   51.09   24.15
   0  29  -1   62.26   29.83
   0 -29   1   75.45   29.04
   0  29   1   49.64   17.83
   0 -29   1   95.45   28.05
   0  29   1   77.98   31.33
   0  29  -1   80.21   32.23
   0 -29   1   68.98   29.18
   0  29   1   67.33   30.11
   0  29  -1   75.77   20.74
   0  29  -1   89.86   33.48
   0 -29  -1   54.05   21.37
   0 -29  -1   79.56   32.30
   0 -29  -1   74.35   20.26
   0 -29  -2   69.38   28.51
   0 -29  -2   35.63   18.49
   0  29   2   89.66   31.95
   0  29   2   58.08   26.68
   0  29  -2   74.65   30.05
   0  29  -2   61.23   27.56
   0  29   2   56.81   23.89
   0 -29  -2   47.66   16.22
   0  29   2   69.60   23.68
   0 -29  -2   55.79   21.02
   0  29  -2   49.09   25.58
   0 -29   2   33.57   17.62
   0  29  -2   21.74   11.26
   0 -29   2   62.38   26.61
   0 -29   2   56.53   24.64
   0 -29   2   72.08   29.73
   0  29   3    1.85   11.64
   0  29   3  -25.64   22.39
   0 -29  -3  -13.02   13.83
   0  29   3  -32.34   17.92
   0 -29  -3    0.64   12.61
   0 -29   3   16.81   24.40
   0 -29   3  -10.39   11.01
   0 -29  -3    0.50    6.11
   0 -29   3   10.57   11.75
   0 -29   3    0.62    5.84
   0  29  -3  -12.22   15.05
   0 -29  -3   -2.18    4.78
   0  29  -3   -9.66   13.66
   0  29   3    3.06   11.94
   0 -29   3   -0.42   10.74
   0  29   4    2.49   10.61
   0 -29  -4   12.01   12.42
   0  29  -4    8.40   12.01
   0 -29   4   24.99   15.61
   0  29   4  -22.56   22.60
   0 -29   4   19.12   18.88
   0  29   4   -2.93   11.07
   0 -29  -4    0.41    4.62
   0 -29   4   -1.23    8.82
   0 -29  -4    0.83   12.05
   0 -29   4   -4.25   11.51
   0  29   4   -5.73   10.69
   0  29   4   25.90   17.18
   0  29  -4    9.19   11.12
   0 -29   4  -11.45   11.66
   0 -29  -4   30.76   21.28
   0  29  -5   -7.15   12.08
   0 -29  -5    6.03    9.43
   0  29   5   -3.22    9.95
   0  29   5  -10.98   17.48
   0 -29  -5    3.25   10.73
   0 -29   5    3.03   11.39
   0  29   5   -3.72   14.73
   0  29   5   10.58   12.22
   0 -29  -5   -2.98   12.23
   0 -29   5   18.25   17.26
   0  29   5  -17.13   17.57
   0  29  -5   -0.49    9.43
   0 -29   5    2.00   12.82
   0 -29   5   -1.49    8.05
   0 -29   5  -10.46   11.83
   0 -29  -5    2.03    6.90
   0  29  -6  -14.59   16.76
   0 -29  -6   26.63   19.98
   0  29   6  -49.80   25.03
   0 -29  -6    6.18   16.85
   0 -29   6   -7.11   13.44
   0 -29  -6    0.70    8.32
   0 -29  -6   -0.56    5.39
   0 -29   6   -4.80   10.85
   0  29   6    5.23   16.47
   0 -29   6    5.17   10.89
   0  29  -6  -15.62   16.18
   0 -29   6   25.54   18.03
   0 -29   6    4.30    9.83
   0  29   6  -15.59   18.24
   0  29   6   18.74   16.48
   0  29   6   -2.40    9.22
   0 -29   7   65.14   29.02
   0  29   7   27.21   20.43
   0 -29  -7   86.50   28.65
   0  29  -7   34.74   23.62
   0 -29  -7   48.51   22.79
   0  29   7   70.62   31.47
   0  29  -7   36.51   22.31
   0 -29   7   72.65   31.60
   0 -29   7   48.35   25.05
   0  29   7   41.81   28.21
   0 -29   7   39.61   24.59
   0  29   7   32.47   20.14
   0 -29  -7   55.60   27.71
   0 -29  -7   56.89   17.14
   0 -29   7   63.71   27.48
   0  29   7   37.42   22.25
   0  29  -8   22.04   16.52
   0  29   8   15.76   16.82
   0  29   8   32.22   26.34
   0  29   8   44.15   22.23
   0 -29  -8   16.00   17.54
   0 -29   8   29.40   19.38
   0 -29   8   36.56   21.96
   0 -29   8   23.80   20.71
   0 -29  -8   14.10   13.21
   0 -29  -8   32.41   18.40
   0 -29   8   41.86   24.36
   0 -29   8    3.97   11.16
   0  29   8   35.91   22.25
   0  29  -8   18.41   20.49
   0 -29  -9   16.38   14.26
   0 -29  -9   -6.22   14.68
   0  29  -9  -11.79   14.44
   0 -29   9   -7.14    9.79
   0 -29   9   35.59   22.09
   0  29   9   13.48   18.40
   0  29  -9    1.21    9.77
   0 -29   9  -23.16   19.72
   0 -29  -9    6.13   10.79
   0  29   9  -10.61   17.30
   0 -29   9   19.14   16.57
   0  29   9  -10.36   15.42
   0 -29   9   -3.02   13.02
   0 -29 -10   22.87   16.66
   0 -29  10    3.25   10.37
   0  29  10  -16.49   19.07
   0  29 -10    2.07    9.58
   0 -29  10    6.37   12.21
   0 -29  10   -8.87   15.06
   0  29 -10  -15.00   17.83
   0 -29  10    8.12   12.68
   0 -29 -10   -4.67   11.00
   0  29  10   -2.20   17.47
   0 -29  10   -1.40    9.31
   0 -29 -10   48.08   28.38
   0  29  10   10.32   15.77
   0 -29 -11   21.74   15.75
   0 -29  11  -18.14   20.13
   0 -29  11  -20.25   18.14
   0  29 -11    0.50    6.94
   0  29  11   -6.39   11.41
   0 -29  11   52.66   31.91
   0 -29 -11  -22.03   22.91
   0  29  11   27.48   22.57
   0 -29  11   -3.41   11.23
   0  29 -11  -24.14   24.17
   0  29  11    3.30   13.08
   0 -29  11   -8.64   14.05
   0 -29 -11    6.31   10.99
   0 -29 -12   16.27   14.86
   0 -29 -12   17.36   18.80
   0 -29 -12    9.67   14.33
   0  29  12   48.06   27.49
   0 -29  12   42.18   25.62
   0 -29  12  -11.44   16.87
   0  29 -12   -2.78   13.72
   0  29  12  -21.96   18.78
   0  29  12    6.47   19.81
   0  29 -12    7.49   14.81
   0 -29  12   11.18   13.65
   0  29 -12   12.83   14.20
   0 -29  12  -18.74   17.78
   0 -29  12    5.29   15.10
   0  29  13  -24.94   23.46
   0 -29  13  -27.76   22.47
   0 -29  13    5.72   10.11
   0 -29  13   -1.26   10.43
   0 -29 -13   -3.58   10.36
   0  29 -13   33.85   25.32
   0  29  13    5.43   17.08
   0 -29 -13  -21.58   21.57
   0 -29  13   -3.13   17.85
   0  29 -13    5.86   15.84
   0  29  13   -9.51   15.03
   0 -29  13    4.25    9.77
   0  29  14  -15.09   20.32
   0 -29 -14   -9.52   15.18
   0  29 -14   13.49   19.15
   0 -29  14   19.56   22.87
   0  29 -14  -20.75   22.43
   0  29  14    8.53   20.15
   0 -29 -14    9.62   14.94
   0 -29  14   45.59   28.29
   0 -29  14    9.79   13.63
   0 -29  14  -22.59   21.34
   0  29  14  -23.15   22.80
   0 -29 -15   50.89   33.68
   0  29 -15   -1.72   14.49
   0  29  15  -75.61   38.86
   0 -29  15   -4.36    9.08
   0  29  15   37.32   28.50
   0 -29 -15   10.61   15.99
   0 -29 -15   10.03   16.14
   0 -29  15   -5.85   12.89
   0 -29  15    8.30   12.89
   0  29 -15   60.72   34.44
   0 -29  15  -10.91   21.74
   0 -29  16   81.67   41.89
   0 -29 -16    9.26   13.90
   0 -29  16  -48.87   29.80
   0 -29  16   47.50   27.29
   0  29 -16  -26.27   23.36
   0 -29 -16  -14.26   22.67
   0  29  16   -3.31   17.31
   0  29 -17   15.52   19.85
   0 -29  17   18.76   19.00
   0  30   0   -0.80    9.87
   0  30   0  -21.28   13.50
   0 -30   0   -0.31    6.57
   0 -30   0  -18.29   17.10
   0  30   0  -12.48   16.09
   0 -30   0    1.75    8.11
   0  30  -1  169.39   47.72
   0  30   1  146.61   42.49
   0 -30  -1  130.57   38.52
   0 -30   1  126.86   32.39
   0 -30   1  143.62   40.53
   0 -30  -1  130.22   37.58
   0  30   1  132.13   40.80
   0  30  -1  130.76   41.23
   0  30   1  121.40   42.89
   0 -30  -1  134.91   32.74
   0  30  -1  100.22   33.37
   0  30  -1  138.75   28.43
   0  30   1  140.48   32.67
   0 -30   1  111.90   37.26
   0 -30   2   12.19   11.62
   0  30  -2   37.98   22.30
   0 -30  -2   46.09   24.21
   0  30   2   34.03   20.86
   0 -30   2   14.93   16.28
   0 -30  -2   37.59   14.21
   0 -30   2   23.95   18.27
   0 -30  -2   37.71   18.36
   0 -30   2   17.61   18.41
   0  30   2    5.80   10.14
   0 -30  -2   28.93   18.90
   0  30  -2   20.90   18.35
   0  30  -2   25.24   18.57
   0  30   2    7.62   11.15
   0  30   2   14.23   17.63
   0  30   3   -9.15   13.93
   0  30  -3   -1.21    9.31
   0 -30   3    7.28   15.06
   0 -30  -3    2.96    8.30
   0  30   3   -0.64   18.27
   0 -30   3   15.43   15.28
   0  30   3    2.77    8.40
   0 -30  -3    6.90   11.83
   0 -30  -3   -1.33    8.62
   0 -30   3    1.02    7.67
   0  30   3   -0.36   13.52
   0 -30  -3    0.04    3.85
   0 -30   3    2.87    7.53
   0 -30   3    4.95    9.11
   0  30  -3    7.51   13.70
   0 -30   4   -0.38    7.50
   0 -30  -4    1.20    4.74
   0  30  -4  -17.90   18.17
   0  30  -4  -10.51   16.52
   0  30   4   12.79   18.96
   0  30   4    4.94   11.97
   0 -30  -4   32.72   19.74
   0 -30   4   -5.50   10.01
   0  30   4  -14.23   13.69
   0 -30   4   22.16   16.31
   0 -30   4    1.74   10.32
   0  30   4   -1.87    8.71
   0 -30   4  -10.53   16.05
   0 -30  -4   -0.19    8.37
   0 -30  -4    7.24    8.11
   0  30   4   -0.94   15.70
   0 -30  -5   -8.09   12.39
   0 -30   5   -2.04    8.24
   0 -30  -5    5.90   12.84
   0 -30   5   16.33   16.08
   0  30   5    5.71   11.90
   0  30   5    6.53   10.65
   0 -30  -5   13.22   10.90
   0  30  -5    5.04    9.49
   0 -30   5    8.08   14.13
   0  30   5   31.58   26.62
   0 -30  -5   11.38   10.77
   0  30   5   25.09   14.16
   0  30   5   25.76   16.98
   0 -30   5   -6.92   11.17
   0  30  -5    6.46   15.47
   0 -30   5   -1.88   10.98
   0  30  -6   47.76   24.54
   0  30   6   -1.35   13.02
   0  30   6   39.67   27.98
   0 -30   6   21.01   20.33
   0 -30   6   18.52   15.91
   0  30  -6   30.15   23.62
   0 -30   6   31.55   22.46
   0 -30  -6   33.82   21.26
   0 -30  -6   21.78   15.71
   0 -30  -6   10.21    7.69
   0  30   6   14.04   16.93
   0  30   6   -8.19   12.79
   0  30   6   24.33   17.92
   0 -30  -6   20.50   19.00
   0 -30   6   12.91   15.71
   0 -30   6   25.58   18.51
   0  30   7   18.41   18.00
   0  30  -7   29.77   18.11
   0  30   7   -6.15   12.85
   0 -30   7   20.57   19.24
   0 -30  -7   12.04   13.41
   0 -30   7   28.68   22.23
   0  30   7   29.31   24.68
   0 -30  -7   23.24   22.80
   0  30   7    4.02   11.05
   0  30   7    3.36   17.11
   0  30  -7   17.96   16.65
   0 -30   7    1.53   10.39
   0 -30   7   23.00   18.26
   0 -30   7   12.67   15.04
   0 -30  -7   27.82   18.18
   0 -30  -8   22.13   16.23
   0 -30   8   -1.19    7.35
   0 -30  -8  -13.47   12.92
   0 -30   8   10.01   16.91
   0  30   8   17.31   19.98
   0  30   8    2.28   13.26
   0 -30   8   -8.35   12.70
   0 -30   8  -14.45   16.54
   0  30   8   -8.05   14.43
   0  30   8   14.42   15.36
   0 -30  -8   -0.45   13.13
   0  30  -8    0.09   14.52
   0 -30   8   -0.84   12.49
   0  30  -8    0.44   11.69
   0  30   9   11.14   16.03
   0 -30   9    6.40   12.93
   0  30   9    9.58   14.10
   0  30  -9  -16.08   19.25
   0 -30   9   -0.33    9.75
   0 -30   9   -7.00   14.64
   0 -30   9  -27.10   18.85
   0 -30  -9    5.94   11.57
   0 -30   9   -8.13   16.58
   0 -30  -9   25.93   24.21
   0  30  -9   -5.23   13.38
   0 -30  -9    4.62   10.64
   0  30   9   -8.25   16.54
   0 -30  10   23.46   16.70
   0  30 -10  -16.60   14.96
   0 -30  10   50.81   32.13
   0  30  10   18.63   17.79
   0 -30 -10   19.78   15.87
   0  30  10   54.16   28.71
   0 -30  10   25.07   20.80
   0 -30  10   26.53   17.26
   0  30  10   14.34   23.64
   0 -30  10   -7.81   15.40
   0 -30 -10   17.22   20.38
   0  30 -10    3.90   11.47
   0 -30 -10    2.59    8.95
   0 -30 -11   31.50   24.95
   0 -30  11   20.19   17.34
   0 -30  11   -7.54   12.66
   0  30  11   38.43   26.09
   0  30 -11   24.71   21.37
   0 -30 -11   40.96   22.31
   0 -30  11   17.89   18.50
   0 -30  11   -0.23    9.70
   0  30 -11   29.35   20.61
   0 -30 -11   12.19   13.05
   0  30  11    4.13   19.55
   0 -30  11   28.88   24.11
   0  30  11   -1.70   10.63
   0 -30  12   -0.68    8.08
   0 -30 -12   27.57   17.41
   0 -30  12  -13.82   17.00
   0  30  12    1.81    7.86
   0  30 -12    9.40   17.39
   0  30  12   14.51   19.87
   0 -30  12  -23.84   22.07
   0 -30 -12  -16.25   16.48
   0  30  12   38.92   26.13
   0  30 -12   26.95   17.66
   0 -30  12  -14.69   16.88
   0 -30  12   42.75   25.30
   0 -30 -12    4.94   15.05
   0  30 -12  -14.45   18.40
   0  30  13  -13.70   18.28
   0  30 -13  -11.65   19.67
   0  30  13  -33.26   32.46
   0 -30  13    9.14   14.07
   0 -30 -13   -8.51   20.95
   0 -30 -13    1.78    7.59
   0 -30  13  -13.52   17.17
   0  30  13  -11.61   14.64
   0 -30  13   40.66   27.32
   0 -30  13    9.12   19.53
   0 -30  13    1.48   12.41
   0  30 -13  -24.65   21.72
   0  30  14   26.87   21.19
   0  30  14   16.89   18.84
   0 -30  14    2.15    7.04
   0  30 -14  -46.72   31.00
   0 -30  14   14.69   18.68
   0 -30 -14   25.53   22.77
   0 -30  14    3.55   17.15
   0 -30  14   11.36   14.68
   0  30  14   38.01   33.46
   0  30 -14  -28.28   24.75
   0 -30 -14  -13.34   16.91
   0 -30  15   27.64   22.18
   0 -30 -15    5.71   13.47
   0 -30  15   16.95   18.29
   0  30  15   51.50   31.94
   0  30 -15  -14.33   19.93
   0  30 -15   21.70   22.47
   0 -30 -15    0.31   11.95
   0 -30  15   20.84   19.83
   0  30  15   32.40   28.12
   0 -30  15   -0.79    9.55
   0 -30  16   32.15   24.57
   0 -30  16   35.52   24.29
   0 -30  16   -6.21   17.29
   0  30 -17   11.49   15.70
   0  31   0   -4.52   12.62
   0 -31   0   -9.19   10.74
   0 -31   0   38.21   22.96
   0  31   0    9.60   14.22
   0 -31   0  -24.91   19.08
   0  31   0  -12.40   17.12
   0  31   0   -5.89    8.94
   0 -31   1   16.07   15.70
   0 -31  -1  -13.73   14.70
   0 -31   1    1.59   11.57
   0  31   1   14.80   12.31
   0  31   1    4.78   14.70
   0 -31  -1    3.29    9.14
   0  31  -1    4.93   12.08
   0  31  -1   28.22   20.59
   0 -31  -1   17.98   16.78
   0  31   1   22.76   19.54
   0  31   1   35.17   23.46
   0  31  -1   15.36   17.42
   0 -31   2   35.45   18.76
   0 -31  -2   48.52   20.54
   0  31   2   37.72   18.82
   0 -31   2   29.51   16.56
   0 -31  -2   30.26   13.68
   0  31   2   23.37   22.61
   0  31   2   17.98   25.61
   0 -31  -2   27.20   19.98
   0 -31   2   12.76   15.40
   0 -31  -2   50.32   23.30
   0 -31   2   39.74   24.32
   0  31  -2   13.22   17.13
   0  31   2   37.90   26.97
   0  31  -2   25.95   20.46
   0  31  -2   33.50   21.62
   0 -31   2   19.32   16.40
   0 -31  -3   32.00   18.44
   0 -31  -3   31.59   17.45
   0 -31   3   10.60   13.38
   0 -31   3   22.80   18.07
   0  31  -3   51.69   25.79
   0  31   3   35.78   23.89
   0  31   3   19.43   21.28
   0 -31  -3   18.62   17.47
   0  31   3   10.19   18.44
   0 -31   3   28.23   15.97
   0  31  -3   11.27   14.88
   0 -31   3   20.56   17.23
   0 -31  -3   31.68   13.14
   0  31   3   30.05   18.08
   0 -31   3   38.84   23.99
   0  31   4   17.47   17.84
   0 -31  -4   17.12   18.69
   0  31   4   46.12   31.03
   0 -31   4    9.80   12.11
   0  31   4   20.12   21.03
   0  31   4    7.67   13.02
   0 -31   4   28.98   19.05
   0 -31   4   21.41   17.58
   0 -31  -4   -4.90   11.21
   0 -31   4    2.83   11.73
   0 -31  -4   14.58    8.58
   0  31  -4   13.53   17.35
   0  31   4   -1.68    9.47
   0 -31  -4    5.34    9.36
   0  31  -4   20.96   13.81
   0 -31   4   12.12   13.52
   0 -31   5   -1.91    6.89
   0 -31   5   15.72   18.43
   0  31  -5    0.32   12.37
   0 -31   5    9.44   12.34
   0 -31   5    3.48   14.62
   0  31   5    6.89   10.88
   0  31  -5    1.92   11.96
   0 -31  -5  -17.20   19.85
   0 -31  -5   11.21   12.36
   0 -31  -5   19.56   15.99
   0  31   5   21.21   20.83
   0  31   5    6.13   13.43
   0  31   5   13.52   19.71
   0  31   5  -21.89   17.37
   0 -31   5    5.53   12.25
   0 -31  -6   23.91   16.97
   0  31   6   41.13   23.93
   0 -31   6   41.34   25.15
   0 -31   6   45.25   23.94
   0 -31   6   39.41   26.00
   0  31   6   -4.47   18.75
   0  31   6   38.64   22.92
   0  31  -6   29.44   22.95
   0 -31   6   47.52   26.20
   0 -31  -6   82.70   27.51
   0 -31  -6   45.26   29.11
   0  31  -6   39.29   22.65
   0 -31   6   31.62   16.96
   0  31   6   59.57   29.76
   0  31   6   21.45   20.64
   0 -31   7   -8.98   14.24
   0  31   7   16.28   20.08
   0 -31  -7    0.89   11.72
   0 -31   7   10.16   13.06
   0  31  -7   22.07   21.38
   0  31  -7    3.01   10.12
   0  31   7    5.28   15.00
   0 -31  -7    5.47   10.12
   0 -31   7    9.47   16.04
   0  31   7   20.76   18.58
   0 -31   7    6.72   16.22
   0 -31  -7   25.90   19.19
   0 -31   7    0.64   11.01
   0  31   7    6.64   13.79
   0  31   8    2.77    8.71
   0 -31   8   24.79   17.93
   0 -31   8   27.31   23.56
   0 -31  -8   24.58   23.13
   0  31   8   20.46   15.86
   0  31  -8  -14.11   14.16
   0  31  -8   14.53   18.62
   0 -31  -8    4.92    9.72
   0  31   8   51.66   32.06
   0  31   8   31.62   24.66
   0 -31  -8   -2.49   11.14
   0 -31   8   22.66   19.10
   0 -31   8    8.87   14.83
   0 -31   8   -9.15   12.08
   0 -31  -9   28.65   24.99
   0  31  -9    0.46    9.51
   0 -31   9   19.85   18.36
   0 -31  -9   55.24   25.66
   0 -31   9   29.09   20.59
   0  31   9   31.05   23.03
   0 -31   9    7.26   15.49
   0 -31   9   16.20   15.34
   0  31   9   21.65   21.04
   0  31   9   23.83   22.21
   0  31  -9   16.49   20.61
   0 -31  -9    4.35   11.46
   0 -31   9   13.13   13.76
   0  31   9   21.55   23.47
   0 -31 -10    3.64    9.72
   0 -31  10    9.99   13.53
   0  31  10   27.29   22.69
   0 -31 -10   36.14   25.25
   0  31 -10   -3.01   10.28
   0 -31  10  -11.23   14.80
   0  31  10   41.88   27.76
   0 -31 -10   37.47   19.76
   0 -31  10   15.46   15.19
   0  31 -10    0.12   12.40
   0 -31  10    1.74   14.65
   0  31  10   12.42   19.82
   0 -31  10  -11.40   17.84
   0 -31  11   14.23   16.60
   0 -31  11    3.54    9.92
   0 -31 -11   11.32   19.50
   0  31  11   55.40   33.97
   0  31  11    8.83   16.58
   0  31 -11   52.83   30.31
   0 -31  11  -13.22   15.96
   0 -31 -11   32.25   17.93
   0  31 -11   31.06   20.13
   0 -31  11   16.55   17.44
   0 -31 -11   10.95   11.94
   0 -31  11   37.72   25.28
   0  31  11   21.91   19.50
   0  31 -12   20.93   21.75
   0  31 -12   14.41   14.09
   0 -31  12   13.89   16.76
   0 -31  12   45.34   29.85
   0 -31  12    8.84   14.23
   0  31  12   -5.75   14.67
   0  31  12   21.27   22.00
   0  31 -12  -30.29   24.35
   0 -31 -12   -6.86   17.92
   0 -31 -12   19.68   16.43
   0 -31 -12  -14.90   15.94
   0  31  12    1.20   14.77
   0 -31  12   10.85   13.96
   0 -31  12  -18.97   19.19
   0 -31 -13   -8.77   13.50
   0 -31  13  -19.82   19.58
   0  31 -13   30.54   24.16
   0 -31  13  -33.35   24.93
   0  31  13   79.39   43.53
   0 -31 -13    0.29   13.27
   0 -31  13  -28.09   23.49
   0 -31  13    4.91   16.46
   0  31  13   34.14   24.55
   0 -31  13  -12.72   17.00
   0  31  13   24.79   22.92
   0  31 -13  -40.09   26.95
   0 -31  14   33.97   25.48
   0 -31  14  -20.93   19.44
   0  31 -14    3.43   14.26
   0  31 -14   22.02   21.05
   0  31  14    9.21   17.81
   0 -31 -14   -3.15   13.29
   0  31  14   30.83   27.65
   0  31  14   -1.10   12.11
   0 -31 -14   35.14   22.86
   0 -31  14   27.80   27.86
   0 -31  14   11.83   15.69
   0 -31 -15    1.90   10.26
   0 -31  15   40.47   28.32
   0 -31  15  -58.26   31.95
   0  31 -15   -6.76   16.19
   0 -31  15  -28.88   28.13
   0  31  15   46.74   35.58
   0 -31  16   32.20   25.52
   0  31 -16  -67.11   36.68
   0 -31  16  -20.16   19.15
   0 -32   0   14.39   22.17
   0  32   0    8.50   16.49
   0  32   0    5.65   12.95
   0  32   0   16.13   18.72
   0 -32   0   12.23   16.44
   0 -32   1   27.65   17.89
   0 -32  -1   78.68   26.36
   0  32  -1   44.32   23.44
   0  32   1   76.03   32.82
   0  32   1   69.54   34.85
   0  32   1   33.10   22.10
   0  32  -1   43.08   27.56
   0 -32  -1   81.94   29.16
   0  32  -1   12.01   18.11
   0 -32  -1   65.09   31.58
   0 -32   1   57.39   29.09
   0  32   2   28.82   17.66
   0 -32  -2   78.13   33.42
   0  32   2   74.33   30.75
   0 -32   2   44.04   24.22
   0  32   2   75.50   35.52
   0 -32   2   80.53   30.91
   0  32  -2   73.90   32.11
   0  32  -2   94.55   36.45
   0  32   2   76.95   39.94
   0 -32   2   63.96   30.33
   0 -32   2   63.80   25.12
   0 -32   2   74.53   30.63
   0 -32  -2   75.52   26.27
   0 -32  -2   71.23   29.08
   0  32  -3    4.71   11.44
   0  32   3    7.77   12.28
   0 -32   3   -0.51    4.72
   0  32   3   -1.33   12.58
   0 -32  -3    5.78   10.94
   0 -32   3    0.00    9.22
   0  32   3   27.84   22.71
   0 -32  -3    2.57    6.18
   0 -32   3   12.51   17.12
   0 -32  -3    5.59   12.17
   0  32   3    4.66   11.78
   0 -32  -3    1.26    7.33
   0  32  -3    7.46   16.61
   0 -32   3    1.19    7.99
   0 -32   3   15.33   16.96
   0  32   4   -1.23   12.82
   0  32   4    9.04   12.07
   0 -32   4   -1.61   11.92
   0  32  -4    6.42   10.62
   0 -32  -4  -21.79   21.04
   0 -32   4   10.65   14.25
   0  32  -4   -2.97   13.67
   0 -32  -4  -13.75   12.12
   0 -32   4   -0.28    9.48
   0 -32   4    2.38    7.21
   0 -32   4    8.02   13.79
   0  32   4   24.74   17.52
   0  32   4  -12.59   17.57
   0  32   4   15.97   16.75
   0 -32  -4   -1.60    7.34
   0  32   5   23.42   19.67
   0  32   5    4.66   11.13
   0  32   5   -7.29   16.13
   0 -32   5   -3.19    9.03
   0 -32  -5   17.42   16.90
   0 -32   5   30.77   22.22
   0  32  -5   18.18   18.22
   0 -32   5   40.56   22.64
   0 -32   5   14.02   16.44
   0 -32  -5   25.37   16.90
   0  32   5   -1.44   12.64
   0 -32  -5   24.13   20.90
   0 -32   5   16.53   17.10
   0  32  -5   16.63   16.98
   0  32   5  -12.98   19.20
   0  32   6   28.32   20.08
   0  32   6   -2.77   13.62
   0 -32   6    6.84   11.25
   0 -32   6   11.08    8.97
   0 -32   6  -18.29   16.72
   0 -32  -6   15.97   17.85
   0  32   6  -12.67   19.61
   0  32   6   -5.73   14.45
   0 -32  -6   26.59   22.36
   0  32  -6   16.44   16.06
   0 -32  -6   15.55   14.08
   0 -32   6   -1.77   13.55
   0 -32   6   40.84   25.59
   0  32  -6   -5.63   13.65
   0 -32   7   45.99   25.43
   0 -32  -7   24.43   21.76
   0  32   7   48.07   25.88
   0  32  -7   16.27   18.93
   0  32   7   12.61   26.20
   0  32  -7   33.77   22.37
   0 -32   7   49.05   27.68
   0 -32   7   40.35   23.54
   0 -32  -7   21.25   15.45
   0  32   7    6.40   12.88
   0 -32   7    3.11   11.78
   0  32   7    7.25   16.01
   0 -32  -7   38.51   21.92
   0 -32   7   21.61   18.38
   0  32   8   45.76   27.71
   0 -32   8   55.18   30.23
   0  32  -8   24.60   20.11
   0 -32  -8   27.36   20.39
   0 -32  -8   40.57   22.65
   0 -32  -8   64.32   32.33
   0  32   8   83.40   42.42
   0 -32   8   48.92   25.08
   0 -32   8   24.52   19.15
   0  32   8   10.26   14.02
   0 -32   8   22.91   22.04
   0  32  -8   37.53   25.27
   0 -32   8   19.88   17.93
   0  32   8   23.59   22.99
   0 -32   9   -1.48   15.84
   0  32   9   44.37   29.70
   0  32  -9  -18.80   16.33
   0 -32  -9    4.62    8.86
   0  32   9   34.97   26.60
   0 -32   9  -14.47   15.93
   0 -32  -9   27.33   24.80
   0 -32   9  -52.86   28.83
   0 -32  -9   29.93   18.79
   0  32   9   25.34   21.14
   0 -32   9    8.93   17.27
   0  32   9   44.19   32.11
   0 -32   9   18.09   21.05
   0  32  -9  -11.81   17.66
   0  32 -10   56.95   32.35
   0  32  10   84.42   40.54
   0 -32 -10   87.95   33.05
   0 -32  10   82.10   36.55
   0 -32  10   60.04   29.41
   0  32  10   84.64   37.61
   0 -32 -10   26.37   17.16
   0  32  10   32.94   34.57
   0 -32  10   73.24   33.71
   0 -32 -10   65.84   36.38
   0 -32  10   82.13   37.18
   0  32  10   78.08   35.59
   0  32 -10  109.36   37.38
   0 -32  10   98.60   40.89
   0 -32  11  -23.06   22.00
   0 -32  11   13.38   15.86
   0 -32 -11   11.82   14.51
   0  32  11    6.96   14.22
   0 -32  11   -8.51   16.41
   0  32  11   16.53   19.45
   0  32 -11    4.40   10.01
   0 -32  11   12.59   15.93
   0  32  11  -12.49   20.51
   0 -32  11   -8.75   14.47
   0  32 -11   27.16   23.13
   0 -32 -11    0.54    9.96
   0 -32 -11   20.56   16.60
   0 -32 -12   14.14   21.29
   0  32 -12  -18.86   20.10
   0  32  12   -3.19   16.82
   0 -32  12    8.89   20.26
   0  32  12   33.69   25.75
   0  32 -12    9.65   16.90
   0 -32 -12   14.93   16.05
   0  32 -12   -5.64    8.72
   0 -32  12    4.34   10.36
   0 -32 -12    6.15   12.57
   0 -32  12    7.65   15.64
   0  32  12  -28.26   23.32
   0 -32  12   -3.25   12.26
   0 -32  12   -8.51   16.19
   0  32  13    3.18   11.83
   0  32  13   20.03   22.28
   0  32 -13   36.09   26.27
   0 -32  13   24.43   21.39
   0 -32 -13   30.50   26.24
   0  32  13   67.59   39.38
   0 -32  13   12.90   16.67
   0 -32  13   -1.19   12.84
   0 -32 -13    1.64   12.91
   0  32 -13   10.23   16.89
   0 -32  13  -22.43   21.52
   0 -32  14  -26.81   25.59
   0 -32 -14    0.46   15.69
   0 -32  14   48.68   30.13
   0  32  14    2.47   10.79
   0  32  14  -27.89   23.51
   0 -32  14  -39.96   30.59
   0  32 -14   25.95   24.90
   0  32 -15   58.97   33.30
   0 -32  15   13.32   17.50
   0 -32  16  126.03   48.65
   0  33   0   -9.41   14.80
   0  33   0  -16.61   19.64
   0 -33   0   11.60   15.07
   0 -33   0   -1.99   10.46
   0  33   0    5.85   13.64
   0 -33   1  -21.47   20.18
   0 -33  -1   -8.45   14.72
   0  33  -1   -7.21   14.57
   0 -33  -1   -5.14    9.88
   0  33   1    9.95   18.91
   0  33   1   -9.45   17.41
   0  33   1   29.97   20.91
   0 -33   1    4.02   13.99
   0 -33  -1  -11.26   14.93
   0  33  -1   -3.07   14.45
   0  33  -1  -19.28   19.08
   0 -33   1   -7.60   12.60
   0  33  -2   12.69   16.85
   0  33   2   15.37   17.88
   0  33   2   14.05   20.24
   0  33   2    8.63   17.33
   0 -33   2  -17.91   18.76
   0 -33   2   32.11   21.50
   0 -33   2   11.82   12.67
   0 -33  -2   12.71   15.53
   0 -33  -2   43.34   20.23
   0 -33   2    9.19   14.60
   0 -33   2    6.57   17.44
   0 -33  -2   22.13   22.67
   0  33  -2   33.96   27.04
   0  33  -3  -18.63   19.62
   0  33   3   22.26   25.97
   0  33   3    3.61   13.84
   0  33  -3  -20.54   19.09
   0 -33   3    9.04   13.69
   0 -33   3   -2.25   13.46
   0  33   3   15.05   14.00
   0 -33  -3   24.68   17.75
   0 -33  -3    7.43   16.02
   0 -33   3   10.21   11.91
   0  33   3   11.89   18.52
   0 -33   3   16.56   18.52
   0 -33  -3    5.15    8.54
   0 -33   3   -4.35   10.80
   0 -33   4   15.34   17.35
   0  33   4  -18.91   18.96
   0 -33  -4   27.36   19.87
   0  33   4   -0.10    4.91
   0 -33   4  -22.14   19.67
   0 -33   4    7.47   10.38
   0 -33  -4    0.55   13.68
   0  33  -4   26.08   22.54
   0  33  -4   -0.30   10.03
   0 -33  -4   -7.39   10.68
   0  33   4   25.54   18.00
   0 -33   4   12.66   16.39
   0  33   4   33.55   28.99
   0 -33   4  -18.81   18.45
   0 -33   5    8.16   11.54
   0 -33  -5    5.30   13.34
   0 -33   5    9.12   14.74
   0 -33  -5   -9.39   11.71
   0  33   5  -28.19   24.80
   0 -33   5   20.39   18.51
   0  33   5   -0.92   12.44
   0 -33  -5   -6.97   14.30
   0 -33   5   17.56   17.88
   0  33  -5    5.22   12.41
   0  33  -5   20.51   21.69
   0  33   5   -7.86   11.86
   0  33   5   -8.83   17.44
   0 -33   5   22.54   19.11
   0  33   6  104.40   46.09
   0 -33  -6   74.34   29.47
   0 -33   6   56.41   29.71
   0  33   6   48.98   31.93
   0 -33   6   44.09   25.02
   0 -33   6   54.91   27.83
   0  33   6   64.31   28.82
   0 -33   6   63.61   28.39
   0 -33  -6   62.05   26.54
   0  33  -6   80.01   33.22
   0  33   6  106.53   41.49
   0 -33  -6   85.52   38.65
   0  33  -6   97.68   43.60
   0 -33   6   67.73   31.92
   0 -33   7   15.50   19.45
   0 -33  -7    0.26    9.34
   0  33  -7   10.07   21.71
   0 -33   7  -11.75   13.85
   0 -33  -7    8.24   12.25
   0  33   7  -30.30   25.16
   0 -33   7    7.37   15.81
   0 -33  -7   -5.29   16.62
   0 -33   7    9.91   15.53
   0 -33   7   -6.51   12.66
   0  33   7    9.47   12.88
   0  33   7   36.38   29.84
   0  33  -7   27.22   20.85
   0  33   7   -7.51   18.17
   0 -33   8    1.13    7.66
   0  33   8  -12.49   18.13
   0  33   8  -10.49   23.45
   0  33   8   16.22   17.40
   0  33   8  -23.00   20.69
   0  33  -8   23.93   21.29
   0  33  -8   16.81   16.35
   0 -33   8   13.31   18.06
   0 -33  -8   27.97   25.27
   0 -33   8    9.17   18.67
   0 -33   8  -17.57   18.34
   0 -33  -8   31.57   18.90
   0 -33  -8   12.67   14.56
   0 -33   8   10.03   13.70
   0 -33   9  -16.48   20.13
   0  33   9   -5.42   10.12
   0  33  -9   14.48   18.15
   0 -33   9   18.77   18.52
   0 -33  -9   15.11   20.85
   0  33   9    3.00   18.01
   0  33   9   34.44   25.98
   0 -33   9   -2.04   10.41
   0 -33  -9    5.96   11.07
   0 -33  -9   59.56   26.69
   0  33   9  -21.97   20.13
   0  33  -9  -34.56   23.61
   0 -33   9   20.57   21.67
   0 -33   9   37.99   24.96
   0  33  10    4.42   14.74
   0  33  10    6.02   18.38
   0 -33 -10    3.98   11.51
   0  33 -10   18.14   17.46
   0 -33  10   10.49   13.01
   0 -33 -10    1.47   13.09
   0  33 -10   -2.52   12.24
   0 -33  10   23.85   23.95
   0 -33  10   19.61   17.72
   0 -33  10   -2.80   13.35
   0 -33 -10    5.09   12.78
   0  33  10   53.43   30.79
   0  33  10  -13.41   20.66
   0 -33  10   -6.22   12.38
   0  33 -11   26.41   22.18
   0 -33  11  -11.05   16.15
   0 -33  11    4.73   15.87
   0  33  11  -11.73   17.80
   0 -33  11  -10.26   14.35
   0 -33  11    2.48   16.02
   0 -33 -11   -5.16   11.30
   0 -33 -11   -7.27   19.46
   0 -33 -11   30.04   20.24
   0  33 -11   38.97   26.53
   0 -33  11  -11.56   16.81
   0  33  11  -20.55   22.39
   0  33  11    4.38   13.94
   0  33  11   32.50   28.98
   0 -33  12   30.94   23.67
   0  33  12  -58.13   33.28
   0  33 -12   16.51   17.85
   0 -33  12   23.14   23.86
   0 -33 -12   16.27   15.00
   0  33  12   20.01   22.28
   0  33 -12   39.99   22.50
   0  33 -12   26.67   22.59
   0 -33 -12  -18.89   18.50
   0  33  12   -6.15   12.27
   0 -33  12   15.52   17.16
   0  33  12   11.95   13.48
   0  33  13  -18.84   23.78
   0  33  13  -47.02   30.23
   0 -33 -13   22.89   19.69
   0  33  13   -5.22   14.46
   0 -33 -13   34.55   26.30
   0 -33  13    8.08   11.72
   0  33 -13   -9.30   18.18
   0 -33  13  -17.75   23.33
   0 -33  13  -12.59   18.25
   0 -33  13  -36.09   27.39
   0  33  13   16.01   20.01
   0  33 -13   49.04   30.49
   0 -33 -14  -11.95   15.67
   0  33 -14   -3.22   14.19
   0  33  14   49.06   31.00
   0 -33  14   -1.92   16.54
   0 -33  14   22.76   22.55
   0 -33  14  -22.75   20.99
   0 -33  15   -9.57   14.82
   0  33 -15   68.02   37.80
   0  34   0    2.88   16.78
   0  34   0    9.70   15.45
   0 -34   0   17.71   18.82
   0 -34   0   16.88   18.79
   0  34   0  -17.50   21.22
   0 -34  -1   39.82   24.90
   0  34   1   20.11   21.99
   0  34   1   35.75   25.62
   0 -34  -1   26.00   15.72
   0 -34   1   85.57   35.82
   0 -34   1   29.01   18.95
   0 -34  -1   51.26   28.04
   0  34   1   48.85   30.24
   0  34  -1   22.81   22.16
   0 -34   1   23.33   18.22
   0  34  -1   41.64   26.06
   0 -34   2   36.73   24.13
   0  34   2   20.95   20.90
   0 -34   2   30.81   23.92
   0 -34   2   22.35   19.02
   0  34  -2   21.63   21.12
   0  34  -2  -23.28   22.71
   0  34   2   13.53   19.29
   0  34   2    7.62   15.77
   0 -34   2    6.27   13.37
   0 -34  -2   66.73   32.37
   0 -34  -2   13.12   12.93
   0 -34  -2    5.22   11.37
   0  34   3    6.20    8.69
   0  34   3   16.89   19.82
   0 -34  -3   -3.65   11.90
   0 -34   3   20.17   17.31
   0  34   3   15.08   25.51
   0 -34  -3   -4.50   13.94
   0 -34   3   -3.68    9.56
   0  34  -3    7.22   14.54
   0 -34  -3   23.68    9.35
   0 -34   3    3.88   11.54
   0  34  -3   -6.84   16.50
   0  34   3   10.60   16.87
   0 -34   3   17.71   18.66
   0 -34   3   24.42   20.01
   0  34   4   41.49   27.61
   0  34   4  -58.62   32.40
   0 -34  -4   19.45   18.05
   0  34   4   54.61   36.15
   0 -34   4   31.71   23.36
   0 -34  -4   29.47   24.83
   0  34  -4   33.05   24.60
   0  34  -4   48.90   28.76
   0  34   4   15.67   16.59
   0 -34   4   43.55   26.12
   0 -34   4   28.59   18.18
   0 -34   4   32.71   24.13
   0 -34  -4    8.11   10.77
   0 -34   4    9.37   15.86
   0  34  -5   15.66   15.89
   0  34   5   -7.98   16.30
   0 -34   5    8.00   12.60
   0 -34  -5    1.00   11.55
   0  34   5   33.12   30.53
   0 -34   5    6.34    8.52
   0  34  -5   23.22   21.44
   0  34   5   -5.62   19.09
   0 -34   5   -8.29   12.43
   0 -34  -5   12.92   18.04
   0 -34  -5   -5.29   10.38
   0 -34   5   -8.03   14.20
   0 -34   5   12.79   17.49
   0  34   5   15.94   16.65
   0 -34   6   -0.24    9.84
   0  34   6   13.15   15.12
   0  34  -6   46.69   30.55
   0  34  -6    3.06   14.35
   0  34   6    6.75   16.25
   0 -34   6    5.29   14.12
   0 -34   6   13.27   16.50
   0  34   6  -21.74   32.13
   0 -34  -6  -27.93   22.03
   0 -34  -6   -8.88   11.93
   0 -34   6   -6.78   13.25
   0 -34   6  -16.43   16.38
   0  34   6  -16.86   19.07
   0 -34  -6   -0.45    9.98
   0  34  -7  -23.44   19.02
   0 -34   7    9.29   17.23
   0 -34  -7   -9.70   16.69
   0  34   7    9.75   14.42
   0  34   7  -25.12   23.14
   0  34   7  -26.15   26.50
   0 -34  -7    3.69   20.02
   0 -34   7   -1.69    9.14
   0  34  -7  -11.63   19.40
   0 -34  -7    0.26    5.80
   0 -34   7    6.81   10.87
   0 -34   7   43.70   25.49
   0  34   7   22.21   20.30
   0 -34   7  -25.37   21.44
   0  34   8   36.70   30.93
   0 -34   8   23.81   20.51
   0 -34  -8    9.30   14.37
   0 -34   8   29.03   20.89
   0  34   8  -38.60   29.63
   0  34   8   19.20   21.62
   0 -34  -8   46.84   23.80
   0 -34   8   34.54   23.59
   0  34  -8   12.18   19.37
   0  34   8   -6.38   14.39
   0 -34   8   22.08   19.55
   0 -34   8   16.52   17.62
   0  34  -8    2.32   10.37
   0 -34  -8    7.73   17.12
   0 -34  -9   25.80   19.73
   0  34   9  -18.86   29.20
   0  34   9   30.86   23.19
   0 -34  -9    7.24    9.19
   0 -34   9  -11.79   16.22
   0 -34   9   25.18   19.84
   0  34  -9   32.09   22.45
   0  34  -9   -3.89   14.71
   0  34   9   20.15   21.52
   0 -34   9   23.59   23.91
   0  34   9   17.17   19.98
   0 -34   9  -26.71   22.63
   0 -34  -9   37.32   26.70
   0 -34   9  -46.17   28.65
   0  34  10   12.49   18.25
   0 -34  10   15.47   19.75
   0 -34 -10    4.78   12.30
   0 -34  10   44.52   27.27
   0  34  10   26.91   24.39
   0 -34 -10   44.48   24.14
   0  34 -10   28.36   18.65
   0  34  10   71.10   32.04
   0  34 -10   32.37   22.51
   0 -34  10   -8.15   15.48
   0  34  10  -13.42   19.40
   0 -34  10  -13.92   22.45
   0 -34 -10   24.38   23.77
   0 -34  10   33.36   23.04
   0  34  11   -2.19   14.63
   0 -34  11    5.38   13.22
   0 -34 -11   -2.69    9.32
   0  34 -11   20.68   18.20
   0 -34 -11  -55.24   25.66
   0 -34 -11  -53.17   26.09
   0 -34  11  -21.52   20.41
   0 -34  11    5.27   11.22
   0 -34  11   -8.04   16.55
   0  34  11   24.84   24.45
   0 -34  11   -3.94   12.30
   0  34  11  -13.08   18.85
   0  34  11  -28.28   28.98
   0  34 -11    0.85   12.78
   0  34 -12   -9.73   14.64
   0  34  12  -15.26   26.11
   0 -34  12  -13.21   19.71
   0  34  12   28.66   25.34
   0 -34  12  -17.45   18.72
   0 -34  12   40.35   28.65
   0  34 -12    1.74   15.55
   0  34  12   19.39   21.37
   0 -34  12    0.00   10.64
   0 -34 -12  -11.37   19.73
   0  34  12   10.19   15.08
   0 -34 -12   -1.09   10.54
   0  34 -13   -7.85   16.57
   0 -34  13  -23.85   24.23
   0  34  13   14.81   19.92
   0  34  13  -13.64   21.65
   0 -34  13   18.23   20.55
   0 -34  13   25.26   27.65
   0 -34 -13  -18.11   17.60
   0 -34  14   38.50   26.66
   0  34 -14   42.37   29.93
   0  34  14   36.15   28.61
   0  35   0  -22.32   22.17
   0 -35   0    2.77   14.27
   0  35   0   11.90   20.60
   0 -35   0  -19.54   20.67
   0  35   0  -10.49   20.63
   0  35   1   30.83   26.30
   0 -35   1   24.53   21.46
   0 -35  -1   26.08   25.22
   0  35  -1   52.83   31.50
   0 -35   1   33.40   23.68
   0 -35  -1   12.37   13.15
   0 -35  -1   28.52   22.87
   0  35  -1    1.12   14.89
   0  35   1   45.44   27.01
   0  35   1   12.56   19.34
   0 -35   1   17.23   17.96
   0  35   2   77.32   38.69
   0 -35   2   67.56   34.04
   0 -35   2  118.89   43.06
   0  35  -2   97.68   39.89
   0 -35  -2   77.59   35.25
   0  35   2  130.95   44.46
   0 -35   2   82.02   35.02
   0 -35  -2  114.45   40.25
   0  35  -2  112.51   39.22
   0 -35  -2   62.86   25.05
   0  35   2   63.49   34.48
   0 -35   2   98.91   35.75
   0 -35   3  -44.93   28.43
   0 -35  -3  -10.81   18.14
   0  35   3  -27.12   26.08
   0  35   3   -7.96   16.70
   0  35  -3   13.78   20.00
   0 -35   3    3.49   12.00
   0  35  -3   -9.56   16.08
   0  35   3   37.79   29.37
   0  35   3   62.74   28.23
   0 -35   3   45.38   27.55
   0 -35   3   -5.90   13.94
   0 -35   3   24.53   17.09
   0 -35  -3  -15.27   17.66
   0 -35  -3   12.80   12.68
   0  35   4    8.31   13.37
   0 -35   4    7.85   12.76
   0 -35  -4    4.74   11.26
   0  35   4  -42.41   29.45
   0 -35  -4   16.48   15.14
   0 -35  -4  -13.22   17.48
   0 -35   4   18.60   17.91
   0  35   4    3.36   11.95
   0 -35   4   -3.07   12.47
   0  35  -4   13.62   14.56
   0  35   4   -5.30   13.03
   0 -35   4   -1.21   10.02
   0 -35   4    0.00   11.76
   0  35  -4    6.21   16.19
   0 -35   5   26.57   21.60
   0  35  -5  -10.96   16.79
   0  35  -5    7.13   16.99
   0 -35   5    8.41   10.96
   0  35   5    4.54   16.28
   0 -35  -5    7.80   17.13
   0  35   5  -21.07   18.52
   0 -35   5   -5.17   14.64
   0 -35   5   10.28   16.56
   0 -35  -5    0.66    5.95
   0 -35  -5  -19.28   17.63
   0  35   5  -21.55   23.95
   0 -35   5   -4.15   14.76
   0 -35  -6   48.81   29.39
   0 -35   6    0.75   13.78
   0  35   6    7.72   17.45
   0  35  -6   24.17   21.11
   0  35  -6  -21.23   22.18
   0 -35   6    7.98   12.86
   0  35   6   31.89   29.49
   0 -35  -6   32.78   19.64
   0  35   6   50.01   33.16
   0  35   6   19.02   18.25
   0 -35   6   43.61   27.29
   0 -35  -6  -19.41   18.36
   0 -35   6   -3.53    9.46
   0 -35   6  -19.71   19.73
   0  35   7  -10.97   13.92
   0 -35   7   -6.44   15.05
   0 -35   7    9.49   13.79
   0 -35  -7   17.42   20.43
   0 -35   7  -12.42   16.97
   0  35   7  -37.83   27.52
   0  35   7  -13.59   21.28
   0  35  -7   32.03   23.77
   0 -35  -7    3.02    8.94
   0  35  -7   -0.53   13.71
   0  35   7   25.17   29.26
   0 -35   7   12.01   13.68
   0 -35   7    1.13   10.86
   0 -35  -7  -13.90   15.28
   0  35   8  -14.18   27.71
   0 -35   8  -11.82   19.51
   0 -35   8  -17.37   17.14
   0  35  -8   17.66   18.36
   0 -35   8    7.43   14.32
   0 -35   8   37.68   26.67
   0  35   8   45.28   31.99
   0  35   8   10.50   16.14
   0  35  -8    0.41   15.95
   0  35   8   19.89   19.93
   0 -35  -8   16.44   14.58
   0 -35   8  -24.68   19.30
   0 -35  -8  -10.43   14.74
   0 -35  -8  -22.34   22.66
   0  35   9  -31.23   27.12
   0 -35   9   21.28   25.12
   0  35  -9    7.67   20.82
   0 -35   9   59.56   34.67
   0 -35  -9   -0.10   13.23
   0 -35  -9  -36.40   28.85
   0 -35  -9  -28.50   19.95
   0 -35   9   10.83   14.28
   0 -35   9    8.65   15.28
   0 -35   9  -88.18   39.79
   0  35   9  -42.48   30.42
   0  35   9    6.14   15.26
   0  35  -9    2.10    9.85
   0  35   9   11.18   23.10
   0 -35  10   -0.91   12.22
   0  35 -10   -4.71   14.66
   0  35 -10  -23.04   20.38
   0  35  10   11.65   19.82
   0 -35 -10   11.64   14.05
   0  35  10  -17.29   20.27
   0 -35  10  -25.97   24.47
   0 -35 -10   -0.46   10.27
   0 -35  10   34.91   27.64
   0  35  10  -17.10   24.39
   0 -35 -10   12.55   22.15
   0  35  10    0.65   15.66
   0 -35  10   -6.26   13.66
   0 -35  10   11.70   18.70
   0  35  11  -17.14   22.25
   0  35  11   30.65   29.86
   0 -35  11   13.76   16.84
   0 -35 -11   67.56   37.53
   0 -35 -11   14.98   15.82
   0  35 -11   51.05   32.96
   0 -35 -11  -15.57   15.34
   0 -35  11    0.00   14.35
   0  35  11   50.04   32.03
   0  35  11   31.89   24.73
   0 -35  11    9.64   16.62
   0 -35  11   -9.41   14.73
   0  35 -11   14.33   14.28
   0  35  12   24.28   25.33
   0  35  12   44.10   28.90
   0  35 -12  -46.56   32.60
   0 -35 -12   16.22   16.11
   0 -35  12   11.18   17.60
   0 -35  12   38.49   29.07
   0 -35  12  -13.41   21.58
   0  35  13    7.66   17.11
   0 -35  13    3.91   10.72
   0  35 -13    6.89   17.63
   0  35  13  -16.21   22.79
   0 -35 -13   -4.31    8.25
   0 -36   0    8.05   15.18
   0 -36   0  -10.47   18.36
   0  36   0  -25.80   23.74
   0  36   0   -0.88   13.53
   0 -36   1   21.84   22.10
   0  36  -1   15.69   19.46
   0 -36   1  -30.15   25.44
   0 -36  -1    8.18   16.76
   0  36   1   -4.99   13.14
   0  36   1   26.82   25.66
   0 -36   1  -12.10   15.45
   0 -36  -1   18.66   18.84
   0  36  -1    7.38   16.72
   0  36   1  -11.27   17.91
   0 -36   1   -2.70   12.85
   0 -36  -2  150.48   38.85
   0 -36  -2  106.03   38.92
   0 -36   2  148.94   46.59
   0  36  -2  158.33   51.24
   0  36   2  111.94   51.63
   0  36   2  125.54   44.26
   0 -36   2  133.18   45.49
   0  36   2  153.55   51.65
   0 -36  -2  108.25   42.65
   0 -36   2   89.33   36.51
   0 -36   2  113.06   42.38
   0  36  -2  130.12   42.32
   0  36   3   -7.24   11.26
   0  36   3   13.64   20.33
   0 -36   3    9.05   14.96
   0 -36  -3   18.22   18.79
   0  36  -3    0.39   11.37
   0  36  -3    4.18   14.02
   0 -36   3   24.09   21.09
   0 -36   3   32.85   27.17
   0 -36  -3   -7.09   18.36
   0 -36   3   26.03   23.09
   0  36   3  -11.21   25.40
   0  36   3   50.78   36.51
   0 -36  -3   26.54   17.17
   0 -36  -4    4.15   11.02
   0  36   4  -47.87   33.87
   0 -36   4   10.81   14.83
   0  36   4  -10.11   19.10
   0  36  -4  -29.18   21.62
   0 -36   4   33.51   23.25
   0  36  -4  -30.96   23.84
   0 -36   4   -8.49   15.97
   0 -36   4   14.63   14.75
   0  36   4    3.24    6.55
   0 -36  -4   -6.33   13.94
   0  36   4    4.80   12.74
   0 -36   4   11.50   16.80
   0 -36  -4   -6.50   11.18
   0  36   5   10.77   18.94
   0  36   5  -45.81   32.66
   0 -36   5   46.88   29.62
   0 -36  -5   -1.52   12.52
   0 -36   5   16.86   17.12
   0 -36   5   20.64   18.93
   0  36  -5   40.06   26.01
   0  36  -5   35.67   22.37
   0 -36  -5    0.40   13.24
   0 -36   5   46.26   28.31
   0  36   5   -0.25   14.15
   0 -36  -5   34.80   18.37
   0  36   5   51.81   27.83
   0 -36   5   33.12   25.63
   0  36   6   37.23   25.81
   0 -36   6   29.34   22.77
   0 -36  -6   24.35   18.86
   0 -36   6   20.83   23.93
   0  36  -6   51.69   29.94
   0 -36   6   46.87   28.24
   0 -36  -6   14.94   14.72
   0 -36   6   26.50   22.44
   0  36   6   73.53   36.22
   0  36  -6   74.23   37.91
   0  36   6   27.85   28.35
   0  36   6   48.71   28.61
   0 -36   6   31.38   23.30
   0 -36  -6   27.06   28.61
   0  36   7    9.91   14.37
   0 -36   7   11.78   16.67
   0  36  -7    7.21   13.13
   0  36  -7   29.86   25.20
   0  36   7  -11.64   20.72
   0 -36  -7   -4.14    9.45
   0 -36  -7  -14.94   20.18
   0 -36   7    3.73   13.63
   0  36   7   32.54   32.33
   0 -36   7   33.23   25.31
   0 -36  -7  -22.51   18.92
   0  36   7   -1.91   17.61
   0 -36   7   20.85   22.23
   0 -36   7    1.96   12.34
   0  36  -8   20.08   22.77
   0 -36   8   12.85   18.76
   0 -36   8  -10.60   20.02
   0 -36   8  -36.73   25.51
   0 -36   8   16.55   19.44
   0 -36   8  -13.56   15.67
   0 -36  -8   13.36   19.96
   0  36   8    5.68   14.03
   0 -36  -8    5.40   14.26
   0 -36  -8   18.32   16.65
   0  36  -8   35.75   25.73
   0  36   8  -15.95   23.38
   0  36   8  -42.79   26.87
   0  36   8    5.64   20.59
   0  36  -9    0.58   13.23
   0 -36   9   53.98   32.52
   0 -36  -9   -2.44    7.41
   0  36   9   19.04   23.73
   0  36   9   -5.99   20.31
   0 -36   9  -14.93   17.41
   0 -36  -9   24.53   19.28
   0  36  -9   13.19   17.37
   0 -36  -9   -3.41   17.54
   0 -36   9   32.97   28.02
   0  36   9  -34.26   28.06
   0 -36   9    3.10   12.81
   0 -36   9   -5.58   16.45
   0  36  10   29.82   24.29
   0 -36 -10   32.04   21.96
   0  36 -10   54.34   34.38
   0  36 -10   74.41   33.36
   0 -36 -10   37.70   27.68
   0 -36  10    8.41   16.19
   0 -36 -10   34.27   21.49
   0 -36  10    9.34   17.36
   0 -36  10   74.21   36.60
   0  36  10   51.76   32.76
   0 -36  10   30.05   25.92
   0  36  10   55.88   40.80
   0  36  10   49.68   31.49
   0 -36  11   13.35   19.41
   0 -36 -11    6.84    9.66
   0 -36  11   -5.87   14.84
   0  36  11   17.58   22.08
   0  36  11   -1.11   13.70
   0  36 -11  -11.73   13.14
   0  36 -11   55.30   34.50
   0 -36  11   59.51   35.40
   0 -36 -12  -12.97   14.61
   0  36  12   17.25   21.89
   0 -36  12   45.53   30.59
   0  36  13   -3.60   20.33
   0 -37   0   13.61   17.05
   0 -37   0  -29.07   26.89
   0  37   0  -18.09   20.71
   0  37   0  -37.59   27.83
   0 -37   0   -4.08   13.44
   0 -37  -1    9.30   13.17
   0  37   1   -1.32   12.02
   0  37   1    9.74   18.05
   0 -37  -1    0.38   15.58
   0 -37   1   27.54   24.05
   0 -37   1    2.75   12.42
   0  37   1   -6.52   18.41
   0 -37   1    4.54    9.96
   0  37  -1   -6.47   13.80
   0  37  -1   -2.69   12.74
   0 -37   1   21.62   21.40
   0  37   2   -1.44   15.64
   0  37   2   80.32   32.91
   0 -37  -2   10.04   10.45
   0  37  -2  -10.36   15.80
   0  37  -2  -21.69   23.03
   0 -37  -2   16.78   18.32
   0  37   2   28.59   26.95
   0 -37   2   53.98   31.23
   0 -37   2   56.34   30.40
   0 -37  -2   15.47   19.07
   0 -37   2    1.94   16.18
   0 -37   3  -17.76   17.86
   0  37   3    6.92   17.79
   0  37   3   10.37   11.87
   0 -37   3    6.18   13.54
   0  37  -3  -41.31   26.82
   0  37  -3  -11.42   14.81
   0  37   3  -23.66   24.37
   0 -37  -3    5.22   14.64
   0 -37   3   -8.84   22.07
   0 -37  -3   -8.06   16.80
   0  37   3   57.04   33.51
   0 -37  -3   -4.64    9.19
   0 -37   3   11.70   17.50
   0 -37   4   16.87   19.21
   0 -37   4   17.45   15.12
   0 -37  -4   23.92   21.50
   0  37  -4   32.21   24.92
   0 -37  -4   13.01   13.06
   0  37   4   25.85   23.35
   0 -37   4    6.86   19.39
   0  37   4   19.16   22.82
   0  37  -4   -9.70   15.68
   0  37   4    9.26   18.82
   0 -37   4    0.00   12.83
   0 -37  -4   -0.74   11.53
   0  37   4  -14.92   15.96
   0 -37   4   -7.34   13.93
   0 -37  -5   22.75   17.26
   0 -37  -5   22.39   19.96
   0 -37   5   35.37   27.76
   0  37   5   11.12   15.81
   0  37  -5   -6.09   16.28
   0  37   5   28.73   28.82
   0 -37  -5   30.36   24.63
   0 -37   5  -18.86   22.10
   0  37  -5   35.87   26.03
   0 -37   5   22.45   19.79
   0  37   5   50.80   33.68
   0 -37   5   -6.17   12.61
   0  37   5   29.98   31.39
   0 -37   5    6.80   13.55
   0 -37  -6  107.69   43.25
   0 -37   6   68.63   36.08
   0  37  -6   47.66   31.17
   0  37   6   51.33   28.15
   0 -37   6   74.34   35.85
   0 -37   6   30.85   22.56
   0 -37  -6   58.84   26.45
   0 -37  -6   42.23   25.92
   0  37   6   90.99   41.43
   0 -37   6   42.33   27.80
   0  37  -6   74.49   34.57
   0  37   6   96.74   49.32
   0  37   6  106.35   47.03
   0 -37   6   31.91   23.71
   0 -37  -7   -3.05   10.21
   0  37  -7   -7.04   17.31
   0 -37   7   12.54   16.31
   0 -37  -7   -3.40   12.93
   0 -37   7   -5.74   13.69
   0  37  -7   52.98   29.05
   0 -37  -7   -8.58   15.01
   0  37   7   -5.53   16.44
   0  37   7   45.65   27.29
   0 -37   7   19.73   22.88
   0 -37   7   21.35   22.28
   0  37   7    9.37   21.33
   0  37   7   54.54   33.65
   0 -37   7   -0.14   14.05
   0  37   8  -21.53   24.95
   0 -37  -8   48.19   25.47
   0 -37   8   59.74   35.90
   0  37  -8  -22.16   23.22
   0 -37   8   13.43   16.43
   0 -37  -8   29.29   19.82
   0 -37   8   66.44   34.76
   0 -37   8   -7.11   13.10
   0  37  -8   43.28   27.22
   0  37   8   53.81   33.75
   0 -37  -8   30.71   28.84
   0  37   8  -21.57   23.89
   0  37   8    9.78   15.05
   0 -37   8    1.94   11.07
   0 -37  -9  -14.98   19.55
   0 -37  -9   -8.08   13.46
   0  37  -9   32.41   25.99
   0  37  -9   26.15   22.29
   0 -37  -9  -30.28   21.56
   0 -37   9   24.27   22.26
   0 -37   9   -9.07   15.41
   0  37   9    9.32   15.55
   0 -37   9   -5.91   13.96
   0  37   9   14.09   19.26
   0  37   9    8.17   16.60
   0  37   9  -12.33   20.78
   0 -37   9   11.28   17.85
   0  37  10   38.57   28.76
   0 -37  10    2.89   13.49
   0  37 -10   15.72   18.10
   0 -37  10    2.44   11.18
   0 -37 -10   -8.17   12.00
   0  37  10   -9.54   21.30
   0 -37  10   40.47   28.35
   0 -37  10  -37.85   29.10
   0 -37 -10    2.23    9.24
   0  37 -10  -17.49   20.30
   0 -37 -11    0.56    5.92
   0  37 -11   10.43   13.79
   0  37  11   32.88   30.32
   0  38   0   16.56   22.18
   0 -38   0   11.63   20.13
   0  38   0   40.73   28.88
   0 -38   0   26.95   19.89
   0 -38   0    5.07   12.18
   0 -38   1  -26.21   22.67
   0 -38  -1  -25.79   21.09
   0 -38  -1  -13.34   19.00
   0  38  -1  -34.87   26.84
   0  38  -1   24.95   25.21
   0  38   1   14.89   12.45
   0 -38   1  -23.86   19.93
   0 -38   1   56.75   33.13
   0 -38   1   16.88   16.77
   0  38   1   -2.35   16.74
   0  38  -2   -4.36   14.24
   0 -38   2   -4.91   14.24
   0  38   2  -28.26   26.74
   0  38  -2  -15.26   20.73
   0 -38   2   -0.37   14.92
   0 -38  -2   -1.14    8.01
   0 -38  -2  -18.99   19.30
   0 -38   2   28.80   22.99
   0 -38  -2   -3.16   12.53
   0 -38   2   26.79   28.13
   0  38   2   36.67   28.31
   0  38   2   50.72   29.96
   0  38   2   14.67   16.23
   0 -38   3   49.14   29.50
   0  38   3    8.92   22.51
   0 -38   3   72.53   33.94
   0  38  -3   24.11   25.57
   0  38   3   88.43   41.78
   0 -38  -3  -34.78   24.32
   0 -38  -3   80.18   39.39
   0  38  -3   14.18   17.31
   0  38   3   85.72   40.64
   0 -38  -3   48.11   23.31
   0 -38   3   43.53   27.70
   0  38   3   58.79   29.66
   0 -38   3   50.55   30.26
   0 -38   4   -5.68   16.00
   0  38   4  -18.53   17.76
   0 -38   4   14.05   17.90
   0  38  -4   29.07   23.67
   0  38   4    5.29   17.24
   0 -38   4   95.30   40.81
   0 -38   4    3.39   13.67
   0  38   4   -4.83   13.09
   0  38  -4   -1.70   15.67
   0 -38  -4    6.32   13.76
   0 -38  -4   24.41   18.05
   0 -38  -4   14.77   19.39
   0  38   4   62.78   36.93
   0 -38  -5   -1.23   20.91
   0  38   5    1.08   10.74
   0  38  -5   15.58   20.02
   0 -38   5   24.52   18.14
   0  38   5   35.35   31.33
   0 -38   5    7.53   16.65
   0  38  -5  -24.56   23.93
   0 -38  -5  -13.40   16.35
   0  38   5   38.28   30.12
   0 -38   5    2.03   12.60
   0 -38  -5  -12.17   14.71
   0 -38   5   28.35   28.30
   0  38   5   -4.01   11.08
   0 -38   5   33.03   27.57
   0 -38   6    3.36   10.03
   0 -38  -6    4.05   15.70
   0  38   6  -41.41   29.53
   0 -38   6   -4.55   14.94
   0  38   6   -0.14   12.04
   0 -38  -6    7.90   11.90
   0 -38   6   15.54   19.52
   0  38  -6   54.01   30.48
   0 -38   6   -5.75   15.15
   0  38   6   16.06   18.96
   0 -38   6  -24.42   21.48
   0  38  -6   14.46   21.38
   0  38   6   17.50   27.59
   0 -38  -6   -1.96    9.03
   0 -38  -7   44.60   32.26
   0  38   7   69.53   36.49
   0 -38  -7   34.92   23.84
   0  38   7  103.40   44.47
   0 -38   7   79.94   37.86
   0  38  -7   -1.90   14.78
   0  38   7   61.57   32.57
   0 -38   7   51.70   27.68
   0  38  -7   35.03   27.88
   0 -38   7   27.05   23.80
   0 -38  -7   19.89   18.57
   0  38   7   40.15   34.37
   0 -38   7    4.12   10.20
   0 -38   7   27.45   26.14
   0 -38   8    6.64   18.20
   0 -38   8   68.70   34.59
   0 -38  -8   53.12   32.42
   0 -38  -8   37.24   21.72
   0 -38   8    5.59   30.79
   0 -38   8   50.27   31.96
   0  38  -8   65.65   32.95
   0  38   8   50.46   32.53
   0  38  -8   63.01   38.58
   0 -38  -8   14.27   16.42
   0  38   8   54.25   20.78
   0  38   8   89.36   44.59
   0  38   8   55.95   37.97
   0 -38   8    0.00   17.97
   0 -38  -9   70.94   31.87
   0 -38   9   96.23   44.01
   0 -38  -9   24.26   18.41
   0  38  -9   43.23   31.39
   0 -38   9   39.16   28.77
   0  38   9   37.61   30.27
   0 -38   9   37.56   27.61
   0  38   9   66.17   38.31
   0  38  -9   27.40   21.63
   0 -38 -10  -10.67   12.96
[truncated: 3,391,111 more chars]
