# Supplementary material for: Crystal structure and Hirshfeld surface analysis of 2-(2-hy­droxy­phen­yl)quinoline-6-sulfonamide
Source: Acta Crystallogr E Crystallogr Commun. 2022 Mar 17;78(Pt 4):409–13. doi: 10.1107/S2056989022002870 (PMC8983974; doi:10.1107/S2056989022002870)
Supplement: Supplementary file 2 [file e-78-00409-Isup2.hkl]

data_I                                                                          
_shelx_title ' n2_a.res in P2(1)/c'                                             
_shelx_refln_list_code          4                                               
_shelx_F_calc_maximum      242.68                                               
_exptl_crystal_F_000      1248.00                                               
_reflns_d_resolution_high  0.8400                                               
                                                                                
loop_                                                                           
 _space_group_symop_operation_xyz                                               
 'x, y, z'                                                                      
 '-x, y+1/2, -z+1/2'                                                            
 '-x, -y, -z'                                                                   
 'x, -y-1/2, z-1/2'                                                             
                                                                                
_cell_length_a     5.7667                                                       
_cell_length_b    28.4129                                                       
_cell_length_c    15.5339                                                       
_cell_angle_alpha  90.000                                                       
_cell_angle_beta   91.728                                                       
_cell_angle_gamma  90.000                                                       
                                                                                
_shelx_F_squared_multiplier     1.000                                           
                                                                                
loop_                                                                           
 _refln_index_h                                                                 
 _refln_index_k                                                                 
 _refln_index_l                                                                 
 _refln_F_squared_calc                                                          
 _refln_F_squared_meas                                                          
 _refln_F_squared_sigma                                                         
 _refln_observed_status                                                         
   1   0   0         25.77         38.06         7.20 o                         
   2   0   0         54.11         80.50         8.56 o                         
   3   0   0          2.94          8.98         5.92 o                         
   4   0   0         48.54         36.36         9.66 o                         
   5   0   0         40.40         47.72        13.89 o                         
   6   0   0        131.83        130.39        34.86 o                         
   1   1   0       6746.32       6172.34        52.78 o                         
   2   1   0        109.34         59.97         5.79 o                         
   3   1   0          0.46         -2.38         3.98 o                         
   4   1   0        214.86        189.24        12.84 o                         
   5   1   0        435.44        457.82        25.46 o                         
   6   1   0         11.77         43.47        18.33 o                         
   1   2   0         18.06          6.76         4.05 o                         
   2   2   0       8616.75       6665.28        51.68 o                         
   3   2   0          0.09         -3.84         4.39 o                         
   4   2   0        112.88        117.86        11.57 o                         
   5   2   0         51.79         35.27        11.00 o                         
   6   2   0         62.69         30.53        22.95 o                         
   1   3   0       1167.63       1292.91        28.76 o                         
   2   3   0       4897.22       4444.81        43.44 o                         
   3   3   0        433.01        386.92        15.80 o                         
   4   3   0        429.61        489.24        22.79 o                         
   5   3   0         83.29         99.87        12.05 o                         
   6   3   0         55.23         55.72        18.75 o                         
   1   4   0        174.56        128.32         9.77 o                         
   2   4   0      17825.24      20524.10       107.63 o                         
   3   4   0        326.91        409.64        16.79 o                         
   4   4   0          7.75          1.15         6.46 o                         
   5   4   0         64.77         46.29        11.64 o                         
   6   4   0        198.71        212.51        28.20 o                         
   1   5   0        610.42        507.98        24.37 o                         
   2   5   0       6928.42       6353.90        58.56 o                         
   3   5   0          1.61          2.01         4.33 o                         
   4   5   0          9.54         14.02         6.33 o                         
   5   5   0        162.78        130.69        16.86 o                         
   6   5   0         16.72          5.89        19.64 o                         
   0   6   0      41401.77      42746.26       340.46 o                         
   1   6   0        551.60        509.65        17.77 o                         
   2   6   0         30.89         54.69         7.14 o                         
   3   6   0         85.34         77.03         8.94 o                         
   4   6   0         10.81         11.24         7.75 o                         
   5   6   0        163.98        191.64        19.13 o                         
   6   6   0         45.02         79.06        18.62 o                         
   1   7   0        497.29        489.97        19.69 o                         
   2   7   0       5161.04       5221.64        62.92 o                         
   3   7   0        730.54        897.40        29.20 o                         
   4   7   0        142.61        158.15        14.93 o                         
   5   7   0         24.23          9.92         9.29 o                         
   6   7   0         15.25        -11.01        15.73 o                         
   0   8   0      26907.80      28416.27       169.63 o                         
   1   8   0       1213.71       1154.45        29.21 o                         
   2   8   0        141.28        195.76        12.97 o                         
   3   8   0         52.34         44.65         6.94 o                         
   4   8   0          0.09          4.78         6.99 o                         
   5   8   0        132.33        125.26        17.50 o                         
   6   8   0        752.55        859.45        53.43 o                         
   1   9   0        869.64        803.33        24.60 o                         
   2   9   0       2205.16       2472.18        44.33 o                         
   3   9   0         45.24         40.27         6.75 o                         
   4   9   0        340.10        361.53        19.40 o                         
   5   9   0         16.06         26.57        11.34 o                         
   6   9   0        263.11        245.12        30.05 o                         
   0  10   0      33756.65      35646.78       206.26 o                         
   1  10   0       1470.25       1314.90        31.34 o                         
   2  10   0       1277.58       1433.35        30.31 o                         
   3  10   0          0.22          2.24         5.52 o                         
   4  10   0         49.90         41.73        10.76 o                         
   5  10   0          0.59          4.42        10.40 o                         
   6  10   0        130.35        157.71        25.66 o                         
   1  11   0         22.94         24.60         5.56 o                         
   2  11   0        776.20        857.74        24.86 o                         
   3  11   0        255.12        255.39        17.92 o                         
   4  11   0        168.10        167.72        17.88 o                         
   5  11   0         18.23         16.38         9.74 o                         
   6  11   0          3.94          1.25        16.53 o                         
   0  12   0      10467.58      11020.61       109.71 o                         
   1  12   0        956.87        987.22        27.23 o                         
   2  12   0        295.12        332.11        16.85 o                         
   3  12   0         87.71         78.93        11.18 o                         
   4  12   0        232.01        250.93        22.18 o                         
   5  12   0          3.30         -2.16        17.13 o                         
   6  12   0          0.95        -18.02        18.02 o                         
   1  13   0        392.21        349.40        18.57 o                         
   2  13   0          4.92         -5.19         5.29 o                         
   3  13   0        428.98        425.56        24.29 o                         
   4  13   0         93.41        109.88        15.94 o                         
   5  13   0          7.13         19.66        13.11 o                         
   6  13   0         14.30          5.96        13.90 o                         
   0  14   0       2408.31       2347.30        53.66 o                         
   1  14   0       4095.12       4135.38        65.91 o                         
   2  14   0         94.72        121.70        12.17 o                         
   3  14   0        319.13        338.33        22.59 o                         
   4  14   0         22.27         19.70         7.35 o                         
   5  14   0         23.63          3.56        12.73 o                         
   6  14   0         10.12         10.96        19.36 o                         
   1  15   0       1319.01       1139.09        37.52 o                         
   2  15   0        135.78        118.90        11.96 o                         
   3  15   0        611.40        686.08        31.18 o                         
   4  15   0        200.34        212.28        17.38 o                         
   5  15   0         60.06         59.60        14.84 o                         
   6  15   0         97.90         69.59        19.07 o                         
   0  16   0        502.61        537.99        28.18 o                         
   1  16   0       1501.22       1530.45        44.98 o                         
   2  16   0         23.02          2.67         6.25 o                         
   3  16   0        410.15        413.20        23.93 o                         
   4  16   0        528.35        532.50        26.53 o                         
   5  16   0         75.98         81.90        16.22 o                         
   6  16   0          2.34         45.13        23.51 o                         
   1  17   0        534.87        607.41        30.45 o                         
   2  17   0          7.40          3.72         7.79 o                         
   3  17   0       1336.43       1386.30        51.92 o                         
   4  17   0        620.43        584.87        27.75 o                         
   5  17   0          0.22         -4.63        15.18 o                         
   0  18   0        114.39         83.37        13.83 o                         
   1  18   0        887.42        821.38        34.93 o                         
   2  18   0       1221.20       1158.66        37.97 o                         
   3  18   0        209.80        199.98        24.77 o                         
   4  18   0        702.99        785.77        45.23 o                         
   5  18   0         40.43         63.86        21.28 o                         
   1  19   0        181.05        162.14        18.04 o                         
   2  19   0          4.09          6.76         7.50 o                         
   3  19   0       1994.39       2080.36        75.98 o                         
   4  19   0        758.09        829.32        48.84 o                         
   5  19   0        345.07        296.88        36.84 o                         
   0  20   0        164.34        162.46        19.00 o                         
   1  20   0        524.28        573.85        34.55 o                         
   2  20   0        712.39        760.82        36.60 o                         
   3  20   0        157.16        165.25        23.91 o                         
   4  20   0         35.59         46.34        15.70 o                         
   5  20   0         33.14         23.79        17.43 o                         
   1  21   0          8.52         16.31        10.34 o                         
   2  21   0         52.38         48.27        12.63 o                         
   3  21   0         60.36         35.30        11.37 o                         
   4  21   0          3.04         15.76        11.26 o                         
   5  21   0         51.98         45.82        23.06 o                         
   0  22   0       1342.64       1358.84        57.54 o                         
   1  22   0        122.25        120.69        17.34 o                         
   2  22   0         84.06         90.55        14.57 o                         
   3  22   0        166.33        126.37        18.53 o                         
   4  22   0        288.58        336.00        33.46 o                         
   5  22   0          1.36         16.04        18.76 o                         
   1  23   0       2187.63       2052.06        69.30 o                         
   2  23   0        200.91        207.10        22.46 o                         
   3  23   0       1292.94       1411.01        68.05 o                         
   4  23   0        455.54        468.95        44.43 o                         
   5  23   0         12.62          7.78        22.27 o                         
   0  24   0        616.00        726.87        51.57 o                         
   1  24   0         54.88         70.33        14.42 o                         
   2  24   0          5.15         -8.83        12.54 o                         
   3  24   0        245.10        274.21        32.07 o                         
   4  24   0         30.17         24.81        17.25 o                         
   1  25   0        845.00        906.09        47.71 o                         
   2  25   0        298.62        295.98        35.79 o                         
   3  25   0        194.69        169.19        26.49 o                         
   4  25   0          7.42        -13.20        19.25 o                         
   0  26   0        430.86        396.43        39.07 o                         
   1  26   0        412.01        308.96        35.43 o                         
   2  26   0          2.32        -16.28        19.50 o                         
   3  26   0          1.02         -6.45        17.96 o                         
   4  26   0          7.32          3.41        17.56 o                         
   1  27   0         72.04         68.57        18.63 o                         
   2  27   0         47.66         35.88        14.48 o                         
   3  27   0        221.14        287.26        33.52 o                         
   4  27   0        264.52        294.49        39.42 o                         
   0  28   0          7.97         52.76        23.43 o                         
   1  28   0         12.45          5.43        17.09 o                         
   2  28   0         77.42         62.82        19.92 o                         
   3  28   0         41.16          1.60        13.54 o                         
   1  29   0        215.93        209.34        31.08 o                         
   2  29   0        288.13        338.72        37.54 o                         
   3  29   0         51.60         41.13        26.15 o                         
   0  30   0          2.31        -25.58        25.58 o                         
   1  30   0        400.84        456.73        48.57 o                         
   2  30   0          6.98         30.03        17.06 o                         
   3  30   0         92.75        127.71        28.05 o                         
   1  31   0        225.61        179.82        31.63 o                         
   2  31   0         99.01        148.22        26.34 o                         
   0  32   0         11.53         68.38        46.95 o                         
   1  32   0       1022.35       1137.85        79.66 o                         
   2  32   0         38.51         87.75        25.41 o                         
   1  33   0         68.12         75.35        25.21 o                         
  -6   1   1        254.93        315.47        34.39 o                         
  -5   1   1         17.92         -0.51         6.40 o                         
  -4   1   1         17.77          2.90         6.32 o                         
  -3   1   1         97.30         65.33         6.61 o                         
  -2   1   1        198.58        423.27        14.00 o                         
  -1   1   1      23203.97      23741.58       131.91 o                         
   1   1   1      23781.05      24735.07       108.88 o                         
   3   1   1        223.60        190.13        10.89 o                         
   4   1   1          7.56          7.76         5.52 o                         
   5   1   1         45.14         19.73        10.95 o                         
   6   1   1         39.88         37.96        23.74 o                         
  -6   2   1        100.28        100.83        20.47 o                         
  -5   2   1         21.74         20.66         8.78 o                         
  -4   2   1        230.87        201.90        14.44 o                         
  -3   2   1          4.79          3.68         4.43 o                         
  -2   2   1         84.86        162.17         9.31 o                         
  -1   2   1        656.49        957.78        20.74 o                         
   1   2   1       6158.93       5231.04        48.58 o                         
   2   2   1          2.64         16.99         3.79 o                         
   3   2   1         27.00         25.16         4.72 o                         
   4   2   1         36.89         32.23         7.46 o                         
   5   2   1        602.00        727.21        34.64 o                         
   6   2   1         16.96         16.14        16.39 o                         
  -6   3   1        207.65        179.87        26.02 o                         
  -5   3   1          1.51         -8.88         8.88 o                         
  -4   3   1        328.93        341.02        19.17 o                         
  -3   3   1       1645.82       1742.77        33.94 o                         
  -2   3   1        368.94        324.64        13.33 o                         
  -1   3   1        564.83        519.85        16.21 o                         
   1   3   1       5697.13       5221.56        48.63 o                         
   2   3   1        358.80        244.54        11.12 o                         
   3   3   1       1088.63       1094.90        25.11 o                         
   4   3   1        521.08        519.01        24.95 o                         
   5   3   1        447.15        522.85        27.60 o                         
   6   3   1          6.32         -7.79        16.24 o                         
  -6   4   1        271.81        289.77        33.09 o                         
  -5   4   1        998.48       1124.72        43.90 o                         
  -4   4   1        559.89        646.05        28.30 o                         
  -3   4   1        489.76        477.55        19.54 o                         
  -2   4   1       1898.04       1480.42        29.13 o                         
  -1   4   1       5670.27       4425.81        39.98 o                         
   1   4   1         74.58          0.59         5.57 o                         
   2   4   1          0.56          8.77         4.44 o                         
   3   4   1       2380.51       2428.88        40.56 o                         
   4   4   1         45.55         43.77         8.63 o                         
   5   4   1        461.12        507.19        27.80 o                         
   6   4   1         90.92         64.91        18.09 o                         
  -6   5   1        231.93        210.18        28.21 o                         
  -5   5   1       1302.04       1463.16        48.97 o                         
  -4   5   1          0.32         -7.37         7.37 o                         
  -3   5   1       1203.55       1401.76        33.61 o                         
  -2   5   1       1986.00       2148.51        37.10 o                         
  -1   5   1         10.26         21.73         4.61 o                         
   0   5   1        708.15        768.91        17.82 o                         
   1   5   1       1322.31       1404.01        31.43 o                         
   2   5   1        862.99        923.48        22.11 o                         
   3   5   1       5010.39       5566.10        61.94 o                         
   4   5   1         31.18         17.86         7.83 o                         
   5   5   1        142.78        111.27        14.51 o                         
   6   5   1        138.10        117.34        24.35 o                         
  -6   6   1         57.77         33.81        15.61 o                         
  -5   6   1        432.97        471.62        28.69 o                         
  -4   6   1        288.64        257.21        18.12 o                         
  -3   6   1        759.31        761.45        22.20 o                         
  -2   6   1        899.46       1130.58        26.76 o                         
   0   6   1      11596.71       8730.16        57.44 o                         
   1   6   1       6981.90       5733.58        67.57 o                         
   2   6   1         61.03         11.01         5.07 o                         
   3   6   1         95.05         80.83         8.14 o                         
   4   6   1        726.26        764.77        29.81 o                         
   5   6   1         12.60         10.18         7.12 o                         
   6   6   1        670.91        833.77        53.21 o                         
  -6   7   1          0.88         -0.09        19.52 o                         
  -5   7   1          0.90        -11.33        11.33 o                         
  -4   7   1         40.72         33.16         9.00 o                         
  -3   7   1        187.16        171.17        13.51 o                         
  -2   7   1        391.61        327.88        15.81 o                         
  -1   7   1       1452.61       1309.00        25.29 o                         
   0   7   1       1322.08       1158.35        22.26 o                         
   1   7   1        385.18        253.54        14.59 o                         
   2   7   1          6.29          6.57         5.31 o                         
   3   7   1       1931.97       2211.58        40.20 o                         
   4   7   1         21.45          8.87         6.35 o                         
   5   7   1          0.52          4.44        10.49 o                         
   6   7   1        258.70        243.37        29.88 o                         
  -6   8   1         42.11         12.13        14.81 o                         
  -5   8   1         87.59        108.65        16.04 o                         
  -4   8   1        200.58        192.34        15.81 o                         
  -3   8   1         69.09         29.85         7.52 o                         
  -2   8   1       3885.22       3768.71        52.38 o                         
  -1   8   1       3243.25       2667.25        42.19 o                         
   0   8   1       4952.07       5702.45        52.82 o                         
   1   8   1       1196.47       1425.29        34.70 o                         
   2   8   1       1744.12       1654.66        34.80 o                         
   3   8   1        472.70        468.52        21.64 o                         
   4   8   1       1075.61       1192.91        41.98 o                         
   5   8   1          8.47          7.04         9.46 o                         
   6   8   1         18.87         -0.25        17.08 o                         
  -6   9   1        253.25        279.61        33.01 o                         
  -5   9   1        556.72        579.95        40.71 o                         
  -4   9   1         81.86         66.82        11.10 o                         
  -3   9   1       1899.38       1937.84        43.71 o                         
  -2   9   1        450.44        534.28        21.74 o                         
  -1   9   1        115.82        150.96        10.65 o                         
   0   9   1        824.57        889.54        21.26 o                         
   1   9   1        985.87        837.14        26.88 o                         
   2   9   1       3184.48       3270.07        50.26 o                         
   3   9   1         90.60         88.43         9.67 o                         
   4   9   1         16.32          7.26         8.35 o                         
   5   9   1        226.74        207.78        23.78 o                         
   6   9   1         31.41          7.07        15.16 o                         
  -6  10   1         10.02        -13.35        18.40 o                         
  -5  10   1        225.94        250.78        29.89 o                         
  -4  10   1        544.18        586.08        31.17 o                         
  -3  10   1        765.16        763.65        28.71 o                         
  -2  10   1        446.10        340.26        18.19 o                         
  -1  10   1        350.97        305.26        14.59 o                         
   0  10   1       4607.74       4489.09        49.01 o                         
   1  10   1       4146.89       4104.21        59.51 o                         
   2  10   1        905.42        943.77        32.01 o                         
   3  10   1        416.59        510.85        22.43 o                         
   4  10   1        693.71        762.89        31.64 o                         
   5  10   1         37.86         36.95        13.36 o                         
   6  10   1          9.60         36.74        16.82 o                         
  -6  11   1         10.37          6.93        18.17 o                         
  -5  11   1        511.99        587.80        44.54 o                         
  -4  11   1          1.28          0.79         9.54 o                         
  -3  11   1        976.15       1002.34        36.94 o                         
  -2  11   1         10.87         -0.15         5.86 o                         
  -1  11   1        451.16        490.81        18.49 o                         
   0  11   1        893.73        928.98        23.21 o                         
   1  11   1        136.57        103.62         9.55 o                         
   2  11   1         40.90         28.64         7.30 o                         
   3  11   1       1024.87        976.77        34.31 o                         
   4  11   1        260.85        268.15        18.29 o                         
   5  11   1          9.24          8.94        10.06 o                         
   6  11   1         73.07         61.78        18.97 o                         
  -6  12   1          0.33         -4.30        19.03 o                         
  -5  12   1        126.49        107.72        19.53 o                         
  -4  12   1        817.78        827.61        39.34 o                         
  -3  12   1         96.46         83.10        10.70 o                         
  -2  12   1        440.06        418.79        23.02 o                         
  -1  12   1        159.47        151.14        10.80 o                         
   0  12   1       1510.87       1270.57        27.90 o                         
   1  12   1       8232.53       8797.53        84.52 o                         
   2  12   1        249.21        290.79        19.61 o                         
   3  12   1        652.35        639.32        29.39 o                         
   4  12   1        472.02        524.12        25.69 o                         
   5  12   1          0.83         -6.31        13.26 o                         
   6  12   1        125.44         75.42        21.12 o                         
  -6  13   1          3.77        -22.30        22.30 o                         
  -5  13   1        315.93        305.30        31.36 o                         
  -4  13   1          1.77          6.86        11.07 o                         
  -3  13   1        285.00        255.69        18.37 o                         
  -2  13   1         47.97         38.36         8.02 o                         
  -1  13   1       1570.13       1716.37        37.63 o                         
   0  13   1        373.08        355.48        15.80 o                         
   1  13   1      14455.28      15708.47       118.02 o                         
   2  13   1          0.73          3.68         5.56 o                         
   3  13   1          0.42          3.94         6.14 o                         
   4  13   1         51.44         44.52        10.31 o                         
   5  13   1          0.11         -5.48        11.61 o                         
   6  13   1          0.97          9.16        24.57 o                         
  -6  14   1         22.43          5.75        19.17 o                         
  -5  14   1        130.22        129.19        22.54 o                         
  -4  14   1        860.59        919.87        32.57 o                         
  -3  14   1         52.92         42.88         9.37 o                         
  -2  14   1        641.80        710.94        30.93 o                         
  -1  14   1       1964.00       2169.35        43.88 o                         
   0  14   1      11490.02      12832.50        95.09 o                         
   1  14   1        735.82        862.94        29.45 o                         
   2  14   1         32.92         15.67         7.96 o                         
   3  14   1        589.02        551.95        29.00 o                         
   4  14   1        565.31        543.24        26.78 o                         
   5  14   1         31.16         40.83        14.56 o                         
   6  14   1         58.96         86.85        27.09 o                         
  -6  15   1         32.85         53.58        26.88 o                         
  -5  15   1        424.77        496.30        40.02 o                         
  -4  15   1        250.74        268.63        19.80 o                         
  -3  15   1        176.43        191.79        17.69 o                         
  -2  15   1        146.16        132.37        14.09 o                         
  -1  15   1        561.25        559.63        24.64 o                         
   0  15   1       3341.36       3619.07        53.00 o                         
   1  15   1        839.68        750.11        29.86 o                         
   2  15   1        129.48        112.35        14.45 o                         
   3  15   1        821.11        865.47        36.75 o                         
   4  15   1        273.60        237.80        17.16 o                         
   5  15   1         12.21        -13.95        14.76 o                         
   6  15   1          3.69         50.47        20.23 o                         
  -6  16   1         34.15         37.03        25.63 o                         
  -5  16   1          0.71         -5.94        14.24 o                         
  -4  16   1        308.86        309.79        24.39 o                         
  -3  16   1        184.16        160.14        16.74 o                         
  -2  16   1        131.66        107.73        13.13 o                         
  -1  16   1       1319.13       1414.38        40.77 o                         
   0  16   1        117.31        131.38        10.96 o                         
   1  16   1        827.23        900.76        35.61 o                         
   2  16   1        177.03        168.92        18.13 o                         
   3  16   1       3212.72       3522.20        77.08 o                         
   4  16   1        771.87        844.95        36.71 o                         
   5  16   1         86.20         56.43        18.17 o                         
   6  16   1         18.09         15.00        23.48 o                         
  -5  17   1          4.60         18.25        22.12 o                         
  -4  17   1        285.67        273.28        23.44 o                         
  -3  17   1         88.91         66.53        12.78 o                         
  -2  17   1         47.85         38.64         9.28 o                         
  -1  17   1         30.26         43.05         9.02 o                         
   0  17   1       1030.27       1126.20        31.05 o                         
   1  17   1        214.55        189.73        17.65 o                         
   2  17   1        300.49        301.54        25.04 o                         
   3  17   1       5164.40       5477.96        95.98 o                         
   4  17   1       1054.32       1111.54        44.79 o                         
   5  17   1         15.77         13.34        16.11 o                         
  -5  18   1        380.41        339.35        38.90 o                         
  -4  18   1        584.14        609.22        38.15 o                         
  -3  18   1         81.70         63.63        11.96 o                         
  -2  18   1        156.88        208.61        18.36 o                         
  -1  18   1        624.48        595.79        29.19 o                         
   0  18   1         66.16         36.93         6.47 o                         
   1  18   1        917.04        976.32        40.58 o                         
   2  18   1          7.92         29.61        11.48 o                         
   3  18   1       3315.33       3585.87        83.60 o                         
   4  18   1       1016.19       1035.32        50.31 o                         
   5  18   1        245.41        321.90        35.36 o                         
  -5  19   1        179.47        226.78        36.08 o                         
  -4  19   1         13.51         18.40        12.93 o                         
  -3  19   1         76.66         83.17        12.39 o                         
  -2  19   1        191.17        169.43        17.06 o                         
  -1  19   1         29.92         19.95         9.49 o                         
   0  19   1        858.42        788.84        27.28 o                         
   1  19   1       1068.04       1065.03        44.38 o                         
   2  19   1       1246.86       1305.36        53.42 o                         
   3  19   1        687.85        702.78        40.03 o                         
   4  19   1          4.45         19.99        13.06 o                         
   5  19   1        227.78        193.33        31.49 o                         
  -5  20   1         15.27         25.33        23.96 o                         
  -4  20   1         39.18         18.49        12.66 o                         
  -3  20   1        531.85        604.95        32.53 o                         
  -2  20   1        417.08        392.02        26.54 o                         
  -1  20   1        424.91        399.67        25.55 o                         
   0  20   1        126.61         86.24         9.65 o                         
   1  20   1          0.26          2.99        10.34 o                         
   2  20   1         49.61         42.19        13.46 o                         
   3  20   1       1211.07       1380.84        56.82 o                         
   4  20   1          5.23         -3.29        13.89 o                         
   5  20   1          0.90         31.23        16.25 o                         
  -5  21   1         48.30         20.81        22.60 o                         
  -4  21   1        161.36        164.21        24.51 o                         
  -3  21   1        591.07        564.92        29.19 o                         
  -2  21   1        462.74        451.29        32.01 o                         
  -1  21   1         63.92         55.92        12.63 o                         
   0  21   1        405.64        403.59        21.50 o                         
   1  21   1        259.46        240.46        24.12 o                         
   2  21   1       3553.08       3759.25        97.44 o                         
   3  21   1         53.87         49.42        10.76 o                         
   4  21   1          0.05         -7.02        15.16 o                         
   5  21   1         15.05         12.91        18.00 o                         
  -5  22   1          0.13         -9.20        21.70 o                         
  -4  22   1        172.12        186.50        27.30 o                         
  -3  22   1        174.08        139.27        14.50 o                         
  -2  22   1        951.14        910.74        46.13 o                         
  -1  22   1        549.08        562.22        36.34 o                         
   0  22   1         72.78         62.60        10.65 o                         
   1  22   1       1563.43       1549.78        60.01 o                         
   2  22   1       5716.32       6053.88       126.84 o                         
   3  22   1       1239.42       1377.29        62.60 o                         
   4  22   1         94.56         33.88        16.23 o                         
   5  22   1          0.81        -19.46        21.28 o                         
  -5  23   1          0.30         22.34        26.95 o                         
  -4  23   1         10.36         14.59        17.75 o                         
  -3  23   1         20.55         19.80        11.98 o                         
  -2  23   1          5.72         -7.60        10.59 o                         
  -1  23   1          0.05         10.52        11.88 o                         
   0  23   1        502.21        453.12        25.24 o                         
   1  23   1        915.43       1077.42        48.93 o                         
   2  23   1       2122.69       2230.11        79.01 o                         
   3  23   1        268.79        271.51        29.90 o                         
   4  23   1          9.19          8.45        14.98 o                         
   5  23   1        102.62         59.64        24.26 o                         
  -4  24   1         16.00         12.30        22.44 o                         
  -3  24   1          2.03         -0.70        15.45 o                         
  -2  24   1        545.98        502.31        35.97 o                         
  -1  24   1       1165.91       1202.38        57.32 o                         
   0  24   1        429.88        363.70        25.42 o                         
   1  24   1         63.26         65.66        13.22 o                         
   2  24   1        496.78        484.78        41.01 o                         
   3  24   1        320.93        307.08        34.70 o                         
   4  24   1         58.35         60.27        20.56 o                         
  -4  25   1         41.33         57.83        21.82 o                         
  -3  25   1        115.95         94.06        20.20 o                         
  -2  25   1          9.88          4.63        16.92 o                         
  -1  25   1        263.97        274.98        28.54 o                         
   0  25   1        384.61        425.30        29.03 o                         
   1  25   1        118.70        125.52        18.70 o                         
   2  25   1        686.73        765.82        53.61 o                         
   3  25   1        427.76        430.35        43.15 o                         
   4  25   1         99.69         83.71        22.06 o                         
  -4  26   1         17.21         16.44        22.99 o                         
  -3  26   1         59.01         44.75        18.81 o                         
  -2  26   1        748.60        683.01        54.60 o                         
  -1  26   1       1258.37       1363.11        67.33 o                         
   0  26   1       1558.05       1427.69        54.97 o                         
   1  26   1         71.36         49.51        17.12 o                         
   2  26   1         36.41         45.12        18.24 o                         
   3  26   1          8.08         -2.61        16.11 o                         
   4  26   1         60.06         53.98        21.44 o                         
  -4  27   1          1.93         15.59        23.29 o                         
  -3  27   1        117.11        111.71        26.59 o                         
  -2  27   1         80.93         49.32        20.39 o                         
  -1  27   1         51.05         44.75        20.29 o                         
   0  27   1         91.64         63.23        18.38 o                         
   1  27   1         31.41         53.94        20.12 o                         
   2  27   1        438.45        546.72        47.56 o                         
   3  27   1         21.07         21.95        14.95 o                         
   4  27   1         64.65        106.67        28.34 o                         
  -3  28   1          2.70          1.00        19.79 o                         
  -2  28   1        222.03        242.22        32.48 o                         
  -1  28   1         13.63         16.85        18.68 o                         
   0  28   1          0.14         -0.64        15.44 o                         
   1  28   1       1051.00       1122.88        71.08 o                         
   2  28   1        294.62        285.64        35.99 o                         
   3  28   1          7.79        -23.23        23.23 o                         
  -3  29   1         61.82         48.59        19.54 o                         
  -2  29   1          0.51         16.42        17.21 o                         
  -1  29   1          3.07         -0.05        18.19 o                         
   0  29   1        383.44        438.79        42.01 o                         
   1  29   1         42.81         32.36        20.58 o                         
   2  29   1        115.26        116.02        22.93 o                         
   3  29   1        118.57         85.91        24.44 o                         
  -3  30   1         10.59          1.17        24.42 o                         
  -2  30   1        306.27        335.07        40.99 o                         
  -1  30   1        580.10        659.56        58.77 o                         
   0  30   1        662.54        843.23        62.17 o                         
   1  30   1         77.29         60.74        21.43 o                         
   2  30   1         89.98         83.44        20.56 o                         
   3  30   1          1.91        -19.37        19.37 o                         
  -2  31   1          1.97         15.24        21.32 o                         
  -1  31   1        109.56         87.38        22.54 o                         
   0  31   1         65.39         65.87        25.91 o                         
   1  31   1        247.13        235.00        38.45 o                         
   2  31   1         22.49         47.95        22.40 o                         
  -2  32   1        529.81        678.32        62.49 o                         
  -1  32   1         10.40         34.84        24.24 o                         
   0  32   1        353.40        312.02        47.37 o                         
   1  32   1         73.52         63.87        23.07 o                         
   2  32   1         27.74         -4.21        19.03 o                         
  -1  33   1          1.36         16.18        22.36 o                         
   0  33   1          3.26        -27.32        27.32 o                         
   1  33   1         32.08         19.24        24.89 o                         
  -6   0   2          0.58         11.10        29.90 o                         
  -5   0   2          8.24         -7.62        14.92 o                         
  -4   0   2       1290.93       1253.29        43.93 o                         
  -3   0   2       1036.69        763.88        27.78 o                         
  -2   0   2       1749.29       2345.78        54.61 o                         
  -1   0   2      18122.38      25153.05       147.31 o                         
   2   0   2          0.74         15.02         6.74 o                         
   3   0   2       1085.63       1469.84        42.70 o                         
   4   0   2        715.76        834.79        42.71 o                         
   5   0   2        892.57        866.53        52.69 o                         
  -6   1   2        544.91        687.28        60.40 o                         
  -5   1   2         73.38         57.10         9.96 o                         
  -4   1   2       1774.29       1908.81        45.09 o                         
  -3   1   2       2044.42       2154.56        33.52 o                         
  -2   1   2          2.14          3.89         3.60 o                         
  -1   1   2       5382.21       5563.43        47.40 o                         
   1   1   2      10466.05      10400.27        80.42 o                         
   2   1   2        730.75       1009.66        21.37 o                         
   3   1   2        728.61        829.80        22.47 o                         
   4   1   2        714.30        755.68        28.65 o                         
   5   1   2         54.74         35.60        10.93 o                         
   6   1   2         19.76        -14.92        19.23 o                         
  -6   2   2        269.49        290.39        35.47 o                         
  -5   2   2         71.36         25.88         9.18 o                         
  -4   2   2        485.84        516.54        21.46 o                         
  -3   2   2        199.44        259.80        12.91 o                         
   1   2   2       9601.77      13259.69        79.60 o                         
   2   2   2         12.07         28.93         4.89 o                         
   3   2   2       2802.17       2944.79        41.05 o                         
   4   2   2       1578.41       1701.40        38.38 o                         
   5   2   2        403.67        440.18        30.30 o                         
   6   2   2         36.47         10.51        15.94 o                         
  -6   3   2         71.89         61.76        24.30 o                         
  -5   3   2       1060.82       1241.56        51.93 o                         
  -4   3   2       1896.31       2016.85        48.64 o                         
  -3   3   2        682.17        811.08        25.25 o                         
  -2   3   2        148.98        122.87         8.63 o                         
  -1   3   2       6191.99       5346.91        41.61 o                         
   0   3   2        205.52        308.60        16.56 o                         
   1   3   2       3900.77       3086.30        36.17 o                         
   2   3   2          1.76         -0.01         4.54 o                         
   3   3   2       1671.78       2153.89        38.31 o                         
   4   3   2        735.58        833.79        28.30 o                         
   5   3   2         91.41         97.50        15.36 o                         
   6   3   2        120.81        152.92        27.52 o                         
  -6   4   2         11.84        -12.19        17.34 o                         
  -5   4   2       5686.09       6535.98       114.33 o                         
  -4   4   2       3391.53       3601.36        65.96 o                         
  -3   4   2       3942.12       4027.28        57.20 o                         
  -2   4   2        156.77        141.59         9.58 o                         
   0   4   2         32.93         10.74         4.81 o                         
   1   4   2      11455.04       9330.67        67.19 o                         
   2   4   2       3240.39       2847.13        40.92 o                         
   3   4   2          0.09         -5.56         5.56 o                         
   4   4   2        221.60        242.67        15.98 o                         
   5   4   2        596.61        691.01        33.97 o                         
   6   4   2         28.99          6.76        14.40 o                         
  -6   5   2         29.63        -19.30        20.07 o                         
  -5   5   2       1119.87       1203.94        50.81 o                         
  -4   5   2        526.87        511.53        26.10 o                         
  -3   5   2        157.02        121.91        10.99 o                         
  -2   5   2        302.09        434.73        17.02 o                         
  -1   5   2       9468.17       9961.02        65.74 o                         
   0   5   2         37.30         88.76         8.11 o                         
   1   5   2       4553.06       4692.97        56.83 o                         
   2   5   2       2581.60       3141.63        43.42 o                         
   3   5   2        249.45        237.77        14.80 o                         
   4   5   2          0.10         -5.24         6.54 o                         
   5   5   2       2359.51       2847.20        66.96 o                         
   6   5   2        363.60        505.42        45.85 o                         
  -6   6   2          0.17        -20.91        20.91 o                         
  -5   6   2        186.14        155.73        19.81 o                         
  -4   6   2         81.46         73.87        11.43 o                         
  -3   6   2         46.60         43.86         7.92 o                         
  -2   6   2          1.62         -2.27         5.09 o                         
  -1   6   2       3107.90       2735.03        37.18 o                         
   0   6   2        461.03        346.40        15.44 o                         
   1   6   2       2758.27       3038.33        47.33 o                         
   2   6   2        136.86        125.68        10.07 o                         
   3   6   2       3192.77       3590.07        56.67 o                         
   4   6   2        162.73        134.13        12.54 o                         
   5   6   2       1228.77       1396.29        48.49 o                         
   6   6   2        412.21        506.73        42.37 o                         
  -6   7   2         11.96        -18.81        18.81 o                         
  -5   7   2         43.31         31.72        11.11 o                         
  -4   7   2         52.34         35.38         8.73 o                         
  -3   7   2       3760.90       4440.87        74.80 o                         
  -2   7   2        328.96        284.96        15.41 o                         
  -1   7   2       1352.11       1283.69        25.66 o                         
   0   7   2          0.02          1.66         4.01 o                         
   1   7   2        595.57        445.32        18.64 o                         
   2   7   2         26.15         21.63         4.98 o                         
   3   7   2        424.84        496.70        20.18 o                         
   4   7   2        137.62        128.49        12.00 o                         
   5   7   2         25.17         25.72         9.89 o                         
   6   7   2        188.79        151.54        25.21 o                         
  -6   8   2        170.88        160.35        30.47 o                         
  -5   8   2        106.29         66.80        12.71 o                         
  -4   8   2          5.93        -11.32        11.32 o                         
  -3   8   2       1567.62       1995.81        48.40 o                         
  -2   8   2         14.07         24.67         6.45 o                         
  -1   8   2         18.42         19.63         4.63 o                         
   0   8   2         60.49         44.14         5.54 o                         
   1   8   2       3182.06       3074.77        50.07 o                         
   2   8   2        115.36        175.12        11.64 o                         
   3   8   2       2672.97       3115.01        51.49 o                         
   4   8   2        279.03        241.17        18.52 o                         
   5   8   2         45.05         24.95         9.50 o                         
   6   8   2          0.24        -18.10        18.10 o                         
  -6   9   2         38.00        -13.00        18.08 o                         
  -5   9   2        152.06        110.09        24.66 o                         
  -4   9   2        594.39        564.48        34.63 o                         
  -3   9   2        246.76        330.97        19.14 o                         
  -2   9   2       2639.44       2958.41        48.30 o                         
  -1   9   2       1154.20       1093.90        25.37 o                         
   0   9   2         13.40         14.87         4.71 o                         
   1   9   2       1945.24       1813.00        42.25 o                         
   2   9   2       2836.31       3072.41        58.94 o                         
   3   9   2        270.61        307.42        16.69 o                         
   4   9   2        317.17        295.84        21.30 o                         
   5   9   2          1.07         -7.88        11.96 o                         
   6   9   2         37.88         28.57        17.73 o                         
  -6  10   2          6.11         -0.39        16.46 o                         
  -5  10   2        270.45        240.82        27.57 o                         
  -4  10   2        492.75        492.81        33.33 o                         
  -3  10   2        500.71        502.56        24.38 o                         
  -2  10   2        718.12        866.55        28.63 o                         
  -1  10   2       1044.04       1043.90        25.92 o                         
   0  10   2       4338.63       4217.34        48.81 o                         
   1  10   2        102.97         75.71         9.08 o                         
   2  10   2          2.98          6.37         6.80 o                         
   3  10   2        378.66        459.40        21.51 o                         
   4  10   2        119.19        142.60        14.76 o                         
   5  10   2          0.03          6.77        10.40 o                         
   6  10   2        140.84         53.86        19.54 o                         
  -6  11   2         73.59         68.45        24.18 o                         
  -5  11   2         61.87         50.05        16.08 o                         
  -4  11   2        165.13        132.64        15.28 o                         
  -3  11   2        301.98        314.08        20.73 o                         
  -2  11   2         48.43         31.29         7.57 o                         
  -1  11   2          8.20         11.35         4.79 o                         
   0  11   2         66.36         56.76         6.56 o                         
   1  11   2          0.32          4.01         4.79 o                         
   2  11   2        259.46        261.53        19.35 o                         
   3  11   2       2152.70       2266.61        50.13 o                         
   4  11   2         87.81         95.28        10.88 o                         
   5  11   2         47.84         28.21        11.14 o                         
   6  11   2          9.35         22.70        18.79 o                         
  -6  12   2         10.60         -9.75        18.91 o                         
  -5  12   2         24.57         13.24        13.19 o                         
  -4  12   2          0.91         -9.68         9.68 o                         
  -3  12   2          6.93          5.72         5.86 o                         
  -2  12   2       1905.34       1897.37        51.18 o                         
  -1  12   2       2003.97       1806.41        36.74 o                         
   0  12   2        971.87        976.08        25.24 o                         
   1  12   2       3900.07       4046.80        52.73 o                         
   2  12   2        545.42        542.70        29.41 o                         
   3  12   2        618.36        653.54        35.33 o                         
   4  12   2        247.87        258.34        16.95 o                         
   5  12   2          3.21         -5.54        10.55 o                         
   6  12   2         22.95         11.72        21.56 o                         
  -6  13   2         12.27         24.29        20.03 o                         
  -5  13   2         55.38         34.75        15.23 o                         
  -4  13   2         27.03         21.75        10.98 o                         
  -3  13   2        131.36        130.20        13.03 o                         
  -2  13   2         35.34         11.38         6.89 o                         
  -1  13   2       1846.14       2103.84        40.25 o                         
   0  13   2       2654.72       2622.31        42.88 o                         
   1  13   2       4693.06       5076.66        61.64 o                         
   2  13   2        654.59        666.70        33.28 o                         
   3  13   2        238.41        223.34        20.71 o                         
   4  13   2         45.93         56.05         8.24 o                         
   5  13   2          1.12         -1.67        14.23 o                         
  -6  14   2          0.05         -1.29        22.60 o                         
  -5  14   2         93.46         98.36        20.23 o                         
  -4  14   2          6.46          6.25        11.41 o                         
  -3  14   2        110.94        100.05        12.57 o                         
  -2  14   2        408.82        481.82        25.98 o                         
  -1  14   2         31.64         21.93         5.61 o                         
   0  14   2       8292.80       8260.19        77.82 o                         
   1  14   2        695.22        584.26        20.62 o                         
   2  14   2         17.92          4.36         8.32 o                         
   3  14   2         59.18         50.26        11.58 o                         
   4  14   2         85.06         84.27        12.63 o                         
   5  14   2         52.79         54.97        13.89 o                         
   6  14   2         88.14         75.24        23.52 o                         
  -6  15   2         20.01         -7.02        20.28 o                         
  -5  15   2         95.08         77.59        17.86 o                         
  -4  15   2          0.36          3.16        10.02 o                         
  -3  15   2         21.20          9.46         9.54 o                         
  -2  15   2        325.56        379.39        24.36 o                         
  -1  15   2         47.02         67.31         8.32 o                         
   0  15   2        394.68        412.65        18.76 o                         
   1  15   2         76.02         51.56         8.54 o                         
   2  15   2       1334.72       1333.36        52.84 o                         
   3  15   2         90.27         81.26        14.95 o                         
   4  15   2          1.74          3.95         7.02 o                         
   5  15   2         33.16         19.29        15.08 o                         
   6  15   2         14.17         48.64        23.31 o                         
  -6  16   2          4.26         -0.09        18.64 o                         
  -5  16   2        583.42        559.94        41.99 o                         
  -4  16   2        138.23        153.92        17.53 o                         
  -3  16   2       1180.68       1252.64        49.79 o                         
  -2  16   2       1640.82       1504.68        48.42 o                         
  -1  16   2       3849.74       3616.62        64.91 o                         
   0  16   2        238.20        243.44        15.72 o                         
   1  16   2        166.41        255.59        18.61 o                         
   2  16   2         40.50         19.51        10.87 o                         
   3  16   2       1350.94       1440.97        55.96 o                         
   4  16   2          2.61          3.53         9.28 o                         
   5  16   2        189.09         99.62        22.80 o                         
  -5  17   2         53.62         49.81        14.45 o                         
  -4  17   2        153.42        176.42        20.21 o                         
  -3  17   2       1157.54       1182.54        49.86 o                         
  -2  17   2          0.47          6.74         7.67 o                         
  -1  17   2          0.42          8.70         6.79 o                         
   0  17   2         12.21          0.05         6.55 o                         
   1  17   2        325.79        307.88        21.29 o                         
   2  17   2        251.71        282.37        25.18 o                         
   3  17   2        819.80        821.39        39.30 o                         
   4  17   2       2712.88       2831.98        75.14 o                         
   5  17   2         14.10          9.41        15.40 o                         
  -5  18   2         97.56        126.42        32.87 o                         
  -4  18   2        886.38        896.76        47.48 o                         
  -3  18   2         15.75         12.36         9.95 o                         
  -2  18   2       2893.16       2986.29        69.32 o                         
  -1  18   2       2298.65       2431.24        60.49 o                         
   0  18   2        748.80        647.99        28.71 o                         
   1  18   2         98.10         84.02        12.15 o                         
   2  18   2        555.07        522.11        34.58 o                         
   3  18   2        189.03        142.03        17.65 o                         
   4  18   2        431.74        466.40        35.56 o                         
   5  18   2        117.67         77.74        20.34 o                         
  -5  19   2        247.33        295.78        40.36 o                         
  -4  19   2        417.61        443.84        35.00 o                         
  -3  19   2       1573.09       1691.67        58.19 o                         
  -2  19   2       3754.61       3842.36        81.40 o                         
  -1  19   2         39.99         52.72        10.00 o                         
   0  19   2         45.54         53.58         9.53 o                         
   1  19   2          4.74          9.81         8.35 o                         
   2  19   2        901.57        834.96        44.73 o                         
   3  19   2         86.92         63.62        14.27 o                         
   4  19   2         14.11         10.12        13.17 o                         
   5  19   2        112.06        123.17        22.72 o                         
  -5  20   2         10.22        -11.51        20.68 o                         
  -4  20   2          0.82         10.28        10.92 o                         
  -3  20   2       2657.64       2827.94        78.58 o                         
  -2  20   2        138.45        190.50        19.41 o                         
  -1  20   2       2557.26       2796.84        68.95 o                         
   0  20   2       1463.66       1443.62        42.53 o                         
   1  20   2         84.33         73.69        12.50 o                         
   2  20   2        406.30        366.62        30.46 o                         
   3  20   2        101.54         83.79        13.44 o                         
   4  20   2        359.76        373.47        33.29 o                         
   5  20   2        154.90        112.53        22.53 o                         
  -5  21   2        112.73         62.66        23.58 o                         
  -4  21   2        277.53        321.49        32.87 o                         
  -3  21   2       1251.64       1367.06        52.84 o                         
  -2  21   2        162.59        130.75        16.72 o                         
  -1  21   2       1490.59       1476.29        51.55 o                         
   0  21   2         32.00         36.27         8.82 o                         
   1  21   2        185.85        151.39        19.39 o                         
   2  21   2        324.12        385.65        32.15 o                         
   3  21   2         19.08          3.27        12.90 o                         
   4  21   2          0.06        -15.60        15.60 o                         
   5  21   2         52.27         27.09        23.88 o                         
  -5  22   2        183.07        304.60        42.16 o                         
  -4  22   2         52.04         45.85        16.88 o                         
  -3  22   2        128.53         91.35        15.84 o                         
  -2  22   2        122.93        116.16        16.97 o                         
  -1  22   2         17.07          4.35        11.63 o                         
   0  22   2        410.11        398.05        24.25 o                         
   1  22   2       1931.44       1998.35        69.14 o                         
   2  22   2          9.89          2.59        13.29 o                         
   3  22   2        451.42        493.64        39.63 o                         
   4  22   2          5.72         14.55        12.51 o                         
   5  22   2          8.14          1.98        28.10 o                         
  -4  23   2         68.44         70.25        21.44 o                         
  -3  23   2        109.78        102.51        18.03 o                         
  -2  23   2        126.13        106.28        17.01 o                         
  -1  23   2         12.08         23.34        13.97 o                         
   0  23   2        148.29        121.26        13.23 o                         
   1  23   2        639.22        651.65        43.53 o                         
   2  23   2          5.39         -8.11        13.81 o                         
   3  23   2        843.58        785.01        50.66 o                         
   4  23   2        909.41       1017.14        59.52 o                         
  -4  24   2         83.30        127.75        24.74 o                         
  -3  24   2         17.81         18.69        14.06 o                         
  -2  24   2          0.07          9.51        10.88 o                         
  -1  24   2        553.34        618.44        40.06 o                         
   0  24   2          3.88          4.86         8.65 o                         
   1  24   2          4.69          5.09        13.28 o                         
   2  24   2         23.17         19.69        14.89 o                         
   3  24   2         82.75         99.84        21.64 o                         
   4  24   2         50.48         42.51        18.86 o                         
  -4  25   2         13.49         11.19        21.06 o                         
  -3  25   2        302.09        320.19        33.97 o                         
  -2  25   2        680.98        655.33        46.18 o                         
  -1  25   2         19.80         15.90        12.74 o                         
   0  25   2        249.75        239.74        23.69 o                         
   1  25   2        324.78        252.40        27.71 o                         
   2  25   2          1.57         12.25        17.31 o                         
   3  25   2          2.52          1.52        17.27 o                         
   4  25   2        204.67        196.91        30.18 o                         
  -4  26   2         87.64         98.48        28.50 o                         
  -3  26   2         63.27         54.92        17.43 o                         
  -2  26   2        151.15        135.06        21.49 o                         
  -1  26   2        532.77        575.26        45.34 o                         
   0  26   2        207.69        214.82        23.84 o                         
   1  26   2        247.07        166.38        28.97 o                         
   2  26   2        305.53        294.06        36.72 o                         
   3  26   2        166.43        166.80        29.57 o                         
   4  26   2          0.98        -15.34        19.80 o                         
  -4  27   2        290.36        279.03        42.84 o                         
  -3  27   2        149.07        103.62        23.77 o                         
  -2  27   2        484.53        555.30        49.13 o                         
  -1  27   2          4.62         19.11        14.75 o                         
   0  27   2          3.82         11.85        15.21 o                         
   1  27   2        140.02        125.05        24.43 o                         
   2  27   2          0.03         20.08        15.80 o                         
   3  27   2        347.14        328.44        40.84 o                         
   4  27   2        105.89         80.01        24.29 o                         
  -3  28   2         19.15         -3.09        21.40 o                         
  -2  28   2          8.12         23.07        20.68 o                         
  -1  28   2         80.11         33.07        19.10 o                         
   0  28   2          0.10        -14.13        15.50 o                         
   1  28   2         69.75         72.19        21.80 o                         
   2  28   2        444.93        492.05        48.42 o                         
   3  28   2         64.53         30.12        20.62 o                         
  -3  29   2        526.65        691.40        60.22 o                         
  -2  29   2        367.51        370.74        45.24 o                         
  -1  29   2        284.21        270.26        36.55 o                         
   0  29   2        341.97        333.85        33.69 o                         
   1  29   2          4.62        -16.91        17.47 o                         
   2  29   2         48.93         74.82        22.17 o                         
   3  29   2        201.04        229.89        36.37 o                         
  -3  30   2         23.41          4.28        20.07 o                         
  -2  30   2        148.64        122.75        29.27 o                         
  -1  30   2          4.73         29.91        20.48 o                         
   0  30   2        144.28        139.34        25.73 o                         
   1  30   2         61.84         63.04        21.60 o                         
   2  30   2        171.10        179.65        31.88 o                         
   3  30   2        237.44        318.59        42.08 o                         
  -2  31   2        193.36        250.38        36.62 o                         
  -1  31   2        175.17        177.83        31.29 o                         
   0  31   2        223.25        186.07        30.29 o                         
   1  31   2          3.63         11.04        21.50 o                         
   2  31   2        246.69        296.19        38.65 o                         
  -2  32   2        361.72        462.14        53.16 o                         
  -1  32   2          5.18         52.94        23.29 o                         
   0  32   2        416.05        422.68        48.02 o                         
   1  32   2         12.64         -6.92        19.94 o                         
   2  32   2         73.83         89.71        25.35 o                         
  -1  33   2         19.50         49.52        31.16 o                         
   0  33   2        133.13         91.99        31.10 o                         
   1  33   2         63.90         92.46        27.70 o                         
  -6   1   3          5.36         -7.12        23.48 o                         
  -5   1   3        152.79        165.05        14.20 o                         
  -4   1   3         34.95         32.55         5.71 o                         
  -3   1   3        264.49        310.95        14.59 o                         
  -2   1   3        144.84        195.98         9.88 o                         
  -1   1   3      21905.82      23267.72        97.68 o                         
   0   1   3        118.23        131.35         9.41 o                         
   1   1   3      12208.23      14683.58       110.51 o                         
   2   1   3         16.81          1.84         4.20 o                         
   3   1   3         32.26         37.91         6.71 o                         
   4   1   3          8.04          1.57         6.72 o                         
   5   1   3        212.32        228.17        21.23 o                         
   6   1   3        156.73        143.82        26.79 o                         
  -6   2   3        313.28        337.20        44.27 o                         
  -5   2   3        167.74        155.59        17.59 o                         
  -4   2   3         53.06         40.00         7.57 o                         
  -3   2   3         61.65         45.73         5.96 o                         
  -2   2   3        661.89        773.24        19.38 o                         
  -1   2   3      13667.27      16469.28        75.18 o                         
   0   2   3         69.62         58.96         6.51 o                         
   1   2   3      14448.99      13347.43        97.16 o                         
   2   2   3        402.34        457.52        16.32 o                         
   3   2   3       1943.33       2136.22        38.46 o                         
   4   2   3         18.41          4.09         7.42 o                         
   5   2   3          2.75          2.61        11.16 o                         
   6   2   3         64.31         23.86        20.01 o                         
  -6   3   3         39.92          1.27        17.84 o                         
  -5   3   3          7.93          8.86         8.93 o                         
  -4   3   3         32.02         33.32         7.93 o                         
  -3   3   3         54.10         55.85         7.19 o                         
  -2   3   3        200.48        203.68         9.45 o                         
  -1   3   3        341.97        293.99        11.21 o                         
   0   3   3       5785.20       5792.80        52.65 o                         
   1   3   3       1121.31       1507.33        26.14 o                         
   2   3   3         20.74         19.26         5.48 o                         
   3   3   3        788.14        823.68        24.99 o                         
   4   3   3        240.55        282.85        18.30 o                         
   5   3   3        172.70        180.27        22.26 o                         
   6   3   3          7.89          5.63        17.65 o                         
  -6   4   3        522.20        601.62        55.51 o                         
  -5   4   3        180.87        185.97        18.85 o                         
  -4   4   3          9.51          6.46         7.96 o                         
  -3   4   3        326.64        393.65        18.37 o                         
  -2   4   3       4810.84       4641.23        43.13 o                         
  -1   4   3       6220.77       4188.83        43.79 o                         
   0   4   3        291.96        231.38        10.60 o                         
   1   4   3        153.18        346.66        12.85 o                         
   2   4   3          5.03          2.75         5.10 o                         
   3   4   3        376.77        367.39        18.03 o                         
   4   4   3        124.45        110.65        12.68 o                         
   5   4   3        320.57        314.85        27.66 o                         
   6   4   3        116.88         70.37        21.60 o                         
  -6   5   3        362.16        360.24        42.73 o                         
  -5   5   3         81.82         59.38        11.94 o                         
  -4   5   3        138.16        135.88        15.73 o                         
  -3   5   3       1502.76       1528.69        36.29 o                         
  -2   5   3        219.54        183.68         8.80 o                         
  -1   5   3        226.49        248.30        11.86 o                         
   0   5   3       5841.59       5395.15        51.03 o                         
   1   5   3        455.56        476.28        14.15 o                         
   2   5   3        733.13        738.33        21.00 o                         
   3   5   3         39.11         29.40         6.73 o                         
   4   5   3        202.61        199.83        16.29 o                         
   5   5   3         19.41          8.28        12.56 o                         
   6   5   3        175.21        203.90        30.78 o                         
  -6   6   3        161.85        181.35        30.27 o                         
  -5   6   3         86.34         53.05        13.85 o                         
  -4   6   3        611.60        648.69        31.72 o                         
  -3   6   3       9488.49       9998.14        96.70 o                         
  -2   6   3        132.80        104.74         7.70 o                         
  -1   6   3       6073.15       7393.05        61.19 o                         
   0   6   3       4788.57       4335.55        50.07 o                         
   2   6   3        325.44        293.76        15.48 o                         
   3   6   3         57.45         42.47         7.27 o                         
   4   6   3        167.37        228.34        17.44 o                         
   5   6   3        186.53        165.19        20.51 o                         
   6   6   3        283.79        380.93        41.10 o                         
  -6   7   3         70.52         89.29        22.63 o                         
  -5   7   3         61.20         44.57        13.05 o                         
  -4   7   3        571.34        544.88        28.26 o                         
  -3   7   3         55.67         33.63         9.16 o                         
  -2   7   3        777.38        768.62        20.23 o                         
  -1   7   3       1359.51       1291.50        30.94 o                         
   0   7   3       2084.10       2311.13        32.25 o                         
   1   7   3        257.82        209.54        11.93 o                         
   2   7   3       1627.41       1489.73        33.98 o                         
   3   7   3        238.39        267.16        16.31 o                         
   4   7   3        280.59        291.59        19.50 o                         
   5   7   3        348.82        331.53        29.09 o                         
   6   7   3        334.01        388.67        39.72 o                         
  -6   8   3          4.65         11.62        21.82 o                         
  -5   8   3          7.04         -3.83        11.94 o                         
  -4   8   3         18.10          1.59         9.56 o                         
  -3   8   3        483.42        465.32        23.67 o                         
  -2   8   3          0.48          6.86         4.40 o                         
  -1   8   3       4989.91       4362.80        56.91 o                         
   0   8   3         60.23         76.20         6.78 o                         
   1   8   3         74.35         39.06         6.43 o                         
   2   8   3        106.66         53.31         7.31 o                         
   3   8   3         16.30          1.59         6.02 o                         
   4   8   3        176.15        148.18        15.64 o                         
   5   8   3        115.15        117.33        18.58 o                         
   6   8   3          0.12        -17.13        17.13 o                         
  -6   9   3         77.89         81.13        23.12 o                         
  -5   9   3         14.13        -13.21        13.21 o                         
  -4   9   3       1382.11       1461.20        53.19 o                         
  -3   9   3          0.55         -4.26         6.15 o                         
  -2   9   3         24.08         13.70         5.32 o                         
  -1   9   3        304.49        287.96        14.27 o                         
   0   9   3       4541.97       4168.05        48.50 o                         
   1   9   3        505.05        703.00        23.55 o                         
   2   9   3        158.56        156.97        11.84 o                         
   3   9   3        513.36        508.04        22.11 o                         
   4   9   3        570.26        588.10        30.56 o                         
   5   9   3          9.14         12.92        12.76 o                         
   6   9   3        120.37         64.26        19.74 o                         
  -6  10   3         21.58         22.27        19.42 o                         
  -5  10   3        143.92        101.23        19.64 o                         
  -4  10   3         59.47         34.09        12.74 o                         
  -3  10   3       1484.80       1333.54        41.79 o                         
  -2  10   3        474.73        537.84        24.89 o                         
  -1  10   3       8128.28       8087.25        78.51 o                         
   0  10   3       1475.09       1484.25        30.30 o                         
   1  10   3         20.43         41.45         6.60 o                         
   2  10   3          0.69         -4.91         6.15 o                         
   3  10   3       1096.04       1213.18        39.60 o                         
   4  10   3        164.81        179.31        16.42 o                         
   5  10   3        298.45        242.24        25.95 o                         
   6  10   3         21.05         29.19        20.26 o                         
  -6  11   3         20.47          2.47        20.89 o                         
  -5  11   3        215.55        164.64        24.65 o                         
  -4  11   3        168.47        128.06        19.05 o                         
  -3  11   3          1.62          2.60         6.41 o                         
  -2  11   3        212.86        213.37        13.60 o                         
  -1  11   3          9.72         14.37         5.62 o                         
   0  11   3       1511.50       1270.28        27.73 o                         
   1  11   3         18.84         13.65         5.57 o                         
   2  11   3       1117.27       1037.83        35.44 o                         
   3  11   3         25.43         27.16         9.14 o                         
   4  11   3          9.23          9.75         7.76 o                         
   5  11   3         61.07         51.68        14.07 o                         
   6  11   3          0.52        -16.24        19.88 o                         
  -6  12   3         36.65         57.08        21.87 o                         
  -5  12   3         37.94         14.17        16.32 o                         
  -4  12   3          2.22         -9.58        12.75 o                         
  -3  12   3       1305.01       1422.44        43.58 o                         
  -2  12   3        845.73        861.92        28.96 o                         
  -1  12   3       8399.49       8760.28        85.53 o                         
   0  12   3       4640.74       4998.07        56.03 o                         
   1  12   3        108.18         73.91         8.87 o                         
   2  12   3          2.30          3.91         7.35 o                         
   3  12   3         23.41         22.93         9.31 o                         
   4  12   3         25.99         18.95        10.52 o                         
   5  12   3        394.09        416.41        31.49 o                         
   6  12   3          1.25        -22.07        22.07 o                         
  -6  13   3        108.79        119.63        24.41 o                         
  -5  13   3         37.15         19.02        19.03 o                         
  -4  13   3        646.14        660.87        36.21 o                         
  -3  13   3        406.13        425.20        21.46 o                         
  -2  13   3        369.43        444.70        22.35 o                         
  -1  13   3        630.21        797.18        25.02 o                         
   0  13   3       9863.54      10379.55        83.67 o                         
   1  13   3        543.54        559.97        21.81 o                         
   2  13   3         12.80          2.57         7.18 o                         
   3  13   3        509.17        518.66        31.68 o                         
   4  13   3        988.68       1066.03        46.75 o                         
   5  13   3        133.85        171.50        20.36 o                         
   6  13   3         17.32         42.22        25.09 o                         
  -6  14   3          1.71         -2.79        21.28 o                         
  -5  14   3        132.97        112.88        21.63 o                         
  -4  14   3         12.46         -0.13         9.56 o                         
  -3  14   3       1336.15       1356.30        40.56 o                         
  -2  14   3       1310.99       1264.29        38.98 o                         
  -1  14   3       6638.32       6858.67        75.50 o                         
   0  14   3       4774.01       5490.66        63.14 o                         
   1  14   3        814.44        748.00        25.67 o                         
   2  14   3         76.87         88.86        12.04 o                         
   3  14   3         14.41         12.02         8.82 o                         
   4  14   3          1.96          0.29        11.06 o                         
   6  14   3          1.64          9.53        21.25 o                         
  -6  15   3         30.04         -5.34        22.42 o                         
  -5  15   3        186.84        212.26        26.05 o                         
  -4  15   3          8.04         10.26         8.79 o                         
  -3  15   3         17.85         16.52         9.94 o                         
  -2  15   3        368.60        389.77        24.01 o                         
  -1  15   3       1239.14       1302.26        34.65 o                         
   0  15   3       5348.09       5807.89        71.00 o                         
   1  15   3       1458.37       1598.63        39.54 o                         
   2  15   3        593.65        602.79        27.33 o                         
   3  15   3       1400.86       1449.98        55.12 o                         
   4  15   3         72.24         48.35        11.89 o                         
   5  15   3         23.22         29.45        17.73 o                         
   6  15   3          0.58        -25.04        25.04 o                         
  -5  16   3         27.62         17.13        14.08 o                         
  -4  16   3        176.40        175.35        18.98 o                         
  -3  16   3       1508.30       1553.88        57.10 o                         
  -2  16   3         61.57         52.08        10.35 o                         
  -1  16   3       2398.23       2216.80        47.85 o                         
   0  16   3        786.08        744.95        27.19 o                         
   1  16   3        304.65        278.27        18.11 o                         
   2  16   3          4.00         -5.03         6.55 o                         
   3  16   3         13.00          9.84        12.08 o                         
   4  16   3          2.37          8.03         8.69 o                         
   5  16   3        103.09         72.32        20.75 o                         
  -5  17   3        140.55         79.66        21.82 o                         
  -4  17   3       1162.19       1131.18        54.27 o                         
  -3  17   3       1443.32       1562.84        58.97 o                         
  -2  17   3          3.01         -0.24         7.53 o                         
  -1  17   3        859.78        839.00        32.64 o                         
   0  17   3        661.74        571.58        24.68 o                         
   1  17   3        934.90        917.32        33.27 o                         
   2  17   3        854.32        861.59        35.94 o                         
   3  17   3        299.84        320.56        28.99 o                         
   4  17   3       1187.02       1116.37        47.45 o                         
   5  17   3          0.01         -2.17        15.53 o                         
  -5  18   3          0.97        -25.02        25.02 o                         
  -4  18   3        371.40        409.48        32.97 o                         
  -3  18   3       2717.25       2910.92        80.14 o                         
  -2  18   3       4557.75       4704.30        84.24 o                         
  -1  18   3        519.90        644.18        30.07 o                         
   0  18   3         35.98         28.25         7.46 o                         
   1  18   3         53.78         75.03        10.92 o                         
   2  18   3        714.13        731.59        41.05 o                         
   3  18   3         83.57         53.86        13.46 o                         
   4  18   3        248.58        207.56        21.11 o                         
   5  18   3         32.86         18.58        19.19 o                         
  -5  19   3          8.24          0.78        20.15 o                         
  -4  19   3        201.70        265.87        28.37 o                         
  -3  19   3        837.64        819.51        43.82 o                         
  -2  19   3       2381.97       2555.60        63.91 o                         
  -1  19   3        734.13        608.67        27.36 o                         
   0  19   3        153.31        164.36        15.14 o                         
   1  19   3       1018.11       1082.65        43.54 o                         
   2  19   3        137.94        129.80        18.90 o                         
   3  19   3        937.01       1023.76        37.98 o                         
   4  19   3          0.88         13.56        16.73 o                         
   5  19   3         63.34         89.63        21.88 o                         
  -5  20   3        122.32        123.21        26.12 o                         
  -4  20   3       1001.36       1131.27        65.45 o                         
  -3  20   3       1693.21       1827.63        66.00 o                         
  -2  20   3       1060.26       1054.98        43.17 o                         
  -1  20   3       1238.27       1252.41        39.56 o                         
   0  20   3        319.97        312.11        21.71 o                         
   1  20   3        259.39        197.28        20.32 o                         
   2  20   3        237.87        248.57        25.84 o                         
   3  20   3        175.03        186.88        22.06 o                         
   4  20   3          7.85         -1.45        12.25 o                         
   5  20   3         19.41         -2.66        16.71 o                         
  -5  21   3        380.70        500.33        52.19 o                         
  -4  21   3          8.90         31.39        18.15 o                         
  -3  21   3        104.90         98.49        15.72 o                         
  -2  21   3       7825.97       8218.83       128.60 o                         
  -1  21   3         12.47         27.87         7.75 o                         
   0  21   3        873.47        802.89        32.07 o                         
   1  21   3        650.70        665.75        36.25 o                         
   2  21   3         17.74         16.58        12.91 o                         
   3  21   3        633.35        692.75        44.01 o                         
   4  21   3        119.77        124.85        20.04 o                         
   5  21   3        100.80        111.55        25.81 o                         
  -5  22   3         30.29         63.34        23.56 o                         
  -4  22   3        240.03        248.34        35.60 o                         
  -3  22   3         19.25         22.32        12.01 o                         
  -2  22   3       2280.20       2358.86        70.37 o                         
  -1  22   3        484.44        389.42        28.37 o                         
   0  22   3        422.94        391.21        22.84 o                         
   1  22   3          1.62          7.87        10.08 o                         
   2  22   3         58.16         54.07        15.25 o                         
   3  22   3         61.22         37.52        14.30 o                         
   4  22   3         62.96         84.73        19.25 o                         
   5  22   3          5.36         14.73        22.33 o                         
  -4  23   3          5.27        -19.31        19.31 o                         
  -3  23   3        626.39        703.17        43.35 o                         
  -2  23   3        936.01       1096.41        51.85 o                         
  -1  23   3       1000.72        974.20        45.13 o                         
   0  23   3        121.31        133.33        17.80 o                         
   1  23   3       1813.07       1944.01        65.61 o                         
   2  23   3        476.12        474.73        38.80 o                         
   3  23   3        226.90        229.13        27.23 o                         
   4  23   3         46.16         27.80        19.58 o                         
  -4  24   3         19.74         35.33        19.92 o                         
  -3  24   3          3.33          2.93        15.46 o                         
  -2  24   3       1182.06       1254.74        65.15 o                         
  -1  24   3         70.89         54.82        14.85 o                         
   0  24   3        547.47        610.62        36.50 o                         
   1  24   3         75.87         50.30        14.67 o                         
   2  24   3        206.21        176.26        28.95 o                         
   3  24   3         85.14        110.04        19.92 o                         
   4  24   3        181.60        172.82        26.56 o                         
  -4  25   3         26.49         11.07        22.30 o                         
  -3  25   3          1.00         11.89        15.73 o                         
  -2  25   3         14.57         21.05        13.33 o                         
  -1  25   3        497.28        499.73        37.83 o                         
   0  25   3        281.14        186.99        21.39 o                         
   1  25   3        242.22        289.82        30.64 o                         
   2  25   3         21.21         30.57        16.85 o                         
   3  25   3        322.38        313.41        34.68 o                         
   4  25   3         62.95         81.80        22.31 o                         
  -4  26   3          6.84         -6.34        20.42 o                         
  -3  26   3         46.84          7.31        22.00 o                         
  -2  26   3       1525.75       1710.00        78.96 o                         
  -1  26   3          0.39         -2.32        17.99 o                         
   0  26   3        269.75        207.24        26.31 o                         
   1  26   3        462.90        439.49        44.38 o                         
   2  26   3         88.22         70.73        26.49 o                         
   3  26   3        113.41         95.55        21.35 o                         
   4  26   3          6.26          5.58        19.42 o                         
  -4  27   3         12.32         21.08        26.36 o                         
  -3  27   3          2.64         -9.33        19.98 o                         
  -2  27   3          0.04         -0.94        20.61 o                         
  -1  27   3         27.30         34.10        15.96 o                         
   0  27   3        161.77        141.60        22.32 o                         
   1  27   3        533.73        541.99        48.90 o                         
   2  27   3         55.90         29.16        21.61 o                         
   3  27   3        267.89        341.08        41.79 o                         
  -3  28   3         70.29         46.93        26.36 o                         
  -2  28   3         73.82         87.47        24.53 o                         
  -1  28   3        343.76        369.51        38.95 o                         
   0  28   3       1210.71       1408.14        74.35 o                         
   1  28   3         44.03         15.07        16.93 o                         
   2  28   3          5.99         -6.30        15.87 o                         
   3  28   3        248.68        276.42        33.97 o                         
  -3  29   3         63.60         50.27        24.83 o                         
  -2  29   3         26.23         13.83        19.92 o                         
  -1  29   3        209.32        220.72        30.66 o                         
   0  29   3          0.57        -16.32        16.32 o                         
   1  29   3        214.12        225.68        32.41 o                         
   2  29   3         87.18         82.90        21.27 o                         
   3  29   3         91.26         97.94        37.23 o                         
  -3  30   3        206.19        215.79        38.07 o                         
  -2  30   3         41.40         58.43        25.12 o                         
  -1  30   3        159.04        174.57        29.72 o                         
   0  30   3         14.34         13.50        14.08 o                         
   1  30   3         23.26         27.65        19.44 o                         
   2  30   3         56.25         69.40        22.03 o                         
  -2  31   3         51.49         76.84        23.69 o                         
  -1  31   3         77.47         78.73        23.11 o                         
   0  31   3        200.58        158.48        28.65 o                         
   1  31   3        102.34        110.15        28.80 o                         
   2  31   3         30.49         26.39        20.13 o                         
  -1  32   3        364.53        410.74        49.74 o                         
   0  32   3         34.05         26.96        15.26 o                         
   1  32   3         18.05         23.14        22.49 o                         
  -1  33   3         26.31         21.69        26.99 o                         
   0  33   3         44.40         33.97        23.92 o                         
  -6   0   4          8.22          2.08        34.12 o                         
  -5   0   4       1940.11       1975.40        69.62 o                         
  -4   0   4        392.37        432.28        31.31 o                         
  -3   0   4       5160.89       4503.06        75.31 o                         
  -2   0   4       1016.53       1297.61        43.03 o                         
  -1   0   4      33007.02      26112.08       190.59 o                         
   0   0   4      52780.74      49817.70       240.14 o                         
   1   0   4      13477.39      10194.65       139.28 o                         
   2   0   4          5.45         18.11         6.99 o                         
   3   0   4        618.46        568.57        30.72 o                         
   4   0   4         64.81         30.77        11.78 o                         
   5   0   4        113.90         67.09        18.36 o                         
   6   0   4          2.06         20.54        25.64 o                         
  -6   1   4         24.83          9.67        23.25 o                         
  -5   1   4        120.10        141.58        16.17 o                         
  -4   1   4        132.05        129.35        12.90 o                         
  -3   1   4          7.51          1.19         5.66 o                         
  -2   1   4         14.97          6.24         4.85 o                         
  -1   1   4       4226.50       4602.51        45.39 o                         
   0   1   4      58892.88      60642.37       218.56 o                         
   1   1   4      12722.71      12372.20        95.53 o                         
   2   1   4       1823.29       1919.11        35.70 o                         
   3   1   4        321.60        310.91        16.00 o                         
   4   1   4        175.99        215.01        16.30 o                         
   5   1   4         17.65          8.67        10.67 o                         
   6   1   4         17.16         -1.18        19.27 o                         
  -6   2   4        391.21        479.70        53.06 o                         
  -5   2   4        857.75        919.72        41.85 o                         
  -4   2   4        390.29        369.71        19.39 o                         
  -3   2   4       2277.28       2666.62        44.51 o                         
  -2   2   4        147.09        162.10         9.52 o                         
  -1   2   4      46544.93      39783.46       130.22 o                         
   0   2   4      32344.43      32669.45       147.86 o                         
   1   2   4      33325.32      30245.70       153.96 o                         
   2   2   4       1189.29       1240.15        31.62 o                         
   3   2   4       2514.07       2944.86        50.14 o                         
   4   2   4        171.74        187.03        15.90 o                         
   5   2   4         67.53         64.42        15.54 o                         
   6   2   4         17.92         -6.00        18.50 o                         
  -6   3   4        169.64        197.98        35.88 o                         
  -5   3   4         14.38          5.03         7.99 o                         
  -4   3   4         76.53         61.81        10.03 o                         
  -3   3   4         38.27         17.49         5.15 o                         
  -2   3   4        362.53        405.53        13.68 o                         
  -1   3   4       9712.19       9814.35        63.84 o                         
   0   3   4        445.40        677.63        18.31 o                         
   1   3   4      32003.66      31323.18       181.11 o                         
   2   3   4        962.21       1007.33        29.12 o                         
   3   3   4       1983.01       1735.85        38.76 o                         
   4   3   4        734.72        725.42        32.73 o                         
   5   3   4         30.05         27.73        14.71 o                         
   6   3   4         26.91         -7.22        17.44 o                         
  -6   4   4          3.18         45.83        21.14 o                         
  -5   4   4       1108.01       1268.33        47.39 o                         
  -4   4   4        140.46        151.07        14.99 o                         
  -3   4   4        950.87        869.41        24.20 o                         
  -2   4   4       2186.95       2635.20        36.51 o                         
  -1   4   4       8899.64      10265.14        66.38 o                         
   0   4   4       4026.13       4512.26        49.45 o                         
   1   4   4       6120.13       7650.61        63.08 o                         
   2   4   4       2689.41       3220.87        50.92 o                         
   3   4   4        109.17        105.84        11.05 o                         
   4   4   4          0.59         -3.76         7.36 o                         
   5   4   4         11.04         -1.59        17.52 o                         
   6   4   4         13.85         12.48        20.09 o                         
  -6   5   4          8.69         13.95        19.94 o                         
  -5   5   4         18.73          4.04        12.55 o                         
  -4   5   4        560.16        599.69        29.31 o                         
  -3   5   4        461.09        408.58        17.13 o                         
  -2   5   4        156.09        112.55         8.06 o                         
  -1   5   4       9731.91       9623.25        73.98 o                         
   0   5   4         26.19         17.67         4.25 o                         
   1   5   4          0.14         53.69         5.79 o                         
   2   5   4        105.00        124.40         9.75 o                         
   3   5   4         26.35         21.10         7.65 o                         
   4   5   4         70.86         54.77        10.89 o                         
   5   5   4        131.24         59.07        14.70 o                         
   6   5   4         40.30         96.19        21.34 o                         
  -6   6   4        305.54        357.05        39.38 o                         
  -5   6   4        807.68        869.56        46.68 o                         
  -4   6   4        266.69        270.39        16.62 o                         
  -3   6   4        634.03        546.35        21.52 o                         
  -2   6   4         52.07         53.54         6.18 o                         
  -1   6   4         28.53         24.78         5.18 o                         
   0   6   4        902.13       1115.12        24.96 o                         
   1   6   4        184.84        129.11         8.25 o                         
   2   6   4        216.34        199.25        12.64 o                         
   3   6   4        377.17        366.55        21.04 o                         
   4   6   4        115.27         87.12        11.75 o                         
   5   6   4         62.54         75.86        15.54 o                         
   6   6   4        212.04        230.88        33.72 o                         
  -6   7   4          8.02         -4.37        17.98 o                         
  -5   7   4          0.23         -7.04         7.04 o                         
  -4   7   4        521.72        518.58        27.36 o                         
  -3   7   4       1457.65       1356.05        32.93 o                         
  -2   7   4       5765.53       6634.12        62.89 o                         
  -1   7   4        835.22       1057.93        24.68 o                         
   0   7   4       2221.92       2145.67        37.00 o                         
   1   7   4        710.31        657.84        19.24 o                         
   2   7   4          7.08         -4.46         5.56 o                         
   3   7   4        187.23        134.77        11.32 o                         
   4   7   4          5.27          5.15         7.66 o                         
   5   7   4          4.74          0.93        12.59 o                         
   6   7   4         50.26         60.05        20.98 o                         
  -6   8   4          0.05        -10.89        15.16 o                         
  -5   8   4         12.44          2.74        11.82 o                         
  -4   8   4        249.78        281.07        20.49 o                         
  -3   8   4        463.42        423.07        18.66 o                         
  -2   8   4        252.78        223.13        12.25 o                         
  -1   8   4       1300.34       1140.66        29.25 o                         
   0   8   4         10.34         22.53         5.25 o                         
   1   8   4       1915.41       1996.84        38.73 o                         
   2   8   4        862.58        840.36        27.42 o                         
   3   8   4        156.36        118.05        11.00 o                         
   4   8   4        227.36        224.33        18.76 o                         
   5   8   4         85.63         82.02        15.16 o                         
   6   8   4         99.12         80.42        19.95 o                         
  -6   9   4        175.14        141.54        26.35 o                         
  -5   9   4         22.55          3.41        12.42 o                         
  -4   9   4         31.33         33.44         9.98 o                         
  -3   9   4        723.75        762.73        27.54 o                         
  -2   9   4        304.14        377.52        17.15 o                         
  -1   9   4        306.10        301.34        15.07 o                         
   0   9   4       2366.19       2381.27        37.16 o                         
   1   9   4       2579.24       2660.86        47.22 o                         
   2   9   4         39.84         51.34         8.01 o                         
   3   9   4          3.94         -5.67         6.56 o                         
   4   9   4          9.42         -2.84         7.42 o                         
   5   9   4        105.22         85.03        15.18 o                         
   6   9   4          1.65         -1.19        18.30 o                         
  -6  10   4        132.22        115.87        26.25 o                         
  -5  10   4       1030.48       1056.45        61.21 o                         
  -4  10   4       1139.18       1122.28        44.77 o                         
  -3  10   4          6.01          3.68         4.81 o                         
  -2  10   4       3345.83       3513.22        55.79 o                         
  -1  10   4        189.98        149.45        11.74 o                         
   0  10   4          1.47          0.81         4.14 o                         
   1  10   4       2832.51       3057.33        50.72 o                         
   2  10   4        127.23        162.58        12.91 o                         
   3  10   4        119.32        109.95        11.38 o                         
   4  10   4          8.12          5.13         7.45 o                         
   5  10   4         47.46         48.31        14.23 o                         
   6  10   4          5.15         -7.05        18.71 o                         
  -6  11   4         63.01         17.31        19.44 o                         
  -5  11   4        155.75        105.16        23.00 o                         
  -4  11   4         46.28         22.95        10.77 o                         
  -3  11   4         16.95         10.97         8.21 o                         
  -2  11   4        731.08        696.94        26.94 o                         
  -1  11   4         76.22        109.03        10.30 o                         
   0  11   4       4381.71       4475.70        57.29 o                         
   1  11   4          3.74         16.58         6.25 o                         
   2  11   4       1372.09       1548.58        38.64 o                         
   3  11   4        394.51        462.50        24.98 o                         
   4  11   4          0.53         -2.06        10.88 o                         
   5  11   4          7.32        -12.51        12.51 o                         
   6  11   4         10.02         31.35        16.57 o                         
  -6  12   4          0.07        -19.28        19.28 o                         
  -5  12   4          1.00        -13.78        15.15 o                         
  -4  12   4        341.38        402.84        25.56 o                         
  -3  12   4         53.83         71.13        10.25 o                         
  -2  12   4       1856.34       1790.22        44.15 o                         
  -1  12   4        170.54        134.46        11.66 o                         
   0  12   4       3754.97       3691.37        51.31 o                         
   1  12   4       1332.36       1369.47        34.77 o                         
   2  12   4         24.09          0.69         6.62 o                         
   3  12   4        179.00        128.33        16.54 o                         
   4  12   4        357.51        361.85        26.64 o                         
   5  12   4         59.34         47.65        13.03 o                         
   6  12   4          0.18         20.26        25.60 o                         
  -6  13   4         75.13         70.83        20.73 o                         
  -5  13   4         31.61          1.69        14.42 o                         
  -4  13   4          8.45         15.70        11.12 o                         
  -3  13   4        103.63         90.69        12.55 o                         
  -2  13   4        107.62        111.38        12.83 o                         
  -1  13   4        413.07        404.76        20.52 o                         
   0  13   4       1065.06        980.54        27.51 o                         
   1  13   4          0.23          0.80         5.81 o                         
   2  13   4          0.74         -7.55         7.74 o                         
   3  13   4        370.43        377.97        30.25 o                         
   4  13   4         58.38         36.41        12.99 o                         
   5  13   4         58.35         56.31        17.22 o                         
   6  13   4          0.28         11.59        22.52 o                         
  -6  14   4         31.32        -19.22        19.22 o                         
  -5  14   4          3.48          0.74        15.09 o                         
  -4  14   4        359.17        378.27        21.54 o                         
  -3  14   4        279.03        231.02        20.99 o                         
  -2  14   4        897.83        791.56        31.81 o                         
  -1  14   4         81.27         78.53        10.25 o                         
   0  14   4        727.94        715.25        26.18 o                         
   1  14   4        219.97        198.95        15.12 o                         
   2  14   4          4.45         -0.22         6.66 o                         
   3  14   4        386.87        387.40        28.82 o                         
   4  14   4        167.91        189.66        21.79 o                         
   5  14   4          1.35        -15.38        15.38 o                         
   6  14   4          0.15         -3.04        21.89 o                         
  -6  15   4         11.94         21.55        29.74 o                         
  -5  15   4         18.58          1.28        15.15 o                         
  -4  15   4         52.77         37.69         7.79 o                         
  -3  15   4          0.33         12.33         9.64 o                         
  -2  15   4       2751.30       2823.70        60.44 o                         
  -1  15   4       1526.12       1577.68        44.21 o                         
   0  15   4       1028.46       1273.56        36.72 o                         
   1  15   4          1.53         -6.20         6.52 o                         
   2  15   4          3.62         -5.49         7.34 o                         
   3  15   4        194.00        192.67        22.30 o                         
   4  15   4        825.00        843.19        45.35 o                         
   5  15   4         13.82         -8.64        18.90 o                         
  -5  16   4         16.63         16.13        19.53 o                         
  -4  16   4        575.25        623.38        41.36 o                         
  -3  16   4        875.80        987.04        47.42 o                         
  -2  16   4       1871.06       1890.77        50.24 o                         
  -1  16   4       1348.80       1273.81        41.45 o                         
   0  16   4        452.06        391.06        21.40 o                         
   1  16   4        156.74        168.47        16.47 o                         
   2  16   4        232.85        200.58        17.33 o                         
   3  16   4         87.15        118.89        15.46 o                         
   4  16   4        258.84        228.53        22.96 o                         
   5  16   4        258.98        234.35        34.46 o                         
  -5  17   4        335.44        282.85        34.15 o                         
  -4  17   4         43.68         39.81        16.80 o                         
  -3  17   4        179.50        172.40        21.24 o                         
  -2  17   4        596.58        627.94        30.71 o                         
  -1  17   4          2.98          4.80         6.74 o                         
   0  17   4        391.08        304.66        20.46 o                         
   1  17   4         14.20          4.48         8.39 o                         
   2  17   4       1179.32       1251.37        40.83 o                         
   3  17   4       1856.62       1961.03        59.41 o                         
   4  17   4         84.93         56.87        13.27 o                         
   5  17   4          3.93        -10.33        18.51 o                         
  -5  18   4         26.91         19.52        15.98 o                         
  -4  18   4          4.11          6.95        17.10 o                         
  -3  18   4       1776.01       2043.55        69.41 o                         
  -2  18   4        550.37        592.08        29.25 o                         
  -1  18   4       1532.92       1568.97        47.72 o                         
   0  18   4       1015.82        992.23        38.08 o                         
   1  18   4         42.75         32.15         9.60 o                         
   2  18   4        551.68        487.56        25.24 o                         
   3  18   4       1799.22       1859.68        57.63 o                         
   4  18   4        261.21        271.13        25.85 o                         
   5  18   4         43.36         31.31        18.55 o                         
  -5  19   4        351.03        261.78        37.20 o                         
  -4  19   4        448.58        476.62        42.25 o                         
  -3  19   4        173.71        158.19        22.81 o                         
  -2  19   4       2940.74       3112.55        71.94 o                         
  -1  19   4         98.52         74.52        12.79 o                         
   0  19   4       1005.22        972.57        37.47 o                         
   1  19   4        462.89        454.21        28.99 o                         
   2  19   4        122.43         81.83        14.90 o                         
   3  19   4        196.95        144.69        15.40 o                         
   4  19   4         29.89          5.96        12.19 o                         
   5  19   4         22.38         28.13        19.05 o                         
  -5  20   4        171.99        160.54        29.74 o                         
  -4  20   4        631.42        767.93        54.01 o                         
  -3  20   4         79.13         79.85        16.60 o                         
  -2  20   4       1014.94        913.09        39.54 o                         
  -1  20   4        469.91        448.28        23.90 o                         
   0  20   4        965.76       1008.35        39.50 o                         
   1  20   4          7.59          3.11        12.67 o                         
   2  20   4         34.45         28.90        11.70 o                         
   3  20   4        254.84        260.87        22.18 o                         
   4  20   4        110.97        141.42        20.76 o                         
   5  20   4         21.19         36.66        19.96 o                         
  -5  21   4          0.89         10.63        23.57 o                         
  -4  21   4        177.22        188.95        26.18 o                         
  -3  21   4        521.59        498.89        38.90 o                         
  -2  21   4        908.49        978.98        48.27 o                         
  -1  21   4       1626.05       1593.32        47.36 o                         
   0  21   4       1739.53       1777.92        55.43 o                         
   1  21   4         28.84         22.15        11.66 o                         
   2  21   4          2.30          1.34        15.86 o                         
   3  21   4         16.73          3.28        13.01 o                         
   4  21   4        111.80        141.23        25.11 o                         
   5  21   4        192.90        228.53        35.17 o                         
  -5  22   4        132.22        266.50        39.49 o                         
  -4  22   4          1.80         16.66        13.95 o                         
  -3  22   4        962.31        987.22        54.98 o                         
  -2  22   4         56.60         34.32         9.72 o                         
  -1  22   4       1130.96       1173.30        42.61 o                         
   0  22   4        804.92        855.82        40.35 o                         
   1  22   4        178.20        212.85        24.12 o                         
   2  22   4        272.42        287.76        33.59 o                         
   3  22   4          0.83         -0.88        14.35 o                         
   4  22   4          3.80         15.87        11.73 o                         
  -4  23   4          2.86          3.08        18.68 o                         
  -3  23   4        106.23         91.69        18.50 o                         
  -2  23   4        354.68        339.19        26.19 o                         
  -1  23   4          0.55          5.74         8.19 o                         
   0  23   4        193.71        246.41        22.17 o                         
   1  23   4        755.24        819.94        45.86 o                         
   2  23   4          1.57          0.41        17.71 o                         
   3  23   4         22.96         39.35        15.98 o                         
   4  23   4         95.76         65.30        18.56 o                         
  -4  24   4         24.62          4.01        18.11 o                         
  -3  24   4        351.11        434.55        43.87 o                         
  -2  24   4         28.41         37.44        17.87 o                         
  -1  24   4        602.69        490.44        28.18 o                         
   0  24   4         55.09         30.83        11.50 o                         
   1  24   4        685.12        709.55        43.54 o                         
   2  24   4        455.26        409.25        38.82 o                         
   3  24   4       1255.87       1389.07        70.35 o                         
   4  24   4        252.95        243.06        31.16 o                         
  -4  25   4        104.81         29.64        22.66 o                         
  -3  25   4        233.12        200.07        30.12 o                         
  -2  25   4        255.67        343.29        38.79 o                         
  -1  25   4        172.76        142.30        19.95 o                         
   0  25   4        335.94        342.28        27.52 o                         
   1  25   4        163.74        122.26        21.66 o                         
   2  25   4          7.75          0.50        13.87 o                         
   3  25   4        240.26        260.01        33.70 o                         
   4  25   4        372.81        465.21        42.81 o                         
  -4  26   4         50.63         65.31        22.36 o                         
  -3  26   4         66.31         73.72        24.76 o                         
  -2  26   4         11.83         16.98        19.19 o                         
  -1  26   4        234.62        271.29        32.62 o                         
   0  26   4        278.95        228.41        29.35 o                         
   1  26   4         54.22          6.51        16.70 o                         
   2  26   4         15.04         35.18        19.04 o                         
   3  26   4         30.45         14.39        15.11 o                         
   4  26   4          2.09          4.80        18.53 o                         
  -3  27   4          0.48         12.25        23.03 o                         
  -2  27   4          4.50         -1.16        25.86 o                         
  -1  27   4        970.06        938.34        58.71 o                         
   0  27   4        952.79       1072.79        62.25 o                         
   1  27   4          1.72         -3.46        18.20 o                         
   2  27   4         21.47         32.56        19.16 o                         
   3  27   4         29.02          4.80        18.12 o                         
  -3  28   4          4.26          4.72        24.16 o                         
  -2  28   4        213.21        228.82        35.38 o                         
  -1  28   4         24.92         21.42        16.57 o                         
   0  28   4        230.83        169.41        26.15 o                         
   1  28   4        146.30        157.78        28.33 o                         
   2  28   4         16.08         40.18        19.52 o                         
   3  28   4         16.52         47.79        23.17 o                         
  -3  29   4        111.13        113.75        26.54 o                         
  -2  29   4        599.76        831.30        67.45 o                         
  -1  29   4        321.73        289.86        36.24 o                         
   0  29   4         44.04         23.65        18.64 o                         
   1  29   4          1.27        -11.68        15.43 o                         
   2  29   4         36.29         14.26        19.13 o                         
   3  29   4         56.06         28.30        21.32 o                         
  -2  30   4        161.40        218.36        35.14 o                         
  -1  30   4         55.22         45.47        19.87 o                         
   0  30   4          8.00          5.22        15.83 o                         
   1  30   4         49.03         58.90        19.90 o                         
   2  30   4         86.88         98.76        19.59 o                         
  -2  31   4         84.11         84.56        28.31 o                         
  -1  31   4        730.34        874.63        66.73 o                         
   0  31   4         25.54         73.78        20.74 o                         
   1  31   4        630.53        628.03        54.80 o                         
   2  31   4         54.21         46.65        21.26 o                         
  -1  32   4          1.12         25.75        19.52 o                         
   0  32   4          5.02          9.19        18.90 o                         
   1  32   4          2.60         21.80        21.55 o                         
   0  33   4         53.90         22.47        27.01 o                         
  -6   1   5         33.98         44.22        21.16 o                         
  -5   1   5         71.90         63.76        11.83 o                         
  -4   1   5         24.30         16.76         6.00 o                         
  -3   1   5         24.94         19.99         5.22 o                         
  -2   1   5         12.32         10.93         4.08 o                         
  -1   1   5       7719.99       7283.08        54.10 o                         
   0   1   5         64.69         35.33         5.82 o                         
   1   1   5       3455.68       3045.46        45.92 o                         
   2   1   5         16.55         -4.35         5.18 o                         
   3   1   5          0.24          7.39         7.15 o                         
   4   1   5         21.00         10.94         8.86 o                         
   5   1   5         95.39         96.00        16.57 o                         
   6   1   5        116.24        114.58        25.41 o                         
  -6   2   5         39.01         25.65        25.06 o                         
  -5   2   5        313.56        291.32        23.90 o                         
  -4   2   5       1920.62       1961.81        46.67 o                         
  -3   2   5          5.99          0.67         4.07 o                         
  -2   2   5        123.69        191.60        11.05 o                         
  -1   2   5       3290.72       2841.84        35.06 o                         
   0   2   5        325.22        521.12        16.70 o                         
   1   2   5       7041.44       7831.22        70.58 o                         
   2   2   5       1875.16       2053.27        42.29 o                         
   3   2   5         18.44         13.64         7.23 o                         
   4   2   5        140.72         92.21        12.58 o                         
   5   2   5          5.38        -13.07        13.07 o                         
   6   2   5          2.85         10.27        20.57 o                         
  -6   3   5        121.31         86.54        24.59 o                         
  -5   3   5        583.19        552.07        28.27 o                         
  -4   3   5       2204.71       2324.05        49.76 o                         
  -3   3   5         83.76         49.26         7.65 o                         
  -2   3   5        190.60        203.53        11.27 o                         
  -1   3   5       2616.09       2698.48        36.60 o                         
   0   3   5        303.29        219.84        11.73 o                         
   1   3   5       6660.37       6359.34        68.75 o                         
   2   3   5       1062.99       1033.24        29.46 o                         
   3   3   5        582.58        736.77        25.99 o                         
   4   3   5       1016.37       1148.23        40.79 o                         
   5   3   5         43.24         19.32        16.70 o                         
   6   3   5          5.81         28.65        20.30 o                         
  -6   4   5         22.56          5.22        18.47 o                         
  -5   4   5       1170.87       1297.29        51.97 o                         
  -4   4   5         20.21         17.75         7.63 o                         
  -3   4   5        493.20        571.15        21.81 o                         
  -2   4   5        224.21        356.31        14.14 o                         
   0   4   5       5855.05       4736.49        50.00 o                         
   1   4   5       1348.90       1125.33        26.42 o                         
   2   4   5        875.42        833.47        24.80 o                         
   3   4   5       2302.85       2646.68        53.81 o                         
   4   4   5       1148.03       1258.66        42.31 o                         
   5   4   5        218.30        182.92        23.21 o                         
   6   4   5          0.02         19.17        16.76 o                         
  -6   5   5          1.88        -12.86        19.47 o                         
  -5   5   5         18.25          4.92        14.09 o                         
  -4   5   5          0.03          1.27         7.10 o                         
  -3   5   5          0.21          0.28         4.59 o                         
  -2   5   5       2004.48       2147.82        35.32 o                         
  -1   5   5         16.12          8.87         4.74 o                         
   0   5   5       1250.97       1132.41        23.97 o                         
   1   5   5        234.12        260.90        12.83 o                         
   2   5   5       1488.26       1611.59        37.09 o                         
   3   5   5        395.86        376.29        22.48 o                         
   4   5   5        320.74        287.95        21.39 o                         
   5   5   5        313.01        274.19        28.65 o                         
   6   5   5          0.39         -0.69        18.10 o                         
  -6   6   5         70.07         28.77        20.63 o                         
  -5   6   5         28.57          4.03        12.22 o                         
  -4   6   5        654.81        692.25        30.96 o                         
  -3   6   5         26.24         49.53         7.22 o                         
  -2   6   5      14166.31      14455.06        96.32 o                         
  -1   6   5        577.92        452.47        15.93 o                         
   0   6   5          5.22         19.19         4.65 o                         
   1   6   5        233.76        379.39        15.05 o                         
   2   6   5          2.15         16.77         5.18 o                         
   3   6   5        106.79        137.36        15.11 o                         
   4   6   5        357.42        358.52        24.29 o                         
   5   6   5         16.81         21.01        14.74 o                         
   6   6   5          1.93         12.31        20.27 o                         
  -6   7   5          4.21        -19.60        19.60 o                         
  -5   7   5        270.57        295.35        31.15 o                         
  -4   7   5        280.69        309.30        19.11 o                         
  -3   7   5        191.48        200.31        12.86 o                         
  -2   7   5       1522.25       1668.94        35.55 o                         
  -1   7   5         10.10         27.02         5.35 o                         
   0   7   5       1759.32       1668.79        31.22 o                         
   1   7   5        282.62        316.78        14.03 o                         
   2   7   5        369.47        400.60        18.70 o                         
   3   7   5         61.27         51.04         9.55 o                         
   4   7   5        362.42        353.95        26.79 o                         
   5   7   5         91.00         95.18        17.02 o                         
   6   7   5        126.63        140.30        27.34 o                         
  -6   8   5          2.81          4.39        16.89 o                         
  -5   8   5        124.15        133.00        21.53 o                         
  -4   8   5        809.69        774.93        31.18 o                         
  -3   8   5        724.06        746.36        23.11 o                         
  -2   8   5         67.73         71.37         8.46 o                         
  -1   8   5       3493.22       3441.51        51.06 o                         
   0   8   5       7144.58       6797.84        66.31 o                         
   1   8   5       1436.05       1169.57        27.54 o                         
   2   8   5         26.95          7.23         5.05 o                         
   3   8   5        390.28        394.87        21.92 o                         
   4   8   5        191.68        188.12        19.67 o                         
   5   8   5         21.50          4.61        12.93 o                         
   6   8   5        104.86         88.70        22.87 o                         
  -6   9   5         15.33         -7.43        18.65 o                         
  -5   9   5         68.85         89.90        19.02 o                         
  -4   9   5        743.37        835.89        37.41 o                         
  -3   9   5        430.21        440.50        19.15 o                         
  -2   9   5         55.75         51.59         7.71 o                         
  -1   9   5         68.70         67.25         8.28 o                         
   0   9   5        245.85        269.54        14.67 o                         
   1   9   5       3914.31       3732.83        58.07 o                         
   2   9   5       1362.56       1431.77        35.15 o                         
   3   9   5        424.43        500.66        26.02 o                         
   4   9   5        189.65        250.84        22.50 o                         
   5   9   5        224.89        245.70        27.25 o                         
   6   9   5          2.89        -17.97        21.30 o                         
  -6  10   5         90.87         50.73        20.33 o                         
  -5  10   5        638.28        617.92        40.18 o                         
  -4  10   5        183.17        178.05        17.90 o                         
  -3  10   5         34.96         23.74         6.35 o                         
  -2  10   5       2138.64       2107.56        46.47 o                         
  -1  10   5        261.92        292.55        15.30 o                         
   0  10   5       2435.60       2537.06        40.87 o                         
   1  10   5        426.79        477.54        22.06 o                         
   2  10   5        511.35        501.99        21.34 o                         
   3  10   5        372.58        427.31        22.25 o                         
   4  10   5        190.86        159.37        17.90 o                         
   5  10   5         20.37          9.91        16.74 o                         
   6  10   5         84.35         22.14        17.74 o                         
  -6  11   5          9.28          8.76        20.70 o                         
  -5  11   5        776.34        802.04        52.30 o                         
  -4  11   5        283.10        223.98        17.07 o                         
  -3  11   5          5.01          4.69         6.52 o                         
  -2  11   5       1934.21       1936.89        48.20 o                         
  -1  11   5        300.05        278.69        16.12 o                         
   0  11   5       1255.81       1084.21        27.77 o                         
   1  11   5       2251.36       2385.73        48.97 o                         
   2  11   5       5188.09       5516.10        66.67 o                         
   3  11   5        982.25       1105.25        35.54 o                         
   4  11   5        292.71        297.55        22.47 o                         
   5  11   5          9.41         36.17        15.44 o                         
   6  11   5          0.29          6.29        20.12 o                         
  -6  12   5          3.84        -10.57        17.71 o                         
  -5  12   5        134.36        166.77        26.52 o                         
  -4  12   5        868.74        868.61        45.01 o                         
  -3  12   5        102.20         87.26        11.31 o                         
  -2  12   5       1726.60       1754.15        50.37 o                         
  -1  12   5         82.12         66.83         9.63 o                         
   0  12   5       2049.27       2129.55        40.42 o                         
   1  12   5       5711.62       6230.09        76.50 o                         
   2  12   5        503.44        466.77        18.81 o                         
   3  12   5        320.53        300.76        23.30 o                         
   4  12   5        607.48        580.98        30.37 o                         
   5  12   5          0.16        -14.59        14.59 o                         
   6  12   5          0.75          5.81        21.70 o                         
  -6  13   5         26.46          4.00        19.66 o                         
  -5  13   5        214.09        256.71        30.22 o                         
  -4  13   5       1254.86       1320.64        52.25 o                         
  -3  13   5         18.27         13.04         8.05 o                         
  -2  13   5         15.10         16.44         7.72 o                         
  -1  13   5        280.39        299.17        20.12 o                         
   0  13   5        197.55        193.92        14.98 o                         
   1  13   5          2.61          6.01         6.21 o                         
   2  13   5        255.97        214.50        16.49 o                         
   3  13   5        795.64        854.69        38.55 o                         
   4  13   5        273.02        262.52        23.26 o                         
   5  13   5         19.71         -7.68        16.42 o                         
   6  13   5         49.32         63.03        26.19 o                         
  -6  14   5          3.62         -0.40        20.34 o                         
  -5  14   5         59.96         68.38        19.41 o                         
  -4  14   5        773.15        762.41        38.93 o                         
  -3  14   5         10.65         -2.11        10.01 o                         
  -2  14   5         59.22         36.58         9.68 o                         
  -1  14   5        628.19        659.58        29.93 o                         
   0  14   5       3831.31       3964.48        62.97 o                         
   1  14   5       1043.55       1000.97        34.05 o                         
   2  14   5         56.68         31.82         9.24 o                         
   3  14   5        195.65        192.98        19.59 o                         
   4  14   5        795.22        797.49        40.73 o                         
   5  14   5        128.73        125.64        24.01 o                         
  -5  15   5         47.08         35.25        18.06 o                         
  -4  15   5        436.54        435.17        36.09 o                         
  -3  15   5          6.78         -1.14        10.22 o                         
  -2  15   5       1802.99       1871.25        53.56 o                         
  -1  15   5        126.14        122.02        13.28 o                         
   0  15   5        703.80        731.10        28.90 o                         
   1  15   5         68.26         66.15        10.54 o                         
   2  15   5         43.11         43.07        12.50 o                         
   3  15   5       1160.99       1295.00        49.39 o                         
   4  15   5       1451.97       1647.64        60.12 o                         
   5  15   5        304.37        302.11        37.00 o                         
  -5  16   5        145.92        166.48        27.09 o                         
  -4  16   5        892.81        917.98        52.55 o                         
  -3  16   5         62.61         36.17        11.39 o                         
  -2  16   5       2011.17       2133.46        60.22 o                         
  -1  16   5          1.76          4.61         7.09 o                         
   0  16   5       2107.60       2110.18        51.25 o                         
   1  16   5       1635.17       1633.76        50.83 o                         
   2  16   5        233.74        218.16        22.12 o                         
   3  16   5       2906.21       3133.62        76.66 o                         
   4  16   5        915.71       1150.17        49.90 o                         
   5  16   5        165.09        143.64        29.07 o                         
  -5  17   5        602.18        762.08        55.00 o                         
  -4  17   5        425.09        421.44        34.72 o                         
  -3  17   5         31.88         18.24        11.93 o                         
  -2  17   5          2.17         -9.10         9.10 o                         
  -1  17   5        728.09        699.76        32.74 o                         
   0  17   5        297.98        288.63        19.99 o                         
   1  17   5        533.12        542.38        31.18 o                         
   2  17   5       2404.26       2496.41        70.40 o                         
   3  17   5        177.58        173.34        17.19 o                         
   4  17   5         38.48         26.94        10.70 o                         
   5  17   5          0.07         -9.37        17.50 o                         
  -5  18   5          0.77          6.30        17.00 o                         
  -4  18   5        167.07        182.30        23.63 o                         
  -3  18   5        632.94        691.05        40.22 o                         
  -2  18   5         61.67         45.10        11.80 o                         
  -1  18   5        124.48        109.26        14.55 o                         
   0  18   5       1180.05       1277.55        42.17 o                         
   1  18   5        557.75        592.97        35.49 o                         
   2  18   5       3013.30       3233.50        82.09 o                         
   3  18   5        515.58        550.59        31.91 o                         
   4  18   5          5.27         18.22        13.18 o                         
   5  18   5          1.58         13.97        17.93 o                         
  -5  19   5         96.08        116.85        25.36 o                         
  -4  19   5        742.87        775.80        50.59 o                         
  -3  19   5         20.22         20.74        11.92 o                         
  -2  19   5         61.06         53.45        12.60 o                         
  -1  19   5        616.57        627.33        33.31 o                         
   0  19   5         45.54         43.40         9.75 o                         
   1  19   5        452.50        480.32        32.54 o                         
   2  19   5          2.67         20.72        11.08 o                         
   3  19   5         60.20         45.44        12.14 o                         
   4  19   5        169.66        177.06        23.53 o                         
   5  19   5          5.69         28.02        18.48 o                         
  -5  20   5         10.34         25.93        21.76 o                         
  -4  20   5        114.72        145.73        23.53 o                         
  -3  20   5        472.02        545.30        46.86 o                         
  -2  20   5          0.88         10.86         9.06 o                         
  -1  20   5        479.49        535.91        32.54 o                         
   0  20   5        876.59        866.18        37.90 o                         
   1  20   5         21.97         14.00        12.73 o                         
   2  20   5        637.36        688.83        41.44 o                         
   3  20   5        125.23        108.39        14.93 o                         
   4  20   5          3.59         -9.52        13.03 o                         
   5  20   5         87.41         78.35        18.88 o                         
  -5  21   5        109.26        143.49        32.84 o                         
  -4  21   5         35.89         43.55        18.65 o                         
  -3  21   5        204.00        194.03        28.10 o                         
  -2  21   5         58.23         50.96        11.88 o                         
  -1  21   5        108.25         90.60        16.99 o                         
   0  21   5         22.12         31.17         9.89 o                         
   1  21   5         67.66         70.71        13.38 o                         
   2  21   5         73.52         95.35        17.42 o                         
   3  21   5        720.26        732.92        35.66 o                         
   4  21   5        543.06        573.13        46.23 o                         
  -4  22   5          2.79         25.84        17.13 o                         
  -3  22   5        434.24        448.85        41.33 o                         
  -2  22   5        454.30        432.70        36.20 o                         
  -1  22   5        270.66        283.73        26.00 o                         
   0  22   5       1435.88       1445.57        46.47 o                         
   1  22   5        247.25        209.01        23.74 o                         
   2  22   5        874.70        947.23        50.67 o                         
   3  22   5        125.47        120.69        20.45 o                         
   4  22   5         36.78         40.53        18.64 o                         
  -4  23   5        277.96        223.10        33.21 o                         
  -3  23   5          7.01         23.36        20.96 o                         
  -2  23   5        356.33        339.55        35.43 o                         
  -1  23   5        646.55        676.77        40.16 o                         
   0  23   5        964.92       1022.00        45.97 o                         
   1  23   5       1608.20       1867.75        69.54 o                         
   2  23   5        527.16        577.76        47.50 o                         
   3  23   5        441.11        510.14        40.81 o                         
   4  23   5        197.54        174.03        25.87 o                         
  -4  24   5          4.42          6.94        19.53 o                         
  -3  24   5        422.63        515.65        47.98 o                         
  -2  24   5        129.88         95.87        20.18 o                         
  -1  24   5         85.04         76.33        16.11 o                         
   0  24   5         16.31         25.42        14.63 o                         
   1  24   5       1362.98       1552.15        64.84 o                         
   2  24   5         26.04         -7.95        15.83 o                         
   3  24   5        497.33        601.37        44.79 o                         
   4  24   5         20.75         45.20        19.10 o                         
  -4  25   5         52.56         62.47        24.47 o                         
  -3  25   5         11.78        -15.48        18.52 o                         
  -2  25   5         37.43         35.28        19.86 o                         
  -1  25   5        292.89        249.22        26.69 o                         
   0  25   5         38.62         17.68        15.14 o                         
   1  25   5        232.51        255.97        29.25 o                         
   2  25   5         94.17         88.80        21.37 o                         
   3  25   5        466.37        514.47        45.37 o                         
   4  25   5         34.82         49.27        18.17 o                         
  -4  26   5         42.62         83.73        25.22 o                         
  -3  26   5        248.91        336.48        40.06 o                         
  -2  26   5         15.79         16.74        19.95 o                         
  -1  26   5         82.43        101.24        17.62 o                         
   0  26   5          5.53         -3.90        15.17 o                         
   1  26   5         38.76         35.35        14.97 o                         
   2  26   5        541.65        657.65        52.34 o                         
   3  26   5        220.25        240.09        32.61 o                         
  -3  27   5          3.16        -13.27        22.19 o                         
  -2  27   5        141.73        147.17        26.08 o                         
  -1  27   5        253.85        305.49        33.71 o                         
   0  27   5        287.37        242.70        30.20 o                         
   1  27   5          5.11          2.87        17.02 o                         
   2  27   5         36.14         37.68        19.31 o                         
   3  27   5          4.19         16.42        19.93 o                         
  -3  28   5        691.68        700.24        64.79 o                         
  -2  28   5        741.33        716.06        60.34 o                         
  -1  28   5        346.37        344.07        36.25 o                         
   0  28   5        162.58        116.42        23.97 o                         
   1  28   5        319.33        236.73        34.67 o                         
   2  28   5        316.45        394.46        43.44 o                         
   3  28   5         30.33        -21.06        21.06 o                         
  -3  29   5         68.15         70.92        26.93 o                         
  -2  29   5          8.25          6.41        21.06 o                         
  -1  29   5         99.41         87.14        22.80 o                         
   0  29   5          0.83         -2.49        17.36 o                         
   1  29   5        324.96        362.45        43.15 o                         
   2  29   5         10.69          3.70        18.33 o                         
  -2  30   5          7.10         16.88        23.57 o                         
  -1  30   5          9.56          9.93        19.08 o                         
   0  30   5         69.28         44.81        19.06 o                         
   1  30   5          0.02        -21.04        21.04 o                         
   2  30   5        271.59        291.83        41.35 o                         
  -2  31   5          3.46         13.38        22.16 o                         
  -1  31   5         49.71         32.91        21.34 o                         
   0  31   5         44.10         28.60        21.06 o                         
   1  31   5          0.18         33.10        22.03 o                         
  -1  32   5         10.49         14.98        22.68 o                         
   0  32   5         63.13         72.51        25.33 o                         
   1  32   5         20.58         43.64        20.82 o                         
  -6   0   6        131.11        209.51        44.42 o                         
  -5   0   6        284.79        317.44        35.75 o                         
  -4   0   6       4504.24       5017.09       140.18 o                         
  -3   0   6         24.14         52.70        11.28 o                         
  -2   0   6       4641.18       3689.38        68.10 o                         
  -1   0   6       2559.65       2591.35        52.06 o                         
   1   0   6        195.29        218.37        17.63 o                         
   2   0   6        736.82       1036.57        44.01 o                         
   3   0   6         82.52         56.27        14.04 o                         
   4   0   6        573.93        595.94        39.62 o                         
   5   0   6        258.77        314.83        40.63 o                         
   6   0   6        108.15         80.65        31.95 o                         
  -6   1   6        492.42        591.95        58.94 o                         
  -5   1   6          1.07          2.82        10.18 o                         
  -4   1   6        175.36        183.61        17.10 o                         
  -3   1   6        670.36        649.46        27.66 o                         
  -2   1   6       2125.15       2339.34        38.10 o                         
  -1   1   6         59.63         41.17         5.59 o                         
   0   1   6        256.19        304.03        13.43 o                         
   1   1   6        739.20        707.95        21.14 o                         
   2   1   6        306.16        318.73        16.69 o                         
   3   1   6        232.01        223.99        17.58 o                         
   4   1   6        485.96        555.17        28.90 o                         
   5   1   6         53.30         34.08        13.38 o                         
   6   1   6          0.86         -2.70        20.61 o                         
  -6   2   6         53.46         37.72        23.82 o                         
  -5   2   6         94.90         71.65        14.39 o                         
  -4   2   6       8773.54       9509.96       125.37 o                         
  -3   2   6         18.23         12.06         6.87 o                         
  -2   2   6       1128.43       1607.16        31.82 o                         
  -1   2   6          0.04          2.38         3.68 o                         
   1   2   6         12.36         22.65         5.43 o                         
   2   2   6       3025.51       3019.11        48.34 o                         
   3   2   6         91.47         63.66         9.83 o                         
   4   2   6        670.07        681.34        32.18 o                         
   5   2   6         17.49          1.32        13.36 o                         
   6   2   6         27.18         28.07        20.76 o                         
  -6   3   6         96.06         89.43        24.38 o                         
  -5   3   6       1919.17       2017.25        80.53 o                         
  -4   3   6       4179.66       4454.29        76.52 o                         
  -3   3   6        252.60        206.39        16.44 o                         
  -2   3   6         35.81         33.74         5.95 o                         
  -1   3   6        231.75        191.57         9.82 o                         
   0   3   6         29.11         17.00         4.91 o                         
   1   3   6        512.04        673.53        21.44 o                         
   2   3   6       2189.41       2843.83        50.53 o                         
   3   3   6        734.83        741.40        30.89 o                         
   4   3   6        136.99        175.13        18.18 o                         
   5   3   6         55.46         76.45        17.32 o                         
   6   3   6          1.66        -18.79        18.84 o                         
  -6   4   6         59.98         52.72        22.35 o                         
  -5   4   6        232.02        203.22        25.69 o                         
  -4   4   6        418.56        448.29        24.50 o                         
  -3   4   6         88.45         60.83         7.36 o                         
  -2   4   6       4666.07       4445.28        49.69 o                         
  -1   4   6        291.48        308.61        14.98 o                         
   0   4   6        943.99        730.62        23.00 o                         
   1   4   6        728.33        622.99        21.56 o                         
   2   4   6         16.05         32.65         6.98 o                         
   3   4   6        142.73        108.90        13.52 o                         
   4   4   6       2589.65       3006.46        79.47 o                         
   5   4   6         46.18         -4.26        13.36 o                         
   6   4   6         37.50         38.70        20.11 o                         
  -6   5   6          6.19         15.06        21.28 o                         
  -5   5   6         65.63         38.95        14.23 o                         
  -4   5   6        180.46        167.90        17.30 o                         
  -3   5   6         61.33         57.75         7.31 o                         
  -2   5   6        437.27        440.31        18.64 o                         
  -1   5   6         95.50        111.74         9.02 o                         
   0   5   6         97.81        149.38        10.07 o                         
   1   5   6         73.59         75.62         7.40 o                         
   2   5   6        146.38        114.53        11.15 o                         
   3   5   6       1206.76       1232.27        41.99 o                         
   4   5   6        874.26        916.69        42.04 o                         
   5   5   6         22.51          8.87        15.06 o                         
   6   5   6          6.25         28.88        20.63 o                         
  -6   6   6         21.38         29.03        16.44 o                         
  -5   6   6          1.92          5.31        15.05 o                         
  -4   6   6       1932.91       1926.83        54.28 o                         
  -3   6   6         83.00        110.95        10.16 o                         
  -2   6   6       1026.48       1055.10        29.94 o                         
  -1   6   6         17.75         13.56         5.03 o                         
   0   6   6        257.03        300.59        13.84 o                         
   1   6   6         41.16         54.84         6.54 o                         
   2   6   6       1743.12       1745.35        39.91 o                         
   3   6   6        248.23        282.15        21.95 o                         
   4   6   6         45.38         47.18        12.86 o                         
   5   6   6        346.96        466.52        39.27 o                         
   6   6   6        159.43        179.67        32.09 o                         
  -6   7   6         75.90         39.17        19.01 o                         
  -5   7   6        722.52        803.03        49.85 o                         
  -4   7   6        205.90        199.25        16.43 o                         
  -3   7   6         33.22         55.07         7.55 o                         
  -2   7   6       2233.85       2674.26        49.34 o                         
  -1   7   6       2449.09       2752.73        44.46 o                         
   0   7   6         13.37          7.59         5.00 o                         
   1   7   6        702.53        724.83        22.68 o                         
   2   7   6         87.62        111.13        10.40 o                         
   3   7   6        705.98        769.27        38.40 o                         
   4   7   6        594.78        806.02        40.03 o                         
   5   7   6          4.12        -11.65        17.11 o                         
   6   7   6        313.61        330.55        41.68 o                         
  -6   8   6         18.82         10.82        18.73 o                         
  -5   8   6         16.04         -2.89        14.75 o                         
  -4   8   6       2132.44       2285.48        50.76 o                         
  -3   8   6          2.12         10.61         5.62 o                         
  -2   8   6          6.55          6.81         6.26 o                         
  -1   8   6        435.39        536.85        19.92 o                         
   0   8   6       1432.96       1539.77        31.79 o                         
   1   8   6        398.10        387.60        17.08 o                         
   2   8   6        385.83        404.70        19.05 o                         
   3   8   6        139.62        118.68        18.20 o                         
   4   8   6        595.14        614.45        35.56 o                         
   5   8   6         83.81         48.40        15.22 o                         
   6   8   6         19.91         73.39        24.65 o                         
  -6   9   6         56.88         19.55        17.39 o                         
  -5   9   6         73.75         73.83        17.37 o                         
  -4   9   6         23.64          6.54         5.75 o                         
  -3   9   6        141.79        135.08        12.01 o                         
  -2   9   6         72.31         64.18         8.62 o                         
  -1   9   6        229.32        208.61        12.54 o                         
   0   9   6        116.56        129.54         9.94 o                         
   1   9   6         51.15         46.15         7.17 o                         
   2   9   6        177.88        166.94        12.39 o                         
   3   9   6         20.64         11.88         7.31 o                         
   4   9   6        271.01        269.65        24.52 o                         
   5   9   6         98.98        102.26        17.52 o                         
   6   9   6         55.68         74.73        24.76 o                         
  -6  10   6         12.65        -11.19        20.75 o                         
  -5  10   6        553.37        617.29        45.52 o                         
  -4  10   6        450.25        444.61        25.88 o                         
  -3  10   6        309.93        277.96        16.42 o                         
  -2  10   6         10.57          3.31         6.23 o                         
  -1  10   6        405.87        466.96        20.48 o                         
   0  10   6          4.62          8.77         4.86 o                         
   1  10   6       1830.11       1981.22        45.96 o                         
   2  10   6         54.43         29.08         7.45 o                         
   3  10   6         45.03         52.44        10.67 o                         
   4  10   6        300.73        278.85        25.61 o                         
   5  10   6        188.30        231.05        26.90 o                         
   6  10   6         15.86          5.46        19.82 o                         
  -6  11   6         10.93        -23.94        23.94 o                         
  -5  11   6          1.04         -3.09        13.81 o                         
  -4  11   6         49.85         24.88        11.77 o                         
  -3  11   6          1.94         -4.54         5.93 o                         
  -2  11   6         51.70         51.83         9.16 o                         
  -1  11   6        458.78        376.05        19.17 o                         
   0  11   6        346.58        363.56        16.65 o                         
   1  11   6         33.69         36.56         8.56 o                         
   2  11   6       2587.92       2835.66        54.95 o                         
   3  11   6          0.03         -1.41         7.59 o                         
   4  11   6         35.65          8.47         9.81 o                         
   5  11   6         17.39         16.18        15.23 o                         
   6  11   6         21.53          9.25        23.23 o                         
  -6  12   6          5.78        -24.11        24.11 o                         
  -5  12   6         46.66         43.33        18.83 o                         
  -4  12   6        242.22        246.74        20.95 o                         
  -3  12   6        149.17        143.61        12.73 o                         
  -2  12   6         45.21         36.56         9.04 o                         
  -1  12   6        543.58        596.25        26.66 o                         
   0  12   6        769.22        811.26        27.31 o                         
   1  12   6        130.66        159.56        14.51 o                         
   2  12   6        256.14        260.17        17.33 o                         
   3  12   6          7.95         13.45         7.64 o                         
   4  12   6        174.58        163.54        18.88 o                         
   5  12   6         31.82         30.82        16.47 o                         
  -5  13   6          1.17          3.54        18.14 o                         
  -4  13   6          1.95         -6.46        10.27 o                         
  -3  13   6         66.41         43.58         7.41 o                         
  -2  13   6        203.95        179.14        16.78 o                         
  -1  13   6       2546.61       2646.21        58.49 o                         
   0  13   6        235.69        224.06        14.61 o                         
   1  13   6       1439.80       1403.79        41.64 o                         
   2  13   6         80.15         66.77         8.75 o                         
   3  13   6        183.19        165.66        16.32 o                         
   4  13   6        120.69        105.66        15.32 o                         
   5  13   6         55.84         33.34        14.02 o                         
  -5  14   6        197.78        234.17        29.54 o                         
  -4  14   6          0.06          1.17        10.79 o                         
  -3  14   6        750.09        690.96        27.09 o                         
  -2  14   6        361.30        309.73        23.04 o                         
  -1  14   6          6.76         15.18         9.34 o                         
   0  14   6        196.30        143.77        15.18 o                         
   1  14   6          0.54         -7.91         7.91 o                         
   2  14   6        145.98        152.19        12.77 o                         
   3  14   6        103.10         88.09        12.79 o                         
   4  14   6        179.60        186.32        22.25 o                         
   5  14   6         86.78         88.51        20.68 o                         
  -5  15   6         59.26         45.43        15.29 o                         
  -4  15   6         35.95         17.13        13.45 o                         
  -3  15   6        952.88        922.08        31.45 o                         
  -2  15   6         55.46         48.46         9.93 o                         
  -1  15   6       1317.81       1248.41        45.15 o                         
   0  15   6       1121.40       1265.91        49.72 o                         
   1  15   6          1.09         11.85         8.34 o                         
   2  15   6         31.06         11.06         8.92 o                         
   3  15   6        289.11        302.97        23.07 o                         
   4  15   6        452.72        501.39        31.62 o                         
   5  15   6        161.78        177.56        28.75 o                         
  -5  16   6         16.51         11.72        17.15 o                         
  -4  16   6        459.18        437.72        33.94 o                         
  -3  16   6         87.32         96.67        12.35 o                         
  -2  16   6         57.07         53.73        11.37 o                         
  -1  16   6        224.36        168.36        17.59 o                         
   0  16   6        476.96        446.27        29.46 o                         
   1  16   6       2667.94       2923.56        66.08 o                         
   2  16   6         32.29         32.36        10.80 o                         
   3  16   6          0.22         -7.26         9.01 o                         
   4  16   6        641.36        722.22        39.18 o                         
   5  16   6        113.01        167.64        28.31 o                         
  -5  17   6          0.56        -15.00        15.00 o                         
  -4  17   6        576.81        679.82        43.77 o                         
  -3  17   6        770.66        740.51        33.47 o                         
  -2  17   6         15.84         -8.61         8.61 o                         
  -1  17   6       3192.23       3200.28        71.75 o                         
   0  17   6         23.87          7.42         9.78 o                         
   1  17   6       2242.51       2404.13        64.14 o                         
   2  17   6         93.05         71.79        12.96 o                         
   3  17   6        323.93        287.15        24.85 o                         
   4  17   6        270.81        226.47        23.67 o                         
   5  17   6          0.31         -6.90        18.71 o                         
  -5  18   6        141.63        120.18        25.04 o                         
  -4  18   6        158.92        160.65        23.32 o                         
  -3  18   6        708.16        776.67        45.91 o                         
  -2  18   6        190.62        176.67        18.89 o                         
  -1  18   6        173.62        153.89        16.64 o                         
   0  18   6          0.01         -0.56         9.95 o                         
   1  18   6        304.64        323.40        26.38 o                         
   2  18   6         94.50         83.03        14.24 o                         
   3  18   6        264.88        246.20        22.70 o                         
   4  18   6        273.24        203.37        24.92 o                         
   5  18   6         22.22         13.02        22.47 o                         
  -5  19   6          5.88         -7.40        16.92 o                         
  -4  19   6        194.45        146.67        22.59 o                         
  -3  19   6        705.05        783.52        48.83 o                         
  -2  19   6        661.20        710.27        38.56 o                         
  -1  19   6       2729.58       2710.77        74.42 o                         
   0  19   6        105.50         80.83        15.96 o                         
   1  19   6          0.97         -0.75         9.34 o                         
   2  19   6         44.79         33.27        12.83 o                         
   3  19   6        313.43        244.28        24.64 o                         
   4  19   6         47.00         57.95        16.02 o                         
   5  19   6         13.25        -15.59        15.59 o                         
  -5  20   6        143.46         81.18        29.49 o                         
  -4  20   6         26.42         38.85        16.16 o                         
  -3  20   6       1045.01       1126.59        61.28 o                         
  -2  20   6       3358.46       3391.26        88.00 o                         
  -1  20   6       2791.83       3007.12        77.99 o                         
   0  20   6        252.22        234.33        25.36 o                         
   1  20   6         11.11         13.36        12.23 o                         
   2  20   6        239.20        204.44        23.39 o                         
   3  20   6         93.79         92.59        15.32 o                         
   4  20   6         10.47        -14.23        14.23 o                         
  -4  21   6         40.07         30.72        21.20 o                         
  -3  21   6         12.90          0.29        16.56 o                         
  -2  21   6        514.13        513.66        35.16 o                         
  -1  21   6       1020.10       1054.49        49.18 o                         
   0  21   6        131.77        164.84        19.93 o                         
   1  21   6        255.49        251.78        24.63 o                         
   2  21   6         31.68         18.71        10.21 o                         
   3  21   6         57.18         26.61        14.02 o                         
   4  21   6          0.31          8.38        15.38 o                         
  -4  22   6        449.45        477.53        44.05 o                         
  -3  22   6        140.80        132.43        22.71 o                         
  -2  22   6         37.16         18.06        10.49 o                         
  -1  22   6        510.78        585.18        37.79 o                         
   0  22   6        133.44        128.58        15.38 o                         
   1  22   6        579.47        549.54        36.15 o                         
   2  22   6        201.98        217.01        29.08 o                         
   3  22   6         23.07         24.32        10.18 o                         
   4  22   6        111.54         83.17        20.42 o                         
  -4  23   6         29.24         30.90        22.28 o                         
  -3  23   6        176.38        137.56        25.65 o                         
  -2  23   6        166.38        163.43        23.03 o                         
  -1  23   6       1232.73       1308.82        56.61 o                         
   0  23   6        167.42        159.28        16.87 o                         
   1  23   6       2215.79       2417.31        75.74 o                         
   2  23   6         76.79         51.91        15.82 o                         
   3  23   6          4.98         -2.50        16.03 o                         
   4  23   6          0.35         -3.69        23.21 o                         
  -4  24   6        472.83        486.43        47.14 o                         
  -3  24   6         17.99          5.52        15.48 o                         
  -2  24   6         34.66         53.49        14.11 o                         
  -1  24   6          0.99         -8.72        10.44 o                         
   0  24   6        318.58        295.40        26.62 o                         
   1  24   6          6.91         -4.69        13.75 o                         
   2  24   6         26.56          7.89        13.33 o                         
   3  24   6        379.82        516.74        43.64 o                         
   4  24   6        350.05        345.40        37.87 o                         
  -4  25   6         34.60         36.14        23.64 o                         
  -3  25   6        237.96        207.61        31.51 o                         
  -2  25   6          6.00          5.80        17.26 o                         
  -1  25   6        323.90        403.73        34.84 o                         
   0  25   6        829.74        839.32        55.70 o                         
   1  25   6        228.97        217.23        27.85 o                         
   2  25   6          1.28         18.42        18.69 o                         
   3  25   6        141.98        140.32        24.23 o                         
  -3  26   6        139.74        169.14        28.35 o                         
  -2  26   6        138.63        104.10        22.60 o                         
  -1  26   6          0.02         -7.42        13.75 o                         
   0  26   6         72.15         44.70        18.31 o                         
   1  26   6          0.84          1.95        11.64 o                         
   2  26   6         13.46        -15.88        15.88 o                         
   3  26   6         21.17         32.19        19.05 o                         
  -3  27   6         21.16         28.84        22.12 o                         
  -2  27   6         22.40         14.17        18.82 o                         
  -1  27   6        384.42        302.61        34.38 o                         
   0  27   6        241.90        260.94        34.13 o                         
   1  27   6        192.92        286.50        37.57 o                         
   2  27   6        270.89        213.40        32.46 o                         
   3  27   6         56.63         39.48        20.62 o                         
  -3  28   6        273.77        332.05        43.72 o                         
  -2  28   6        131.39        169.23        29.72 o                         
  -1  28   6         68.67         77.49        21.83 o                         
   0  28   6         29.20         -2.46        18.54 o                         
   1  28   6         13.11         13.65        18.84 o                         
   2  28   6          5.87         22.69        23.96 o                         
   3  28   6        469.53        575.80        59.80 o                         
  -2  29   6        285.45        338.34        44.00 o                         
  -1  29   6         52.16         57.46        21.16 o                         
   0  29   6         16.01         -2.23        20.76 o                         
   1  29   6         42.50         47.20        22.35 o                         
   2  29   6        380.99        439.88        46.73 o                         
  -2  30   6          0.97         -1.51        21.72 o                         
  -1  30   6        373.29        403.51        46.04 o                         
   0  30   6        126.55        114.50        24.94 o                         
   1  30   6         58.28         77.29        25.66 o                         
   2  30   6         40.68         34.97        21.69 o                         
  -1  31   6         41.94         20.70        23.05 o                         
   0  31   6        243.71        231.44        36.89 o                         
   1  31   6        133.38        166.79        31.53 o                         
  -6   1   7        110.68        145.42        31.24 o                         
  -5   1   7         48.37         40.09        12.67 o                         
  -4   1   7         10.93         -3.45         9.39 o                         
  -3   1   7        150.58        167.15        15.43 o                         
  -2   1   7       1159.08       1181.29        30.29 o                         
  -1   1   7        432.80        406.62        15.50 o                         
   0   1   7          1.67          5.36         4.63 o                         
   1   1   7        353.10        384.58        16.06 o                         
   2   1   7         32.04         31.07         6.48 o                         
   3   1   7         56.39         37.99         9.68 o                         
   4   1   7        567.42        668.50        32.84 o                         
   5   1   7          0.57          1.43        11.45 o                         
   6   1   7         95.93        156.39        30.40 o                         
  -6   2   7          0.61          4.63        22.44 o                         
  -5   2   7        273.52        248.36        24.97 o                         
  -4   2   7          4.97         -3.53         8.83 o                         
  -3   2   7        103.19         69.15        11.17 o                         
  -2   2   7       2674.66       3069.02        49.01 o                         
  -1   2   7       3868.75       4098.64        50.32 o                         
   0   2   7        135.04         85.97         7.67 o                         
   1   2   7       2369.61       2453.01        40.28 o                         
   2   2   7       1341.21       1432.87        42.70 o                         
   3   2   7        171.01        152.14        15.59 o                         
   4   2   7        342.58        324.37        23.24 o                         
   5   2   7         99.07         71.60        18.11 o                         
   6   2   7          0.09          3.35        19.19 o                         
  -6   3   7         48.51         68.50        25.90 o                         
  -5   3   7        151.68        187.22        21.24 o                         
  -4   3   7        449.56        412.84        29.17 o                         
  -3   3   7       1254.25       1323.77        41.87 o                         
  -2   3   7        820.42        827.22        25.86 o                         
  -1   3   7       1512.42       1517.33        33.02 o                         
   0   3   7         66.28         74.68         8.60 o                         
   1   3   7       4479.73       4867.63        56.39 o                         
   2   3   7       1763.40       2050.08        49.78 o                         
   3   3   7         18.52          9.24         9.69 o                         
   4   3   7          4.97         -9.41        11.41 o                         
   5   3   7         21.42          8.26        15.31 o                         
   6   3   7          4.74          6.60        23.17 o                         
  -6   4   7        105.40         79.60        26.59 o                         
  -5   4   7         56.09         38.42        14.44 o                         
  -4   4   7        954.13       1068.22        47.18 o                         
  -3   4   7         72.58         70.42        10.11 o                         
  -2   4   7         35.01         48.11         6.72 o                         
  -1   4   7        728.34        822.66        24.37 o                         
   0   4   7       2025.10       2480.29        42.40 o                         
   1   4   7         73.47         52.81         6.86 o                         
   2   4   7       3223.12       3605.86        65.39 o                         
   3   4   7          6.22          5.30         9.47 o                         
   4   4   7        200.32        194.91        22.15 o                         
   5   4   7         42.11         34.36        15.70 o                         
   6   4   7         12.84         13.29        24.77 o                         
  -6   5   7          0.57        -22.25        24.63 o                         
  -5   5   7         54.02         23.49        14.15 o                         
  -4   5   7          1.72         -4.63         7.45 o                         
  -3   5   7       1306.84       1402.73        34.94 o                         
  -2   5   7        149.35        134.59        10.93 o                         
  -1   5   7       1151.43       1165.54        29.57 o                         
   0   5   7          2.71          2.49         5.68 o                         
   1   5   7         63.06         95.74        10.11 o                         
   2   5   7         51.03         39.17         9.03 o                         
   3   5   7        113.42        124.87        15.10 o                         
   4   5   7        103.38         89.16        14.02 o                         
   5   5   7         18.76         -1.63        14.22 o                         
   6   5   7          0.70         -6.25        25.39 o                         
  -6   6   7        105.82        128.33        31.26 o                         
  -5   6   7         13.68          6.37        12.66 o                         
  -4   6   7          0.84         -1.36         6.99 o                         
  -3   6   7          2.79         -0.08         4.99 o                         
  -2   6   7       1048.82        934.55        27.51 o                         
  -1   6   7        405.42        360.34        16.98 o                         
   0   6   7        985.10        862.11        25.04 o                         
   1   6   7         24.13         15.60         4.90 o                         
   2   6   7        683.95        787.41        33.87 o                         
   3   6   7         43.95         33.17        10.57 o                         
   4   6   7        562.86        557.91        34.08 o                         
   5   6   7        123.41         97.71        20.66 o                         
   6   6   7          0.66        -10.55        23.41 o                         
  -6   7   7          2.29        -21.27        21.27 o                         
  -5   7   7         23.28          1.12        16.51 o                         
  -4   7   7         50.80         49.71         8.87 o                         
  -3   7   7       1086.45       1125.57        33.18 o                         
  -2   7   7       2251.16       2578.59        52.48 o                         
  -1   7   7       6125.78       6565.49        78.33 o                         
   0   7   7          9.46         -2.11         4.25 o                         
   1   7   7        966.27        878.64        24.26 o                         
   2   7   7        242.29        261.70        19.46 o                         
   3   7   7          4.58          4.21        10.85 o                         
   4   7   7         22.96         15.97         9.33 o                         
   5   7   7         22.39          1.72        16.28 o                         
   6   7   7        129.99        256.31        41.85 o                         
  -6   8   7        140.77        127.35        36.31 o                         
  -5   8   7          7.22        -12.48        15.22 o                         
  -4   8   7       2359.31       2594.31        56.12 o                         
  -3   8   7        712.28        689.40        27.34 o                         
  -2   8   7        802.96        886.26        32.84 o                         
  -1   8   7       3764.17       3876.21        57.47 o                         
   0   8   7       2935.20       3052.28        46.48 o                         
   1   8   7        384.51        373.74        17.66 o                         
   2   8   7       1148.94       1254.66        38.60 o                         
   3   8   7         34.43         22.54        10.93 o                         
   4   8   7        194.68        153.16        19.36 o                         
   5   8   7         60.58         34.73        15.11 o                         
   6   8   7         93.80        105.16        29.52 o                         
  -6   9   7          0.63          2.91        28.64 o                         
  -5   9   7         75.22         89.08        17.43 o                         
  -4   9   7         59.18         50.77        10.79 o                         
  -3   9   7        931.17        857.88        30.82 o                         
  -2   9   7          2.73         -1.68         7.65 o                         
  -1   9   7       1836.18       1794.58        39.19 o                         
   0   9   7        210.45        242.10        14.26 o                         
   1   9   7         30.75         24.02         6.50 o                         
   2   9   7         72.34         85.95        10.95 o                         
   3   9   7        105.23         95.00        15.81 o                         
   4   9   7        148.33        125.41        18.97 o                         
   5   9   7        110.64        104.56        19.64 o                         
   6   9   7         10.52        -15.67        19.03 o                         
  -6  10   7        208.27        302.61        41.43 o                         
  -5  10   7         68.97         46.64        17.39 o                         
  -4  10   7        539.15        549.05        29.41 o                         
  -3  10   7        440.03        415.37        22.66 o                         
  -2  10   7        138.22        140.83        13.41 o                         
  -1  10   7        847.25        841.17        26.25 o                         
   0  10   7        412.00        403.11        19.12 o                         
   1  10   7        130.77        122.68        11.60 o                         
   2  10   7        261.73        269.98        16.60 o                         
   3  10   7         28.74         24.44         9.23 o                         
   4  10   7        247.26        207.98        23.25 o                         
   5  10   7         17.25         -0.49        16.82 o                         
  -6  11   7          6.87         57.04        24.73 o                         
  -5  11   7          7.66        -13.34        16.30 o                         
  -4  11   7          0.04          0.21         6.76 o                         
  -3  11   7       1802.96       1890.17        47.20 o                         
  -2  11   7         43.78         25.61         7.02 o                         
  -1  11   7       3952.94       3987.12        75.39 o                         
   0  11   7        189.00        193.69        15.35 o                         
   1  11   7        362.89        351.37        21.56 o                         
   2  11   7        109.33        109.87        11.58 o                         
   3  11   7        187.50        202.15        17.77 o                         
   4  11   7        440.81        467.13        35.69 o                         
   5  11   7        161.82        157.53        26.89 o                         
  -5  12   7         30.14         33.88        15.52 o                         
  -4  12   7        664.20        621.64        35.81 o                         
  -3  12   7         49.80         23.35         8.49 o                         
  -2  12   7         46.46         41.32         8.49 o                         
  -1  12   7        134.65        137.61        14.50 o                         
   0  12   7       3274.45       3412.82        59.11 o                         
   1  12   7          0.70          0.74         7.26 o                         
   2  12   7        971.84        955.82        34.19 o                         
   3  12   7          1.75         12.77         9.39 o                         
   4  12   7          2.70         24.36        15.08 o                         
   5  12   7          0.83          8.53        17.01 o                         
  -5  13   7        236.76        204.36        30.33 o                         
  -4  13   7        533.81        589.56        43.47 o                         
  -3  13   7       1075.01       1101.68        37.18 o                         
  -2  13   7         25.60         10.88         8.57 o                         
  -1  13   7        924.00        924.16        37.18 o                         
   0  13   7          0.01         -1.06         5.16 o                         
   1  13   7        385.82        416.08        24.84 o                         
   2  13   7        436.28        416.88        22.33 o                         
   3  13   7        100.62        107.52        12.68 o                         
   4  13   7         14.81          4.34        14.09 o                         
   5  13   7          2.38         15.70        15.36 o                         
  -5  14   7         69.51         37.88        17.82 o                         
  -4  14   7        185.48        184.94        25.93 o                         
  -3  14   7         16.22         27.20         8.79 o                         
  -2  14   7          0.23         -5.44         8.87 o                         
  -1  14   7        657.50        601.88        30.42 o                         
   0  14   7       1342.74       1341.83        36.57 o                         
   1  14   7        119.39         77.53        10.70 o                         
   2  14   7        269.34        256.82        20.24 o                         
   3  14   7        144.52        115.39        14.33 o                         
   4  14   7         73.59         60.86        13.64 o                         
   5  14   7         19.18         20.02        14.44 o                         
  -5  15   7         89.87         63.33        21.36 o                         
  -4  15   7        439.06        386.58        37.64 o                         
  -3  15   7       3537.92       3626.09        72.75 o                         
  -2  15   7        374.03        387.25        26.84 o                         
  -1  15   7       1390.77       1286.52        44.09 o                         
   0  15   7        398.99        433.92        30.32 o                         
   1  15   7        265.74        272.52        20.40 o                         
   2  15   7          2.77         -4.94         8.39 o                         
   3  15   7          2.95         -7.59         9.81 o                         
   4  15   7        158.16        144.88        20.55 o                         
   5  15   7        120.24        112.84        22.72 o                         
  -5  16   7         42.14         18.55        18.10 o                         
  -4  16   7        205.48        146.96        22.43 o                         
  -3  16   7        211.71        208.20        17.85 o                         
  -2  16   7         11.26         19.92         9.83 o                         
  -1  16   7        771.89        827.98        36.56 o                         
   0  16   7       1872.83       1936.73        63.81 o                         
   1  16   7        287.30        266.52        20.80 o                         
   2  16   7       1080.44       1130.86        37.70 o                         
   3  16   7        335.63        309.23        23.04 o                         
   4  16   7        510.63        426.85        33.76 o                         
   5  16   7          0.08          1.75        18.11 o                         
  -5  17   7         80.04        110.38        25.67 o                         
  -4  17   7          2.94          8.65        17.38 o                         
  -3  17   7         66.50         46.17        10.98 o                         
  -2  17   7       1513.21       1487.26        55.91 o                         
  -1  17   7       2621.90       2796.19        71.77 o                         
   0  17   7          3.57          7.67        10.65 o                         
   1  17   7       1003.70       1067.48        44.47 o                         
   2  17   7        421.27        366.35        19.45 o                         
   3  17   7        117.73         99.94        14.12 o                         
   4  17   7         12.83         25.17        13.86 o                         
   5  17   7         27.17         11.68        21.98 o                         
  -5  18   7        242.97        344.51        39.47 o                         
  -4  18   7          3.32         -0.02        15.76 o                         
  -3  18   7         87.63         69.59        13.00 o                         
  -2  18   7        254.16        235.99        22.25 o                         
  -1  18   7       1081.47       1035.90        43.16 o                         
   0  18   7       1069.38       1108.16        49.93 o                         
   1  18   7        150.04        146.20        17.69 o                         
   2  18   7         22.64         36.15        13.27 o                         
   3  18   7         16.43         19.53        13.49 o                         
   4  18   7         47.03         21.52        14.86 o                         
   5  18   7          2.26         -6.86        25.22 o                         
  -5  19   7         27.40         30.55        25.51 o                         
  -4  19   7        563.55        651.64        47.23 o                         
  -3  19   7          0.96          1.63        11.91 o                         
  -2  19   7       6301.94       6466.85       117.86 o                         
  -1  19   7       5199.45       5478.48        99.67 o                         
   0  19   7        572.75        538.94        33.93 o                         
   1  19   7          3.48         -1.35        10.58 o                         
   2  19   7          9.75          7.82        10.67 o                         
   3  19   7         43.56         10.33        17.78 o                         
   4  19   7        145.63         97.81        20.28 o                         
  -4  20   7        476.38        563.89        47.84 o                         
  -3  20   7        712.89        664.86        38.24 o                         
  -2  20   7        341.41        421.48        30.99 o                         
  -1  20   7         42.95         43.97        12.75 o                         
   0  20   7        121.41        117.77        17.32 o                         
   1  20   7         98.56         78.31        14.61 o                         
   2  20   7          2.95          8.59        10.19 o                         
   3  20   7        732.99        812.75        46.84 o                         
   4  20   7          1.63          3.70        13.57 o                         
  -4  21   7        261.53        283.70        36.27 o                         
  -3  21   7        718.38        856.51        53.21 o                         
  -2  21   7        518.63        573.01        39.71 o                         
  -1  21   7       2206.53       2340.52        75.44 o                         
   0  21   7        134.89        129.23        18.45 o                         
   1  21   7          5.95         -8.40        13.72 o                         
   2  21   7          7.07          5.02        11.42 o                         
   3  21   7         10.67         18.01        12.13 o                         
   4  21   7         33.98         37.61        22.41 o                         
  -4  22   7        119.08        157.47        28.37 o                         
  -3  22   7        800.16        901.57        55.75 o                         
  -2  22   7         19.19         19.89        12.28 o                         
  -1  22   7         91.13         66.11        13.88 o                         
   0  22   7        401.70        455.95        34.59 o                         
   1  22   7        204.33        201.52        23.45 o                         
   2  22   7          1.11         10.34        14.89 o                         
   3  22   7        348.29        336.63        31.35 o                         
   4  22   7          0.33        -17.77        17.77 o                         
  -4  23   7        930.47       1271.91        72.24 o                         
  -3  23   7         45.55         49.08        17.59 o                         
  -2  23   7        603.62        631.12        44.06 o                         
  -1  23   7         25.17          8.04        13.34 o                         
   0  23   7         38.43         41.79        14.01 o                         
   1  23   7        132.05        116.57        19.61 o                         
   2  23   7        389.13        449.84        42.82 o                         
   3  23   7         13.95         15.63        15.95 o                         
   4  23   7         80.07         95.35        22.21 o                         
  -4  24   7        390.52        371.96        41.94 o                         
  -3  24   7        416.79        474.52        43.61 o                         
  -2  24   7         11.15          5.51        12.43 o                         
  -1  24   7        223.34        206.32        28.77 o                         
   0  24   7          3.47        -11.40        13.01 o                         
   1  24   7        156.30        176.77        23.76 o                         
   2  24   7        388.29        381.61        39.72 o                         
   3  24   7         49.52         69.61        21.79 o                         
   4  24   7          2.84        -20.49        21.86 o                         
  -3  25   7         76.25         43.77        18.64 o                         
  -2  25   7       1400.47       1451.19        73.65 o                         
  -1  25   7        665.16        672.30        47.33 o                         
   0  25   7        154.88        197.87        28.91 o                         
   1  25   7        457.89        360.84        36.19 o                         
   2  25   7          6.62         -0.86        16.20 o                         
   3  25   7          8.35         16.02        19.12 o                         
  -3  26   7        117.07        152.57        26.71 o                         
  -2  26   7        324.68        302.77        37.16 o                         
  -1  26   7        167.04        172.05        26.84 o                         
   0  26   7         67.11         64.47        19.65 o                         
   1  26   7        132.45        150.20        26.34 o                         
   2  26   7         12.68         27.00        20.31 o                         
   3  26   7        399.12        409.06        44.86 o                         
  -3  27   7         18.35         24.67        18.97 o                         
  -2  27   7        689.96        767.07        59.00 o                         
  -1  27   7          2.01          7.85        19.28 o                         
   0  27   7        238.03        279.36        36.24 o                         
   1  27   7          1.02        -20.48        20.48 o                         
   2  27   7          6.78        -16.27        20.06 o                         
   3  27   7         65.95         76.99        22.01 o                         
  -2  28   7          9.40          7.79        25.67 o                         
  -1  28   7         28.25         40.41        19.67 o                         
   0  28   7          0.76         -2.08        17.99 o                         
   1  28   7         38.49          6.84        22.15 o                         
   2  28   7         93.03         50.34        21.15 o                         
  -2  29   7        181.90        154.75        30.43 o                         
  -1  29   7         30.59          7.19        20.23 o                         
   0  29   7        299.23        313.83        38.18 o                         
   1  29   7         33.16         21.25        20.07 o                         
   2  29   7        175.09        116.48        29.40 o                         
  -1  30   7         43.82         78.02        20.64 o                         
   0  30   7         92.65         89.47        25.67 o                         
   1  30   7         57.96         48.89        21.66 o                         
   0  31   7         37.13         46.71        23.38 o                         
  -6   0   8          1.74         47.83        28.06 o                         
  -5   0   8        899.86       1150.65        82.47 o                         
  -4   0   8        213.11        205.33        24.49 o                         
  -3   0   8       2143.75       2099.69        81.72 o                         
  -2   0   8       2306.56       2094.52        60.73 o                         
  -1   0   8       5113.46       4793.32        80.78 o                         
   0   0   8       1944.16       1567.69        53.53 o                         
   1   0   8       1784.46       1707.91        69.73 o                         
   2   0   8        934.03        995.91        46.13 o                         
   3   0   8        332.49        230.48        22.69 o                         
   4   0   8       1004.95       1243.52        79.86 o                         
   5   0   8        502.88        363.31        57.09 o                         
   6   0   8         21.01         61.71        40.33 o                         
  -6   1   8         32.76          9.86        20.70 o                         
  -5   1   8        556.04        703.59        45.31 o                         
  -4   1   8         47.75         20.52         7.97 o                         
  -3   1   8       1634.22       1691.20        50.22 o                         
  -2   1   8       1840.30       1881.69        41.40 o                         
  -1   1   8        831.04        897.21        25.82 o                         
   0   1   8       2107.12       1809.80        37.62 o                         
   1   1   8         92.68         80.48        11.92 o                         
   2   1   8        216.29        213.20        17.44 o                         
   3   1   8       1234.99       1351.49        40.66 o                         
   4   1   8        367.55        412.26        30.39 o                         
   5   1   8        116.81        109.76        22.10 o                         
   6   1   8          2.82         18.92        45.47 o                         
  -6   2   8        362.20        344.21        50.65 o                         
  -5   2   8        264.61        273.92        30.93 o                         
  -4   2   8          0.03         -8.64         8.64 o                         
  -3   2   8        201.91        172.00        16.80 o                         
  -2   2   8       2493.00       2345.18        46.74 o                         
  -1   2   8          6.96         18.88         6.66 o                         
   0   2   8       1119.93       1575.34        31.61 o                         
   1   2   8         75.82        126.48        11.64 o                         
   2   2   8       1717.78       1835.98        42.46 o                         
   3   2   8        211.41        158.63        15.79 o                         
   4   2   8        104.35         75.93        14.08 o                         
   5   2   8          9.24         37.83        17.47 o                         
   6   2   8          1.17         19.34        26.19 o                         
  -6   3   8          8.36        -12.12        27.48 o                         
  -5   3   8        617.34        701.89        45.24 o                         
  -4   3   8        382.89        346.86        21.82 o                         
  -3   3   8        575.79        619.18        28.96 o                         
  -2   3   8       1251.55       1166.78        32.10 o                         
  -1   3   8       7627.14       8147.53        87.73 o                         
   0   3   8        216.95        243.61        13.14 o                         
   1   3   8      15344.05      17052.49       138.59 o                         
   2   3   8       3293.36       3166.37        59.43 o                         
   3   3   8        895.96       1054.85        39.73 o                         
   4   3   8         11.38          2.72         8.96 o                         
   5   3   8         10.33         15.45        16.90 o                         
   6   3   8          0.01        -26.09        26.09 o                         
  -6   4   8          8.13        -28.81        28.81 o                         
  -5   4   8        258.63        335.17        30.44 o                         
  -4   4   8          4.76          3.78         9.40 o                         
  -3   4   8       1232.47       1304.42        42.88 o                         
  -2   4   8        629.21        625.63        21.89 o                         
  -1   4   8       4702.96       4728.84        68.91 o                         
   0   4   8         22.56          4.01         4.79 o                         
   1   4   8       4410.61       4681.59        64.81 o                         
   2   4   8       2650.52       2900.34        63.16 o                         
   3   4   8        764.01        706.19        38.38 o                         
   4   4   8         15.65         25.09        12.37 o                         
   5   4   8         47.84         25.98        15.87 o                         
   6   4   8          0.31        -25.11        25.11 o                         
  -6   5   8         55.28         44.88        24.97 o                         
  -5   5   8         61.10         70.17        18.92 o                         
  -4   5   8        196.11        220.20        22.26 o                         
  -3   5   8        474.01        534.46        29.59 o                         
  -2   5   8          3.73          4.73         5.37 o                         
  -1   5   8       3201.39       3406.84        59.41 o                         
   0   5   8       1901.16       1703.10        39.08 o                         
   1   5   8        816.35        878.15        27.62 o                         
   2   5   8        230.05        239.23        19.52 o                         
   3   5   8         79.56         93.33        12.90 o                         
   4   5   8         57.43         75.69        14.44 o                         
   5   5   8         21.64         15.66        14.68 o                         
   6   5   8         11.96         23.31        21.30 o                         
  -6   6   8         16.72         12.14        33.15 o                         
  -5   6   8         22.86         24.20        13.40 o                         
  -4   6   8          1.10         -9.05         9.05 o                         
  -3   6   8        499.54        485.45        25.34 o                         
  -2   6   8        213.26        204.86        14.00 o                         
  -1   6   8       3085.27       3060.41        58.39 o                         
   0   6   8        149.71        147.57        12.64 o                         
   1   6   8       1558.41       1671.36        36.60 o                         
   2   6   8        268.75        272.27        20.31 o                         
   3   6   8         30.59         24.74        13.99 o                         
   4   6   8        274.33        354.48        25.94 o                         
   5   6   8          4.74        -11.60        13.92 o                         
  -6   7   8         16.64         29.72        26.70 o                         
  -5   7   8        471.43        532.07        42.29 o                         
  -4   7   8        796.96        819.32        31.67 o                         
  -3   7   8        371.51        342.60        20.45 o                         
  -2   7   8         31.01         23.57         6.42 o                         
  -1   7   8        643.02        714.09        30.45 o                         
   0   7   8       1516.50       1585.03        37.49 o                         
   1   7   8         17.63         10.60         5.80 o                         
   2   7   8        249.27        252.65        19.66 o                         
   3   7   8        809.42        901.01        47.95 o                         
   4   7   8        103.23         74.32        15.52 o                         
   5   7   8         17.02          8.86        15.21 o                         
  -6   8   8         81.20         62.96        31.49 o                         
  -5   8   8         95.12         61.79        20.62 o                         
  -4   8   8        103.40         79.36        13.92 o                         
  -3   8   8         21.42          3.99         7.45 o                         
  -2   8   8         32.76         45.05         7.49 o                         
  -1   8   8        143.93        113.42        13.92 o                         
   0   8   8        409.86        447.00        17.98 o                         
   1   8   8         95.60         83.81         8.83 o                         
   2   8   8          0.04         -2.78         9.40 o                         
   3   8   8        227.68        163.21        22.13 o                         
   4   8   8         14.72         -8.55        13.57 o                         
   5   8   8         77.48         64.01        18.41 o                         
  -6   9   8          2.12        -22.42        22.42 o                         
  -5   9   8         30.26         25.84        17.85 o                         
  -4   9   8         61.06         60.52        11.13 o                         
  -3   9   8         12.23          4.64         7.37 o                         
  -2   9   8        499.79        519.29        24.37 o                         
  -1   9   8        738.61        684.17        30.44 o                         
   0   9   8        336.58        285.94        14.92 o                         
   1   9   8        372.45        360.44        18.48 o                         
   2   9   8        197.43        155.73        13.33 o                         
   3   9   8        433.97        455.92        34.64 o                         
   4   9   8         41.08         61.41        16.66 o                         
   5   9   8         13.18         13.51        16.22 o                         
  -5  10   8          3.93        -19.59        19.59 o                         
  -4  10   8          0.68         -5.70         6.90 o                         
  -3  10   8         46.54         46.33         9.63 o                         
  -2  10   8         45.06         29.07         7.22 o                         
  -1  10   8          3.46          0.24         4.82 o                         
   0  10   8         37.09         36.46         6.76 o                         
   1  10   8        470.59        509.42        22.57 o                         
   2  10   8         35.91         37.04         7.79 o                         
   3  10   8         48.51         66.51        16.78 o                         
   4  10   8        360.52        410.93        37.60 o                         
   5  10   8         61.40         40.69        18.13 o                         
  -5  11   8        114.68         86.73        23.21 o                         
  -4  11   8        159.40        172.19        19.32 o                         
  -3  11   8          0.73         -6.70         7.61 o                         
  -2  11   8       1595.20       1706.85        43.53 o                         
  -1  11   8        359.62        335.12        17.76 o                         
   0  11   8        648.53        730.70        28.69 o                         
   1  11   8        920.14        983.37        33.20 o                         
   2  11   8         64.65         65.85         9.73 o                         
   3  11   8         72.67         59.88        14.22 o                         
   4  11   8        106.62         96.67        19.02 o                         
   5  11   8         27.29         41.80        20.84 o                         
  -5  12   8         64.74         50.76        17.66 o                         
  -4  12   8       1018.54        977.26        46.29 o                         
  -3  12   8          1.69         -2.64         7.78 o                         
  -2  12   8         16.58         13.33         6.65 o                         
  -1  12   8       2302.90       2325.26        63.72 o                         
   0  12   8        663.69        660.06        28.11 o                         
   1  12   8        174.07        143.24        14.43 o                         
   2  12   8        244.34        277.08        18.92 o                         
   3  12   8         52.02         66.78        13.42 o                         
   4  12   8         25.70         20.64        18.62 o                         
   5  12   8         15.75          8.66        19.24 o                         
  -5  13   8          0.09         20.25        21.71 o                         
  -4  13   8         36.75         27.54         9.72 o                         
  -3  13   8        224.56        184.40        16.43 o                         
  -2  13   8        593.13        581.43        31.03 o                         
  -1  13   8        365.65        314.88        25.08 o                         
   0  13   8          0.03         -0.18         6.21 o                         
   1  13   8        215.75        195.26        17.65 o                         
   2  13   8          8.61         10.70         8.10 o                         
   3  13   8         92.14         95.14        13.80 o                         
   4  13   8        396.51        447.37        41.82 o                         
   5  13   8         95.33         89.46        26.02 o                         
  -5  14   8          2.11          8.22        18.29 o                         
  -4  14   8        379.40        397.30        36.29 o                         
  -3  14   8          1.80         11.43         7.74 o                         
  -2  14   8          0.77          2.89        10.60 o                         
  -1  14   8         29.70         21.14         7.93 o                         
   0  14   8         54.39         45.72         8.35 o                         
   1  14   8          4.54         -0.55         8.61 o                         
   2  14   8        210.85        197.58        19.17 o                         
   3  14   8         27.73         22.63         9.93 o                         
   4  14   8          3.39          2.29        18.45 o                         
   5  14   8        182.03        227.99        32.42 o                         
  -5  15   8         54.40         63.78        23.01 o                         
  -4  15   8        205.58        151.85        24.71 o                         
  -3  15   8          6.47         -0.94         9.26 o                         
  -2  15   8          5.86          7.73         9.57 o                         
  -1  15   8         39.57         44.43         9.04 o                         
   0  15   8          5.43          3.28         7.15 o                         
   1  15   8        764.33        843.46        36.28 o                         
   2  15   8        318.73        318.76        23.06 o                         
   3  15   8         54.34         62.09        10.47 o                         
   4  15   8         47.12        -11.42        15.32 o                         
   5  15   8        107.79        156.95        33.60 o                         
  -5  16   8        362.25        370.06        44.61 o                         
  -4  16   8          7.69          4.25        18.59 o                         
  -3  16   8         55.81         55.20        10.69 o                         
  -2  16   8        332.16        319.94        27.48 o                         
  -1  16   8        328.26        300.46        23.99 o                         
   0  16   8       1189.64       1243.97        49.73 o                         
   1  16   8        547.45        570.43        33.40 o                         
   2  16   8       2685.45       2821.96        67.65 o                         
   3  16   8        643.53        714.77        41.83 o                         
   4  16   8          0.57         -4.95        16.60 o                         
   5  16   8          2.33         -9.79        23.60 o                         
  -5  17   8        119.85         99.62        27.86 o                         
  -4  17   8          3.21         -6.81        14.71 o                         
  -3  17   8        963.40        980.56        45.96 o                         
  -2  17   8        895.08        894.21        45.55 o                         
  -1  17   8         62.15         50.11        12.24 o                         
   0  17   8        290.12        282.39        24.92 o                         
   1  17   8       1197.28       1246.25        51.16 o                         
   2  17   8        736.79        721.94        31.92 o                         
   3  17   8        123.05         84.33        18.71 o                         
   4  17   8         26.47         46.56        19.65 o                         
   5  17   8          3.43        -23.83        25.90 o                         
  -5  18   8         62.31         76.44        33.84 o                         
  -4  18   8         76.31         40.50        17.82 o                         
  -3  18   8         31.88         18.02        12.79 o                         
  -2  18   8         61.47         23.84        12.09 o                         
  -1  18   8         99.84         71.17        13.55 o                         
   0  18   8        590.28        603.02        35.13 o                         
   1  18   8         19.51         22.19        12.81 o                         
   2  18   8         18.49         -1.27         6.24 o                         
   3  18   8         20.35         36.23        15.20 o                         
   4  18   8          8.69          8.08        18.95 o                         
  -4  19   8         29.37         26.37        19.46 o                         
  -3  19   8        101.44         78.45        16.08 o                         
  -2  19   8        158.56        116.50        17.78 o                         
  -1  19   8         45.96         49.74        13.70 o                         
   0  19   8        413.56        402.58        30.35 o                         
   1  19   8         17.31         -4.56        11.24 o                         
   2  19   8        157.49        169.13        16.69 o                         
   3  19   8         20.45         22.01        13.64 o                         
   4  19   8         61.28         38.29        18.83 o                         
  -4  20   8        188.10         94.79        27.50 o                         
  -3  20   8        737.38        782.03        45.28 o                         
  -2  20   8       1148.00       1180.58        59.33 o                         
  -1  20   8       1350.27       1408.62        53.52 o                         
   0  20   8       2526.24       2488.15        79.68 o                         
   1  20   8         90.36         79.03        15.60 o                         
   2  20   8          9.62          9.28        12.38 o                         
   3  20   8        134.35         93.16        18.96 o                         
   4  20   8         35.34         10.05        17.37 o                         
  -4  21   8         85.63         70.25        18.51 o                         
  -3  21   8        284.56        266.14        30.95 o                         
  -2  21   8        630.31        726.40        49.13 o                         
  -1  21   8         69.33         79.54        15.52 o                         
   0  21   8        227.54        214.29        23.52 o                         
   1  21   8         15.62          1.61        14.35 o                         
   2  21   8        150.71        151.05        22.34 o                         
   3  21   8          4.41        -12.53        12.53 o                         
   4  21   8        196.40        219.22        31.63 o                         
  -4  22   8         80.04         71.41        22.32 o                         
  -3  22   8          0.19        -16.01        16.74 o                         
  -2  22   8          5.66          1.23        15.69 o                         
  -1  22   8         36.34         38.59        17.15 o                         
   0  22   8        848.72        947.38        50.69 o                         
   1  22   8          8.92         -4.28        12.07 o                         
   2  22   8        314.75        219.30        27.39 o                         
   3  22   8         60.80         65.66        16.79 o                         
   4  22   8        115.10        140.22        27.10 o                         
  -4  23   8        115.19        149.04        27.31 o                         
  -3  23   8          1.19        -12.84        14.92 o                         
  -2  23   8          1.21          5.65        11.96 o                         
  -1  23   8         11.20         30.44        16.65 o                         
   0  23   8        689.56        653.64        42.45 o                         
   1  23   8         27.88         22.61        15.18 o                         
   2  23   8        135.93        156.67        24.80 o                         
   3  23   8         23.63         45.17        16.37 o                         
  -3  24   8         52.42         46.23        17.54 o                         
  -2  24   8         83.15         52.79        16.54 o                         
  -1  24   8        516.43        562.39        45.97 o                         
   0  24   8         90.08         89.94        17.29 o                         
   1  24   8         80.47         57.31        17.31 o                         
   2  24   8        248.39        273.59        35.02 o                         
   3  24   8         18.40         13.27        16.34 o                         
  -3  25   8         59.54         42.14        20.32 o                         
  -2  25   8         56.14         73.18        21.30 o                         
  -1  25   8         23.09          6.85        19.06 o                         
   0  25   8         84.18         88.80        21.89 o                         
   1  25   8         49.90         65.47        18.54 o                         
   2  25   8         20.86         27.96        16.65 o                         
   3  25   8        209.67        213.43        32.55 o                         
  -3  26   8         68.09         70.20        20.84 o                         
  -2  26   8        126.78        122.39        23.92 o                         
  -1  26   8          0.77          6.71        17.25 o                         
   0  26   8        634.66        644.69        52.82 o                         
   1  26   8          2.19         19.07        17.49 o                         
   2  26   8          2.17         -5.40        20.05 o                         
   3  26   8        116.64         68.73        24.48 o                         
  -2  27   8         11.35          4.54        22.37 o                         
  -1  27   8        310.15        294.83        39.73 o                         
   0  27   8         42.99         24.19        19.18 o                         
   1  27   8        470.77        478.06        49.42 o                         
   2  27   8          3.24         26.67        19.10 o                         
  -2  28   8         29.74         26.68        23.20 o                         
  -1  28   8        247.98        244.20        35.30 o                         
   0  28   8        494.96        595.85        52.38 o                         
   1  28   8         35.95        107.29        25.38 o                         
   2  28   8          1.43        -20.55        20.55 o                         
  -2  29   8        230.93        242.98        39.94 o                         
  -1  29   8        175.65        204.99        33.68 o                         
   0  29   8        141.24        151.32        30.29 o                         
   1  29   8        380.43        485.95        52.31 o                         
  -1  30   8        428.05        528.20        53.35 o                         
   0  30   8          7.05          3.53        21.98 o                         
   1  30   8         33.60         83.50        29.13 o                         
  -6   1   9         30.91         13.79        25.77 o                         
  -5   1   9         13.19          6.66        16.55 o                         
  -4   1   9        695.42        672.90        35.91 o                         
  -3   1   9        730.07        731.44        30.34 o                         
  -2   1   9        961.13        997.81        30.92 o                         
  -1   1   9       1004.52       1041.57        31.35 o                         
   0   1   9        125.79         93.02         9.98 o                         
   1   1   9        454.66        384.53        25.85 o                         
   2   1   9          3.54          2.09         9.07 o                         
   3   1   9          5.58         -1.49         5.84 o                         
   4   1   9         49.05         35.11        10.89 o                         
   5   1   9          1.66         -8.40        15.83 o                         
  -6   2   9         61.20         61.54        30.15 o                         
  -5   2   9        279.49        300.76        34.04 o                         
  -4   2   9       1445.22       1557.81        54.46 o                         
  -3   2   9       1213.48       1225.05        40.63 o                         
  -2   2   9        464.37        458.74        22.97 o                         
  -1   2   9        534.35        433.66        22.33 o                         
   0   2   9        270.81        255.29        16.45 o                         
   1   2   9        364.72        372.48        26.85 o                         
   2   2   9       1162.58       1295.42        37.66 o                         
   3   2   9          1.83         -3.38         8.54 o                         
   4   2   9        241.80        231.44        21.39 o                         
   5   2   9          8.79         -4.21        22.46 o                         
  -6   3   9         34.59         20.11        30.98 o                         
  -5   3   9        127.97         85.30        19.88 o                         
  -4   3   9        150.86        167.81        18.26 o                         
  -3   3   9         61.89         67.39        12.22 o                         
  -2   3   9        173.63        166.40        12.74 o                         
  -1   3   9        277.80        301.82        17.31 o                         
   0   3   9          0.49          0.62         6.21 o                         
   1   3   9       6722.53       7343.33        92.06 o                         
   2   3   9        367.37        307.98        19.17 o                         
   3   3   9         87.28         73.15        14.32 o                         
   4   3   9          0.35         -8.58        10.47 o                         
   5   3   9         18.06         -3.42        16.51 o                         
  -6   4   9        111.00        129.00        30.63 o                         
  -5   4   9        162.40        153.78        25.26 o                         
  -4   4   9         81.79         69.30        13.51 o                         
  -3   4   9         12.57          8.96         8.91 o                         
  -2   4   9       1063.42       1044.07        34.01 o                         
  -1   4   9       1708.30       1728.41        45.39 o                         
   0   4   9          4.62         -0.91         5.89 o                         
   1   4   9        440.31        579.70        26.08 o                         
   2   4   9        797.81        897.66        33.60 o                         
   3   4   9          0.17         -1.34        11.17 o                         
   4   4   9         36.60         35.69        10.22 o                         
   5   4   9          4.42         -3.35        16.85 o                         
  -6   5   9         12.66         -4.83        23.32 o                         
  -5   5   9         14.14         27.97        18.01 o                         
  -4   5   9        705.51        755.55        37.35 o                         
  -3   5   9         90.20         65.31        13.47 o                         
  -2   5   9       1080.66       1208.07        33.75 o                         
  -1   5   9        711.34        778.97        32.37 o                         
   0   5   9        872.04        863.46        27.21 o                         
   1   5   9        228.02        192.03        13.76 o                         
   2   5   9        354.72        417.67        25.72 o                         
   3   5   9        457.71        469.60        32.31 o                         
   4   5   9        466.75        469.74        35.20 o                         
   5   5   9         39.75         27.12        19.89 o                         
  -5   6   9        414.78        517.28        41.55 o                         
  -4   6   9         23.22          9.00        10.91 o                         
  -3   6   9          1.65         18.02         9.59 o                         
  -2   6   9        602.21        727.81        25.25 o                         
  -1   6   9       2568.15       2579.10        58.53 o                         
   0   6   9       1328.70       1411.14        36.12 o                         
   1   6   9        299.88        241.32        15.54 o                         
   2   6   9        401.24        393.46        24.20 o                         
   3   6   9       1826.23       2069.71        67.36 o                         
   4   6   9        101.24         79.07        18.12 o                         
   5   6   9          5.30         -4.05        15.08 o                         
  -5   7   9         61.52         43.29        16.13 o                         
  -4   7   9        378.22        392.21        29.35 o                         
  -3   7   9         10.13          8.78         7.88 o                         
  -2   7   9        977.20       1019.93        33.97 o                         
  -1   7   9         87.14         58.65         9.62 o                         
   0   7   9        160.25        154.14        14.92 o                         
   1   7   9          0.13          2.13         4.93 o                         
   2   7   9          3.40          0.70         9.34 o                         
   3   7   9        291.92        270.08        23.59 o                         
   4   7   9        180.28        148.27        23.88 o                         
   5   7   9         78.88         58.40        21.34 o                         
  -5   8   9        567.88        639.18        52.43 o                         
  -4   8   9         45.63         42.06        14.84 o                         
  -3   8   9        179.44        169.49        15.69 o                         
  -2   8   9         49.47         34.37         8.01 o                         
  -1   8   9       2468.74       2496.77        61.51 o                         
   0   8   9        148.40        163.38        15.41 o                         
   1   8   9        464.32        541.96        22.91 o                         
   2   8   9        186.97        177.24        17.69 o                         
   3   8   9         20.18          9.03        12.32 o                         
   4   8   9         23.16         16.84        14.65 o                         
   5   8   9         42.44         25.60        22.62 o                         
  -5   9   9          4.77          4.65        15.87 o                         
  -4   9   9        609.07        554.15        34.67 o                         
  -3   9   9        107.54         80.52        12.70 o                         
  -2   9   9        630.47        635.23        26.82 o                         
  -1   9   9        149.47        149.99        15.90 o                         
   0   9   9         16.59         22.94         8.29 o                         
   1   9   9        853.77        897.67        29.20 o                         
   2   9   9        160.32        178.96        17.90 o                         
   3   9   9        109.51        119.24        18.75 o                         
   4   9   9        305.71        299.13        37.27 o                         
   5   9   9         19.31         26.34        20.09 o                         
  -5  10   9        643.41        908.81        62.14 o                         
  -4  10   9         38.69         29.45        10.41 o                         
  -3  10   9         65.11         84.52        12.05 o                         
  -2  10   9        230.21        202.66        16.80 o                         
  -1  10   9         24.58         19.41        10.60 o                         
   0  10   9       1635.92       1665.92        40.99 o                         
   1  10   9       4042.95       4552.68        67.69 o                         
   2  10   9        111.10        109.00        12.60 o                         
   3  10   9        906.96        965.80        49.19 o                         
   4  10   9         14.86         -4.71        17.79 o                         
   5  10   9          1.04         12.80        18.65 o                         
  -5  11   9        294.72        295.05        36.30 o                         
  -4  11   9        224.71        262.18        24.00 o                         
  -3  11   9         14.68         -1.93         8.92 o                         
  -2  11   9        112.53        100.29        12.85 o                         
  -1  11   9        553.76        521.51        26.92 o                         
   0  11   9       1054.37       1096.82        31.76 o                         
   1  11   9        125.33         90.54        10.78 o                         
   2  11   9        320.62        309.15        21.01 o                         
   3  11   9        309.68        326.75        30.40 o                         
   4  11   9        165.42        178.82        28.47 o                         
   5  11   9          9.81         38.22        21.43 o                         
  -5  12   9        999.26       1118.32        70.64 o                         
  -4  12   9        243.75        254.70        24.20 o                         
  -3  12   9        150.44        148.91        15.11 o                         
  -2  12   9        234.40        214.78        17.76 o                         
  -1  12   9        267.44        246.93        15.14 o                         
   0  12   9          0.08         -2.66         6.46 o                         
   1  12   9        180.80        185.32        15.00 o                         
   2  12   9         39.34         35.17         8.55 o                         
   3  12   9        442.63        471.97        36.86 o                         
   4  12   9        147.04        188.49        28.47 o                         
   5  12   9          3.94         20.69        19.95 o                         
  -5  13   9          1.87        -22.02        22.02 o                         
  -4  13   9       1397.03       1386.48        56.61 o                         
  -3  13   9         12.39          8.71         8.08 o                         
  -2  13   9        596.04        617.46        30.47 o                         
  -1  13   9        123.95         95.94        13.85 o                         
   0  13   9        462.20        483.48        25.01 o                         
   1  13   9       1614.00       1781.08        49.73 o                         
   2  13   9          1.33         -9.79        10.21 o                         
   3  13   9          0.57          3.64         8.37 o                         
   4  13   9        425.03        552.71        48.95 o                         
   5  13   9        493.66        635.27        56.74 o                         
  -5  14   9        527.79        678.56        56.72 o                         
  -4  14   9        116.38        105.90        18.88 o                         
  -3  14   9        278.57        296.40        21.14 o                         
  -2  14   9        191.93        155.32        16.80 o                         
  -1  14   9          0.37         -0.16        10.71 o                         
   0  14   9         91.96         94.64        11.04 o                         
   1  14   9        682.71        791.16        36.00 o                         
   2  14   9        163.30        120.93        15.34 o                         
   3  14   9        152.67        126.72        19.74 o                         
   4  14   9        214.98        229.69        32.58 o                         
   5  14   9        281.28        358.41        44.84 o                         
  -5  15   9         15.95         31.69        24.91 o                         
  -4  15   9        744.09        812.88        50.78 o                         
  -3  15   9        516.56        528.93        33.19 o                         
  -2  15   9         20.91         20.19        10.31 o                         
  -1  15   9        774.61        780.08        40.38 o                         
   0  15   9        324.54        340.73        19.96 o                         
   1  15   9       1195.79       1351.99        49.72 o                         
   2  15   9        612.28        671.43        35.40 o                         
   3  15   9         57.59         31.80        12.82 o                         
   4  15   9         24.98         37.66        18.66 o                         
   5  15   9        218.55        232.37        37.10 o                         
  -5  16   9        129.66        117.30        29.37 o                         
  -4  16   9        305.15        297.92        34.29 o                         
  -3  16   9          0.85         -6.66        10.34 o                         
  -2  16   9        489.13        473.10        30.84 o                         
  -1  16   9        104.44         80.56        12.47 o                         
   0  16   9        161.33        125.68        14.75 o                         
   1  16   9        301.56        322.59        25.82 o                         
   2  16   9        771.42        926.84        39.47 o                         
   3  16   9        212.23        212.79        23.81 o                         
   4  16   9         35.77         24.74        27.38 o                         
  -5  17   9          0.55         14.95        21.09 o                         
  -4  17   9         20.09          4.81        16.03 o                         
  -3  17   9         53.10         51.73        11.99 o                         
  -2  17   9        660.70        725.29        39.84 o                         
  -1  17   9        886.73        933.85        40.33 o                         
   0  17   9        166.10        142.43        18.88 o                         
   1  17   9         13.02         12.50        10.54 o                         
   2  17   9        755.65        756.23        35.51 o                         
   3  17   9          0.62          6.94        13.73 o                         
   4  17   9         37.10         36.69        21.95 o                         
  -4  18   9         72.21         97.99        22.46 o                         
  -3  18   9         40.58          1.66        10.24 o                         
  -2  18   9         98.92        112.43        15.23 o                         
  -1  18   9        241.36        251.22        22.26 o                         
   0  18   9         18.22          0.38        12.20 o                         
   1  18   9        350.20        348.67        29.49 o                         
   2  18   9          2.14          8.42         9.96 o                         
   3  18   9        188.38        120.56        22.24 o                         
   4  18   9          0.99         27.26        17.64 o                         
  -4  19   9          8.70          0.36        20.78 o                         
  -3  19   9        212.89        181.04        20.24 o                         
  -2  19   9         28.68         24.47        10.90 o                         
  -1  19   9        312.66        267.72        23.44 o                         
   0  19   9        100.04         93.43        16.48 o                         
   1  19   9        181.64        147.73        18.83 o                         
   2  19   9        206.82        194.72        21.52 o                         
   3  19   9         20.36          9.24        13.87 o                         
   4  19   9         49.92         68.17        21.54 o                         
  -4  20   9        176.38        165.29        28.59 o                         
  -3  20   9         40.73         72.19        14.63 o                         
  -2  20   9         64.02         62.91        14.67 o                         
  -1  20   9        554.87        514.25        34.29 o                         
   0  20   9         13.45          6.08        12.33 o                         
   1  20   9         40.41         20.25        12.19 o                         
   2  20   9         59.53         36.71        15.50 o                         
   3  20   9          5.68         24.31        14.66 o                         
   4  20   9        201.64        264.15        35.96 o                         
  -4  21   9         73.30         10.40        23.47 o                         
  -3  21   9        789.58        844.80        49.55 o                         
  -2  21   9        136.19         95.04        17.58 o                         
  -1  21   9        428.88        488.90        38.33 o                         
   0  21   9        469.72        448.92        36.34 o                         
   1  21   9         17.65         12.08        13.06 o                         
   2  21   9         43.74         35.75        15.29 o                         
   3  21   9         19.36         20.37        15.17 o                         
   4  21   9         36.32         10.53        21.71 o                         
  -4  22   9         25.58         40.56        19.65 o                         
  -3  22   9         32.96         38.03        16.56 o                         
  -2  22   9          6.02          1.54        13.40 o                         
  -1  22   9        120.90        146.97        22.16 o                         
   0  22   9         16.90         25.42        12.18 o                         
   1  22   9         56.99         56.93        15.86 o                         
   2  22   9         35.27         67.31        17.47 o                         
   3  22   9         13.62          9.00        13.41 o                         
  -3  23   9        232.90        282.58        31.39 o                         
  -2  23   9         80.01         74.80        20.58 o                         
  -1  23   9          2.02         18.58        14.81 o                         
   0  23   9        272.91        331.90        31.93 o                         
   1  23   9         19.89         47.10        17.91 o                         
   2  23   9         18.79        -13.82        14.11 o                         
   3  23   9          1.06        -13.16        15.98 o                         
  -3  24   9          0.01         16.95        22.80 o                         
  -2  24   9         43.57         57.48        19.33 o                         
  -1  24   9        585.72        607.23        52.58 o                         
   0  24   9        614.11        647.81        48.87 o                         
   1  24   9       1044.39       1133.91        61.25 o                         
   2  24   9         81.70         61.68        18.57 o                         
   3  24   9         45.43         20.30        20.17 o                         
  -3  25   9        241.01        199.28        29.04 o                         
  -2  25   9        189.69        140.22        27.02 o                         
  -1  25   9        725.53        798.21        58.75 o                         
   0  25   9        422.93        477.72        43.54 o                         
   1  25   9        154.85        214.65        32.31 o                         
   2  25   9         81.10         53.84        29.42 o                         
   3  25   9         32.06         20.93        14.81 o                         
  -2  26   9         33.25         28.13        19.66 o                         
  -1  26   9        434.11        414.59        42.72 o                         
   0  26   9          0.68         39.65        22.41 o                         
   1  26   9         51.30         19.91        18.87 o                         
   2  26   9         98.76        114.38        26.86 o                         
  -2  27   9        213.32        233.85        39.86 o                         
  -1  27   9        160.69        210.44        34.43 o                         
   0  27   9         37.74         34.34        18.72 o                         
   1  27   9          5.44         13.80        22.69 o                         
   2  27   9         62.78         33.61        23.65 o                         
  -2  28   9          0.22         -1.26        23.93 o                         
  -1  28   9         82.93        103.28        24.55 o                         
   0  28   9         11.01        -10.12        24.88 o                         
   1  28   9        123.93        102.83        26.88 o                         
  -1  29   9         68.98         56.78        24.80 o                         
   0  29   9         57.58          4.70        24.22 o                         
   1  29   9         82.51         37.68        23.14 o                         
  -5   0  10        112.12        128.12        37.24 o                         
  -4   0  10       1973.90       2034.01       121.88 o                         
  -3   0  10       7646.27       8165.69       149.91 o                         
  -2   0  10         79.17         58.06        11.89 o                         
  -1   0  10       2252.31       2574.42        78.88 o                         
   0   0  10        249.25        300.57        26.00 o                         
   1   0  10       1519.02       1352.22        67.28 o                         
   2   0  10        101.06         62.44        13.11 o                         
   3   0  10         38.37         40.43        11.99 o                         
   4   0  10         98.54         81.20        24.36 o                         
   5   0  10         30.15         46.72        49.87 o                         
  -5   1  10          0.56         -1.85        15.22 o                         
  -4   1  10       4498.23       5090.20       129.47 o                         
  -3   1  10        590.37        669.93        33.05 o                         
  -2   1  10        985.20       1061.30        34.11 o                         
  -1   1  10         59.77         52.89         8.92 o                         
   0   1  10        296.51        334.98        20.77 o                         
   1   1  10        175.70        195.30        20.17 o                         
   2   1  10        146.43        146.86        12.37 o                         
   3   1  10        375.39        354.52        23.21 o                         
   4   1  10        136.05         71.24        24.42 o                         
   5   1  10          9.90         29.21        23.54 o                         
  -5   2  10        122.35        126.28        25.25 o                         
  -4   2  10         19.86         20.46        15.90 o                         
  -3   2  10         76.67         54.19        10.26 o                         
  -2   2  10        540.73        568.78        26.18 o                         
  -1   2  10       2945.80       2799.53        55.49 o                         
   0   2  10          2.00         -2.92         7.09 o                         
   1   2  10        213.78        235.42        21.37 o                         
   2   2  10         22.94          8.15         8.09 o                         
   3   2  10        119.25        103.68        15.20 o                         
   4   2  10         55.39         63.66        20.22 o                         
   5   2  10          2.23         20.15        23.12 o                         
  -5   3  10         43.82         42.52        18.51 o                         
  -4   3  10          7.43         -6.99        17.09 o                         
  -3   3  10        979.60        945.23        38.45 o                         
  -2   3  10        637.23        612.77        26.90 o                         
  -1   3  10         29.27         16.61         8.50 o                         
   0   3  10        130.43        102.72         8.89 o                         
   1   3  10         67.68         60.55        11.24 o                         
   2   3  10        347.87        385.92        20.49 o                         
   3   3  10         63.30         55.30        11.28 o                         
   4   3  10        380.48        296.14        29.19 o                         
   5   3  10         48.71         53.30        24.00 o                         
  -5   4  10          4.28        -22.01        22.01 o                         
  -4   4  10         90.79         88.25        19.75 o                         
  -3   4  10        676.07        682.31        35.44 o                         
  -2   4  10        158.39        138.43        13.82 o                         
  -1   4  10       2143.91       2295.27        57.11 o                         
   0   4  10         45.54         36.70         8.29 o                         
   1   4  10        808.86        743.83        30.79 o                         
   2   4  10          1.49          0.05         7.60 o                         
   3   4  10         21.74         -3.62        14.11 o                         
   4   4  10          0.24         -0.65        17.29 o                         
   5   4  10         47.25         39.74        28.75 o                         
  -5   5  10          3.35          6.69        17.49 o                         
  -4   5  10        868.03        973.89        53.15 o                         
  -3   5  10        353.13        337.70        26.05 o                         
  -2   5  10       1194.47       1247.15        38.47 o                         
  -1   5  10        402.72        426.17        24.57 o                         
   0   5  10         16.82         11.17         6.75 o                         
   1   5  10          0.03          7.26         8.03 o                         
   2   5  10        296.53        268.91        19.81 o                         
   3   5  10         38.47         71.18        14.94 o                         
   4   5  10        575.35        601.93        46.77 o                         
   5   5  10         18.73         29.33        22.94 o                         
  -5   6  10        171.21        161.49        25.86 o                         
  -4   6  10        342.50        302.52        28.70 o                         
  -3   6  10        166.05        142.25        17.05 o                         
  -2   6  10        149.82        114.99        14.52 o                         
  -1   6  10        146.30         83.59        12.10 o                         
   0   6  10          0.14          0.59         5.97 o                         
   1   6  10          5.98         -1.13         8.59 o                         
   2   6  10         86.64         86.80        12.51 o                         
   3   6  10       1251.13       1479.68        57.95 o                         
   4   6  10        571.85        534.55        49.85 o                         
   5   6  10          3.21         17.21        18.40 o                         
  -5   7  10         57.25         15.83        19.26 o                         
  -4   7  10        293.59        283.35        28.53 o                         
  -3   7  10         52.01         34.19         9.91 o                         
  -2   7  10        168.78        156.30        16.83 o                         
  -1   7  10        463.59        501.08        26.54 o                         
   0   7  10          3.80          0.68         8.02 o                         
   1   7  10          0.06         -6.45         6.69 o                         
   2   7  10        192.46        178.65        18.28 o                         
   3   7  10        793.21        886.91        44.50 o                         
   4   7  10         58.81         29.41        18.82 o                         
   5   7  10          4.24         19.35        21.70 o                         
  -5   8  10         26.00        -17.80        19.51 o                         
  -4   8  10        153.83        127.38        17.92 o                         
  -3   8  10        511.43        446.31        24.89 o                         
  -2   8  10        217.31        199.07        18.41 o                         
  -1   8  10        324.90        272.95        20.60 o                         
   0   8  10         19.89         14.50         8.49 o                         
   1   8  10          1.29         -3.29         4.88 o                         
   2   8  10         14.27         -1.74         9.93 o                         
   3   8  10        335.18        351.59        28.18 o                         
   4   8  10        324.61        359.50        37.44 o                         
   5   8  10          2.06         -0.02        17.11 o                         
  -5   9  10         21.34         32.27        18.65 o                         
  -4   9  10        435.34        511.48        39.59 o                         
  -3   9  10         44.75         20.15        10.39 o                         
  -2   9  10         48.40         27.17         9.72 o                         
  -1   9  10          8.13         13.44        10.60 o                         
   0   9  10         74.11         66.46        12.65 o                         
   1   9  10          7.12          5.27         5.92 o                         
   2   9  10        223.06        194.21        19.26 o                         
   3   9  10        343.15        338.69        30.68 o                         
   4   9  10         71.72         61.36        23.98 o                         
   5   9  10         60.48        112.90        28.30 o                         
  -5  10  10          1.13        -15.24        22.66 o                         
  -4  10  10          5.52         -2.47        13.29 o                         
  -3  10  10        788.57        800.54        35.73 o                         
  -2  10  10          2.53          3.76         7.15 o                         
  -1  10  10        291.02        235.11        22.49 o                         
   0  10  10         81.22         75.77        11.81 o                         
   2  10  10        975.51        986.59        43.26 o                         
   3  10  10         26.20         33.05        14.06 o                         
   4  10  10         13.13         17.44        17.11 o                         
   5  10  10          0.13         14.89        20.31 o                         
  -5  11  10        228.63        200.27        30.67 o                         
  -4  11  10         16.79          1.16        12.38 o                         
  -3  11  10        216.00        207.24        19.08 o                         
  -2  11  10          0.97         -0.81         6.76 o                         
  -1  11  10         50.68         49.74        11.50 o                         
   0  11  10        174.88        174.31        17.29 o                         
   1  11  10         49.72         79.67        10.84 o                         
   2  11  10        237.48        267.98        22.45 o                         
   3  11  10          0.16         -1.62        19.29 o                         
   4  11  10         33.37         47.60        18.03 o                         
   5  11  10         55.60         37.53        23.68 o                         
  -5  12  10        145.66        127.90        25.56 o                         
  -4  12  10          0.09         -1.38        12.87 o                         
  -3  12  10        425.75        391.39        25.84 o                         
  -2  12  10        474.96        452.53        27.14 o                         
  -1  12  10         35.25         24.80         8.24 o                         
   0  12  10        521.66        594.66        31.75 o                         
   1  12  10        497.96        592.59        26.39 o                         
   2  12  10         80.55         57.94        11.23 o                         
   3  12  10          1.34         14.21        15.46 o                         
   4  12  10          5.37         20.97        17.92 o                         
   5  12  10         78.69         45.97        26.70 o                         
  -5  13  10         47.85         63.34        24.86 o                         
  -4  13  10         38.11         30.47        13.43 o                         
  -3  13  10        150.11        121.51        16.87 o                         
  -2  13  10        147.52        112.38        15.46 o                         
  -1  13  10         99.47         74.76        11.40 o                         
   0  13  10         11.20         10.35         7.16 o                         
   1  13  10         19.94          7.15         7.41 o                         
   2  13  10         46.41         45.30        12.84 o                         
   3  13  10          7.91          6.44        11.79 o                         
   4  13  10         77.29         63.68        21.18 o                         
   5  13  10         31.76         38.34        23.10 o                         
  -5  14  10        103.18        112.54        25.19 o                         
  -4  14  10         32.20         23.56        17.78 o                         
  -3  14  10         10.65         -0.17         8.68 o                         
  -2  14  10         21.48         -2.76        10.16 o                         
  -1  14  10         52.71         44.46        10.59 o                         
   0  14  10       1130.45       1204.74        42.22 o                         
   1  14  10        614.49        706.42        34.14 o                         
   2  14  10        119.31         93.88        17.00 o                         
   3  14  10          4.55          8.21        16.68 o                         
   4  14  10        278.51        303.39        37.39 o                         
  -5  15  10         21.97         14.36        23.87 o                         
  -4  15  10        424.89        472.70        39.64 o                         
  -3  15  10          2.41         -0.93        10.32 o                         
  -2  15  10         65.51         44.12        12.68 o                         
  -1  15  10        223.06        212.42        19.50 o                         
   0  15  10        368.92        340.48        21.62 o                         
   1  15  10          0.59         22.14        10.92 o                         
   2  15  10        203.06        224.87        20.18 o                         
   3  15  10         11.97         11.29        17.35 o                         
   4  15  10         16.17         34.45        20.87 o                         
  -4  16  10         50.48         54.16        15.37 o                         
  -3  16  10         68.78         65.82        13.99 o                         
  -2  16  10         69.14         55.08        11.62 o                         
  -1  16  10        546.75        602.70        35.63 o                         
   0  16  10        286.40        308.69        22.34 o                         
   1  16  10         63.56         90.03        15.09 o                         
   2  16  10         46.31         34.11        12.67 o                         
   3  16  10          6.25        -11.03        19.62 o                         
   4  16  10          2.81         -8.81        20.21 o                         
  -4  17  10        311.31        290.69        35.28 o                         
  -3  17  10         41.75         13.23        11.40 o                         
  -2  17  10          0.18          4.18        12.35 o                         
  -1  17  10        124.28        126.52        16.01 o                         
   0  17  10        918.99        951.01        40.87 o                         
   1  17  10        183.06        173.10        20.12 o                         
   2  17  10        286.79        211.81        22.88 o                         
   3  17  10         27.04         15.20        14.98 o                         
   4  17  10          1.90          4.09        19.03 o                         
  -4  18  10         88.56         70.96        23.96 o                         
  -3  18  10         94.54         75.86        14.28 o                         
  -2  18  10          5.76         -3.81        12.15 o                         
  -1  18  10       1238.66       1260.33        53.09 o                         
   0  18  10         79.26         42.35        15.35 o                         
   1  18  10       1437.72       1655.59        63.20 o                         
   2  18  10         12.83         17.15        13.64 o                         
   3  18  10          0.01         15.19        15.22 o                         
   4  18  10          0.45        -21.48        21.48 o                         
  -4  19  10         29.59         41.54        21.71 o                         
  -3  19  10          2.29          3.90        11.95 o                         
  -2  19  10         35.11         11.20        14.32 o                         
  -1  19  10         36.36         35.55        13.92 o                         
   0  19  10        301.01        357.82        34.50 o                         
   1  19  10         47.79         34.62        13.64 o                         
   2  19  10        997.83       1062.89        51.92 o                         
   3  19  10         75.66         66.92        16.53 o                         
   4  19  10         39.97         24.78        19.84 o                         
  -4  20  10        314.52        298.00        43.59 o                         
  -3  20  10        155.45        129.62        20.72 o                         
  -2  20  10         73.20         76.15        15.95 o                         
  -1  20  10          3.16         15.96        13.56 o                         
   0  20  10        647.35        668.59        44.37 o                         
   1  20  10        348.83        361.62        30.67 o                         
   2  20  10        237.23        306.06        31.15 o                         
   3  20  10        251.13        212.77        28.23 o                         
  -4  21  10        505.82        598.39        60.74 o                         
  -3  21  10          3.95        -14.65        14.65 o                         
  -2  21  10        425.25        435.77        35.33 o                         
  -1  21  10        228.14        171.96        24.34 o                         
   0  21  10        119.57         85.99        18.55 o                         
   1  21  10          2.46          2.06        13.16 o                         
   2  21  10        245.74        261.16        30.29 o                         
   3  21  10         75.04         61.20        17.91 o                         
  -3  22  10          0.08        -16.44        16.44 o                         
  -2  22  10        237.39        233.82        28.33 o                         
  -1  22  10       1382.98       1475.44        74.52 o                         
   0  22  10         67.53         22.86        18.21 o                         
   1  22  10        276.99        290.62        30.78 o                         
   2  22  10        119.03        159.30        25.52 o                         
  -3  23  10          0.02          0.16        19.30 o                         
  -2  23  10         13.52          1.91        14.33 o                         
  -1  23  10         91.32         86.60        19.74 o                         
   0  23  10       1374.82       1536.58        69.87 o                         
   1  23  10        121.47        165.97        24.64 o                         
   2  23  10         14.11         16.48        16.31 o                         
   3  23  10          0.11         -7.16        17.16 o                         
  -3  24  10          0.43          0.19        20.28 o                         
  -2  24  10        207.24        190.23        27.53 o                         
  -1  24  10        334.88        327.84        37.61 o                         
   0  24  10        137.50        159.97        27.18 o                         
   1  24  10        476.61        487.28        43.46 o                         
   2  24  10         12.77         18.96        18.22 o                         
  -2  25  10          0.46        -18.76        18.76 o                         
  -1  25  10        463.78        465.54        48.50 o                         
   0  25  10         77.39         99.62        23.55 o                         
   1  25  10         17.11          9.03        18.12 o                         
   2  25  10        243.13        291.05        37.71 o                         
  -2  26  10          2.49         -3.36        22.96 o                         
  -1  26  10          0.04         -8.78        17.74 o                         
   0  26  10        261.60        217.72        31.63 o                         
   1  26  10         49.20         36.70        22.30 o                         
   2  26  10        135.52        164.18        34.54 o                         
  -1  27  10         84.29         40.88        22.75 o                         
   0  27  10        211.23        329.40        39.52 o                         
   1  27  10          0.42         -5.21        25.44 o                         
  -1  28  10         70.32         94.94        27.79 o                         
   0  28  10        213.97        178.31        34.73 o                         
  -5   1  11          4.03        -10.79        16.20 o                         
  -4   1  11         83.54         82.81        18.32 o                         
  -3   1  11        384.46        405.51        26.88 o                         
  -2   1  11         34.33          9.38         7.49 o                         
  -1   1  11          7.27          1.07         8.26 o                         
   0   1  11          4.02         -6.86         6.86 o                         
   1   1  11         35.92         33.72        10.97 o                         
   2   1  11         55.57         48.52         7.17 o                         
   3   1  11         50.59         37.52        10.39 o                         
   4   1  11        169.37        193.47        31.07 o                         
   5   1  11        314.36        391.72        51.24 o                         
  -5   2  11         15.05          4.46        16.16 o                         
  -4   2  11        414.25        441.31        38.31 o                         
  -3   2  11         76.12        101.08        13.26 o                         
  -2   2  11        836.02        868.60        34.13 o                         
  -1   2  11         48.71         34.38         7.80 o                         
   0   2  11        437.05        418.88        21.66 o                         
   1   2  11         71.46         47.91        13.13 o                         
   2   2  11        104.69         82.30        10.41 o                         
   3   2  11          0.01         -3.27         9.27 o                         
   4   2  11          7.80          4.03        14.82 o                         
   5   2  11         20.03         28.92        21.31 o                         
  -5   3  11         29.81         24.26        17.40 o                         
  -4   3  11         59.22         78.73        20.30 o                         
  -3   3  11        248.14        189.57        18.92 o                         
  -2   3  11        794.52        808.79        33.43 o                         
  -1   3  11         35.03         20.85         8.05 o                         
   0   3  11        337.06        384.03        24.60 o                         
   1   3  11        115.07        126.76        16.86 o                         
   2   3  11        166.22        139.94        14.09 o                         
   3   3  11         43.89         36.71        10.19 o                         
   4   3  11          6.93        -14.87        15.23 o                         
   5   3  11          0.13         -0.04        30.21 o                         
  -5   4  11         45.67         49.94        21.18 o                         
  -4   4  11          1.18        -11.74        16.36 o                         
  -3   4  11        696.68        674.66        34.49 o                         
  -2   4  11         67.41         48.26         9.06 o                         
  -1   4  11        131.68        111.35        13.27 o                         
   0   4  11        335.19        316.90        20.24 o                         
   1   4  11        302.91        292.09        23.05 o                         
   2   4  11        370.33        351.78        22.17 o                         
   3   4  11        523.40        540.09        30.48 o                         
   4   4  11         39.30         23.11        16.42 o                         
   5   4  11          9.13         -9.13        20.73 o                         
  -5   5  11          0.12         -2.84        18.87 o                         
  -4   5  11        165.39        134.25        22.49 o                         
  -3   5  11         22.27          5.21         8.84 o                         
  -2   5  11          1.35          8.96         8.73 o                         
  -1   5  11        409.40        475.24        26.73 o                         
   0   5  11        566.44        620.67        27.57 o                         
   1   5  11          5.08         17.93         8.89 o                         
   2   5  11        866.11        953.16        35.28 o                         
   3   5  11        307.39        316.64        27.43 o                         
   4   5  11         27.25         19.29        18.23 o                         
   5   5  11         34.31          3.11        20.88 o                         
  -5   6  11         28.05         -3.32        17.70 o                         
  -4   6  11        336.20        397.42        36.52 o                         
  -3   6  11        170.65        182.32        19.23 o                         
  -2   6  11          3.86         11.62         9.53 o                         
  -1   6  11       1423.01       1601.64        49.08 o                         
   0   6  11        308.74        295.43        22.32 o                         
   1   6  11         67.29         67.67        11.71 o                         
   2   6  11        452.59        442.85        25.91 o                         
   3   6  11        761.59        998.56        48.66 o                         
   4   6  11          1.75          9.17        15.28 o                         
   5   6  11          6.12        -30.06        30.06 o                         
  -5   7  11          0.04        -23.47        23.47 o                         
  -4   7  11        489.66        507.04        39.45 o                         
  -3   7  11        612.26        622.97        34.62 o                         
  -2   7  11        446.92        427.01        29.14 o                         
  -1   7  11         22.69         26.20        10.03 o                         
   0   7  11        162.35        142.60        14.24 o                         
   1   7  11          8.59         10.29         8.61 o                         
   2   7  11        563.80        665.00        33.13 o                         
   3   7  11        124.21        101.78        19.97 o                         
   4   7  11         67.26         73.25        20.66 o                         
   5   7  11          7.79         -3.19        26.42 o                         
  -5   8  11         61.44         54.92        23.64 o                         
  -4   8  11          0.06         -2.08        13.10 o                         
  -3   8  11        185.84        184.05        19.16 o                         
  -2   8  11         15.06         12.14        10.88 o                         
  -1   8  11       1366.42       1481.83        51.35 o                         
   0   8  11        109.48         92.20        12.54 o                         
   1   8  11         51.67         35.60         7.92 o                         
   2   8  11        523.48        485.63        28.48 o                         
   3   8  11          0.72        -14.71        14.71 o                         
   4   8  11         29.61         35.64        17.12 o                         
   5   8  11          9.03        -27.78        27.78 o                         
  -5   9  11         23.71         39.52        26.56 o                         
  -4   9  11        728.71        884.13        51.13 o                         
  -3   9  11        120.77        107.80        13.59 o                         
  -2   9  11         12.75         15.66         9.77 o                         
  -1   9  11        974.99       1081.35        47.26 o                         
   0   9  11        993.36       1055.08        40.21 o                         
   1   9  11          0.04         -2.53         6.45 o                         
   2   9  11          1.91         -7.88        11.43 o                         
   3   9  11         85.44         75.75        18.51 o                         
   4   9  11          3.15         20.55        15.63 o                         
   5   9  11          7.99         33.58        23.03 o                         
  -5  10  11         12.34         41.20        25.07 o                         
  -4  10  11        173.46        203.11        27.38 o                         
  -3  10  11        374.67        394.66        26.09 o                         
  -2  10  11          9.86         15.96         8.95 o                         
  -1  10  11       1187.88       1211.21        50.68 o                         
   0  10  11       1470.49       1568.00        50.52 o                         
   1  10  11         28.63         27.97         7.08 o                         
   2  10  11        285.99        315.06        21.76 o                         
   3  10  11         47.72         94.23        20.34 o                         
   4  10  11         86.53         67.91        18.56 o                         
   5  10  11        108.53         79.43        24.67 o                         
  -5  11  11         26.27         27.33        25.86 o                         
  -4  11  11        125.63        170.39        25.93 o                         
  -3  11  11        169.22        160.84        20.05 o                         
  -2  11  11        186.95        142.75        16.46 o                         
  -1  11  11         77.52         53.85        12.81 o                         
   0  11  11        273.84        310.81        24.24 o                         
   1  11  11        195.58        167.63        13.75 o                         
   2  11  11        318.71        360.27        27.23 o                         
   3  11  11         12.38         24.77        16.10 o                         
   4  11  11          6.59         -5.69        16.66 o                         
  -5  12  11          0.29        -22.53        22.53 o                         
  -4  12  11        122.84        115.59        19.20 o                         
  -3  12  11        126.87        147.25        19.49 o                         
  -2  12  11        215.26        200.15        20.77 o                         
  -1  12  11        111.21        103.19        14.42 o                         
   0  12  11        712.52        789.77        37.36 o                         
   1  12  11        118.48         85.34        10.26 o                         
   2  12  11          6.49          1.41        11.83 o                         
   3  12  11         14.49          6.64        12.57 o                         
   4  12  11        211.99        275.07        34.78 o                         
  -4  13  11        255.31        342.21        36.61 o                         
  -3  13  11          2.13          0.95        11.99 o                         
  -2  13  11        283.01        284.80        23.59 o                         
  -1  13  11        101.06         71.47        12.16 o                         
   0  13  11        559.69        592.28        34.85 o                         
   1  13  11          4.62         -2.09         7.94 o                         
   2  13  11         45.25         28.29         9.80 o                         
   3  13  11          9.70          4.14        14.03 o                         
   4  13  11         48.07         45.60        23.32 o                         
  -4  14  11        433.50        478.07        45.00 o                         
  -3  14  11       1514.10       1514.50        60.98 o                         
  -2  14  11        435.17        415.39        32.44 o                         
  -1  14  11        139.53        138.43        18.01 o                         
   0  14  11        373.75        358.58        24.33 o                         
   1  14  11         62.05         49.08        10.94 o                         
   2  14  11         40.49         33.16        12.83 o                         
   3  14  11          3.54        -12.86        16.69 o                         
   4  14  11         28.37         19.49        21.26 o                         
  -4  15  11         55.19         37.39        18.56 o                         
  -3  15  11        153.74        126.31        20.14 o                         
  -2  15  11         31.64         18.69         8.77 o                         
  -1  15  11        352.83        361.01        29.22 o                         
   0  15  11       1233.54       1284.11        43.25 o                         
   1  15  11        302.97        302.67        24.69 o                         
   2  15  11        389.85        466.12        36.07 o                         
   3  15  11          3.14         11.11        18.05 o                         
   4  15  11         50.32         49.11        20.20 o                         
  -4  16  11        173.03        169.73        28.16 o                         
  -3  16  11         89.35         50.00        11.70 o                         
  -2  16  11        185.32        185.49        20.49 o                         
  -1  16  11        629.98        684.68        39.64 o                         
   0  16  11          5.91          7.47         8.75 o                         
   1  16  11         24.52         14.61        10.46 o                         
   2  16  11         50.58         72.66        16.97 o                         
   3  16  11         65.63         79.67        20.55 o                         
   4  16  11          0.07         18.35        18.51 o                         
  -4  17  11          2.07          3.15        20.27 o                         
  -3  17  11         22.86        -10.51        13.19 o                         
  -2  17  11         32.85         26.28        11.56 o                         
  -1  17  11        295.32        245.52        23.77 o                         
   0  17  11        847.41        848.26        41.75 o                         
   1  17  11        726.56        812.39        44.02 o                         
   2  17  11        120.85         68.48        14.53 o                         
   4  17  11          0.06         -0.66        20.21 o                         
  -4  18  11        300.55        348.52        44.35 o                         
  -3  18  11          1.67         -8.54        12.05 o                         
  -2  18  11        340.18        290.51        27.72 o                         
  -1  18  11        965.71        998.19        47.54 o                         
   0  18  11        717.89        820.13        51.23 o                         
   1  18  11          1.39         17.37        15.26 o                         
   2  18  11         41.02         30.81        13.10 o                         
   3  18  11        149.36        181.08        27.60 o                         
   4  18  11         52.23         23.89        25.58 o                         
  -4  19  11        386.65        498.12        55.25 o                         
  -3  19  11         41.96         34.11        13.98 o                         
  -2  19  11          5.21         27.54        14.87 o                         
  -1  19  11        145.54        154.04        21.21 o                         
   0  19  11        215.53        198.68        27.12 o                         
   1  19  11         89.92         56.44        16.00 o                         
   2  19  11         26.29         27.94        13.97 o                         
   3  19  11          0.04        -12.39        16.43 o                         
  -3  20  11        103.43         73.54        19.74 o                         
  -2  20  11       1163.80       1332.85        65.02 o                         
  -1  20  11          7.69         32.42        14.45 o                         
   0  20  11         75.56         76.39        18.74 o                         
   1  20  11         19.57         23.87        13.85 o                         
   2  20  11          5.50         -0.23        13.81 o                         
   3  20  11          1.64          2.85        17.08 o                         
  -3  21  11        302.86        357.21        35.97 o                         
  -2  21  11        245.36        190.39        24.03 o                         
  -1  21  11       1618.28       1916.84        81.01 o                         
   0  21  11        379.65        401.57        37.37 o                         
   1  21  11          6.15         16.11        14.77 o                         
   2  21  11          7.76         18.24        14.65 o                         
   3  21  11        207.62        224.46        30.52 o                         
  -3  22  11         16.45         26.93        17.67 o                         
  -2  22  11        163.08        206.82        27.09 o                         
  -1  22  11       1401.74       1503.86        77.70 o                         
   0  22  11          6.70          7.92        14.58 o                         
   1  22  11         51.05         62.83        17.59 o                         
   2  22  11        296.82        342.40        36.05 o                         
   3  22  11         25.47         12.32        24.89 o                         
  -3  23  11        316.52        393.97        40.36 o                         
  -2  23  11         42.97          0.17        18.83 o                         
  -1  23  11         80.72        111.44        24.26 o                         
   0  23  11         35.06         30.15        16.87 o                         
   1  23  11         22.49         41.78        15.36 o                         
   2  23  11         24.90         66.93        20.26 o                         
  -2  24  11        110.66         62.86        19.06 o                         
  -1  24  11         44.76         54.99        18.08 o                         
   0  24  11        185.16        150.30        26.10 o                         
   1  24  11         97.27        117.16        23.89 o                         
   2  24  11         16.67         -4.32        23.47 o                         
  -2  25  11         70.50         97.50        23.42 o                         
  -1  25  11         37.66         30.49        18.33 o                         
   0  25  11          3.44         17.88        17.65 o                         
   1  25  11          8.58        -17.92        17.92 o                         
   2  25  11          6.97         13.78        19.99 o                         
  -1  26  11          2.41          2.99        18.70 o                         
   0  26  11        648.72        660.06        53.58 o                         
   1  26  11        103.00         75.92        22.27 o                         
   0  27  11         21.94         46.86        22.92 o                         
  -5   0  12        158.01        183.21        45.67 o                         
  -4   0  12         43.78          4.96        22.59 o                         
  -3   0  12        775.98        809.88        59.33 o                         
  -2   0  12         37.41         49.91        15.52 o                         
  -1   0  12         12.26         -9.02         9.02 o                         
   0   0  12       4382.69       4739.94        96.61 o                         
   1   0  12         45.95         31.98        21.73 o                         
   2   0  12          0.34          0.99        21.94 o                         
   3   0  12         28.61         35.05        28.82 o                         
   4   0  12         73.53         84.25        34.07 o                         
   5   0  12        264.15        223.14        57.54 o                         
  -5   1  12        251.35        248.61        34.67 o                         
  -4   1  12         99.05         79.90        18.11 o                         
  -3   1  12        711.79        858.76        41.70 o                         
  -2   1  12        248.61        212.11        17.07 o                         
  -1   1  12        735.81        806.73        31.20 o                         
   0   1  12       2024.47       2288.66        49.63 o                         
   1   1  12         93.29         94.13        16.57 o                         
   2   1  12        115.80         86.41        13.88 o                         
   3   1  12          5.42         -7.55        11.85 o                         
   4   1  12         15.06         16.68        19.21 o                         
   5   1  12         32.98         16.11        22.76 o                         
  -5   2  12          6.82        -14.09        18.10 o                         
  -4   2  12        141.76        222.93        29.67 o                         
  -3   2  12         93.96         87.73        15.40 o                         
  -2   2  12        134.08        135.09        17.80 o                         
  -1   2  12         27.32         16.33         6.96 o                         
   0   2  12       1263.69       1415.31        40.75 o                         
   1   2  12          1.19        -12.05        12.05 o                         
   2   2  12          2.62          7.24        13.84 o                         
   3   2  12         50.95         51.39        12.44 o                         
   4   2  12          1.30          6.96        19.69 o                         
   5   2  12         10.08         20.67        21.72 o                         
  -5   3  12        202.57        255.35        37.55 o                         
  -4   3  12         55.93         36.12        17.62 o                         
  -3   3  12         10.87         31.76        10.20 o                         
  -2   3  12       3265.02       3577.25        82.51 o                         
  -1   3  12       1010.03       1046.66        37.28 o                         
   0   3  12        242.38        254.40        21.27 o                         
   1   3  12         25.20         12.90        10.51 o                         
   2   3  12        420.88        418.14        24.92 o                         
   3   3  12          3.77         14.38        18.43 o                         
   4   3  12         12.21         19.41        21.97 o                         
   5   3  12          3.78        -22.82        22.82 o                         
  -5   4  12         17.90         23.35        24.63 o                         
  -4   4  12         86.59         72.67        16.85 o                         
  -3   4  12        379.27        349.45        28.66 o                         
  -2   4  12       1865.58       2173.73        65.35 o                         
  -1   4  12        479.22        493.44        26.44 o                         
   0   4  12        636.69        686.46        34.04 o                         
   1   4  12         26.45         27.69        11.67 o                         
   2   4  12       1780.50       1993.12        59.47 o                         
   3   4  12        347.84        364.69        34.89 o                         
   4   4  12          9.58          0.24        21.54 o                         
   5   4  12          2.69         15.90        24.93 o                         
  -5   5  12        449.12        516.24        51.35 o                         
  -4   5  12          7.12         -0.87        13.54 o                         
  -3   5  12        130.62        114.61        15.53 o                         
  -2   5  12        156.44        143.63        17.86 o                         
  -1   5  12        648.30        667.40        33.11 o                         
   0   5  12        260.21        233.18        18.93 o                         
   1   5  12         55.22         50.79        12.30 o                         
   2   5  12        622.22        698.54        32.54 o                         
   3   5  12        910.61        983.15        48.45 o                         
   4   5  12         88.72         66.82        22.14 o                         
  -5   6  12          6.02          3.82        30.39 o                         
  -4   6  12        139.75        114.00        20.73 o                         
  -3   6  12         54.88         62.24        11.59 o                         
  -2   6  12        339.28        313.97        24.74 o                         
  -1   6  12         12.73         18.62        10.32 o                         
   0   6  12       1340.52       1384.31        50.21 o                         
   1   6  12         41.76         26.04         9.64 o                         
   2   6  12          0.94          6.16         8.78 o                         
   3   6  12        214.41        204.84        23.63 o                         
   4   6  12         18.80         67.92        21.35 o                         
  -5   7  12         37.96         47.62        23.82 o                         
  -4   7  12         60.09         98.02        20.12 o                         
  -3   7  12        135.51        158.58        20.12 o                         
  -2   7  12        223.17        199.29        21.04 o                         
  -1   7  12       1122.69       1270.47        48.82 o                         
   0   7  12       1368.33       1334.13        50.10 o                         
   1   7  12         17.13         33.05        10.67 o                         
   2   7  12         19.83          1.68        13.61 o                         
   3   7  12          6.10         -6.33        10.94 o                         
   4   7  12         40.35         29.75        20.86 o                         
  -5   8  12          5.09         17.13        24.81 o                         
  -4   8  12         34.21         26.45        14.68 o                         
  -3   8  12         41.79         39.14        12.60 o                         
  -2   8  12         99.25         91.71        14.48 o                         
  -1   8  12         23.27         22.15        11.90 o                         
   0   8  12       1511.04       1520.63        46.17 o                         
   1   8  12          5.05         -2.74        11.01 o                         
   2   8  12         16.24          9.70        10.54 o                         
   3   8  12        247.80        274.06        30.74 o                         
   4   8  12          2.08          5.93        19.80 o                         
  -5   9  12         23.04        -16.27        27.45 o                         
  -4   9  12        114.45         71.24        18.86 o                         
  -3   9  12         15.96         15.76        11.75 o                         
  -2   9  12        541.07        474.86        32.32 o                         
  -1   9  12          4.44         12.79        11.69 o                         
   0   9  12          5.63         17.19         9.45 o                         
   1   9  12         16.09         12.81        11.26 o                         
   2   9  12        319.15        322.04        25.17 o                         
   3   9  12         90.38         69.69        17.82 o                         
   4   9  12          4.42          7.42        18.76 o                         
  -4  10  12        132.03        108.69        22.04 o                         
  -3  10  12        125.79         93.66        17.90 o                         
  -2  10  12        434.48        491.32        30.66 o                         
  -1  10  12        146.87        131.19        17.77 o                         
   0  10  12          8.46         10.81        10.42 o                         
   1  10  12          3.38          7.65         8.34 o                         
   2  10  12          0.21         -0.91        12.43 o                         
   3  10  12          0.01        -17.58        17.58 o                         
   4  10  12          3.33         28.12        20.57 o                         
  -4  11  12         97.27        108.41        21.05 o                         
  -3  11  12          1.05         19.14        12.45 o                         
  -2  11  12         15.63          7.21        12.32 o                         
  -1  11  12       1254.49       1329.99        52.07 o                         
   0  11  12         52.63         49.35        11.85 o                         
   1  11  12        156.38        151.95        17.12 o                         
   2  11  12          3.93         -3.29        12.97 o                         
   3  11  12         11.04         21.58        14.75 o                         
   4  11  12         20.83         31.32        19.65 o                         
  -4  12  12         45.68         49.94        19.36 o                         
  -3  12  12         32.55         42.45        13.70 o                         
  -2  12  12          8.98          1.69         8.46 o                         
  -1  12  12          3.78        -11.32        11.32 o                         
   0  12  12        278.80        327.61        24.90 o                         
   1  12  12        202.57        206.35        15.74 o                         
   2  12  12         29.73         14.18        13.90 o                         
   3  12  12          6.73          0.56        13.44 o                         
   4  12  12         31.45         24.80        26.59 o                         
  -4  13  12        687.50        686.64        56.29 o                         
  -3  13  12         88.95         41.55        12.42 o                         
  -2  13  12        645.52        616.30        34.06 o                         
  -1  13  12        291.28        339.00        23.93 o                         
   0  13  12        259.63        236.47        23.34 o                         
   1  13  12         13.40          4.52         9.72 o                         
   2  13  12          0.82        -17.98        17.98 o                         
   3  13  12          0.61        -14.20        16.82 o                         
   4  13  12          0.00        -21.77        21.77 o                         
  -4  14  12         17.10          6.96        22.12 o                         
  -3  14  12         43.96         76.56        16.42 o                         
  -2  14  12        229.01        236.47        26.53 o                         
  -1  14  12        279.07        246.59        22.96 o                         
   0  14  12        153.51        116.83        16.71 o                         
   1  14  12        388.01        382.28        27.81 o                         
   2  14  12        122.32        138.28        26.11 o                         
   3  14  12         11.91          7.79        16.06 o                         
   4  14  12         13.78         43.54        21.38 o                         
  -4  15  12         73.83         74.75        32.13 o                         
  -3  15  12        625.19        643.56        43.59 o                         
  -2  15  12         53.44         54.14        14.68 o                         
  -1  15  12        278.70        262.19        27.30 o                         
   0  15  12         79.01         62.74        13.38 o                         
   1  15  12       1283.83       1458.87        55.44 o                         
   2  15  12        170.96        150.63        25.58 o                         
   3  15  12         48.81         27.73        15.53 o                         
   4  15  12          1.71        -12.97        31.91 o                         
  -4  16  12         66.87          7.56        30.43 o                         
  -3  16  12        144.85        154.66        23.49 o                         
  -2  16  12          1.40          7.24        11.58 o                         
  -1  16  12         56.23         69.94        14.01 o                         
   0  16  12         14.73         -7.12        10.99 o                         
   1  16  12        202.81        188.51        22.17 o                         
   2  16  12         43.52         62.20        19.33 o                         
   3  16  12          0.67        -11.32        18.75 o                         
  -4  17  12         23.36        -18.27        18.27 o                         
  -3  17  12         29.24         19.83        15.97 o                         
  -2  17  12         25.26         -7.74        16.87 o                         
  -1  17  12        352.78        373.00        31.66 o                         
   0  17  12        187.61        189.24        21.82 o                         
   1  17  12          0.64         -0.77        12.02 o                         
   2  17  12         14.83         38.12        16.81 o                         
   3  17  12         35.53         36.15        19.54 o                         
  -3  18  12        208.20        231.40        26.50 o                         
  -2  18  12        131.48        126.17        20.73 o                         
  -1  18  12          0.66         -2.15        11.72 o                         
   0  18  12        836.00        903.34        52.65 o                         
   1  18  12         99.41         55.58        15.37 o                         
   2  18  12        251.54        219.82        27.65 o                         
   3  18  12          1.08          6.60        20.65 o                         
  -3  19  12        198.01        212.00        26.25 o                         
  -2  19  12         18.82         31.49        17.68 o                         
  -1  19  12         19.32          4.72        12.68 o                         
   0  19  12        599.68        670.22        46.62 o                         
   1  19  12         61.86         32.05        14.02 o                         
   2  19  12         29.26          8.32        14.91 o                         
   3  19  12        114.94        120.01        25.83 o                         
  -3  20  12        291.04        323.78        33.35 o                         
  -2  20  12         84.18         97.40        20.63 o                         
  -1  20  12        160.42        164.33        25.21 o                         
   0  20  12         26.71         29.10        12.64 o                         
   1  20  12         78.94         50.00        17.22 o                         
   2  20  12        121.87        119.17        21.97 o                         
   3  20  12         68.01         53.51        19.26 o                         
  -3  21  12         12.29         -6.21        17.17 o                         
  -2  21  12        156.48        132.03        22.30 o                         
  -1  21  12          1.53         19.81        15.13 o                         
   0  21  12        182.80        163.30        23.64 o                         
   1  21  12        111.04         96.48        20.00 o                         
   2  21  12          1.02          3.55        19.30 o                         
  -2  22  12        101.68         83.05        19.07 o                         
  -1  22  12         87.45        108.78        21.27 o                         
   0  22  12        569.23        656.94        45.89 o                         
   1  22  12          4.64         -1.17        19.09 o                         
   2  22  12        278.78        268.88        36.71 o                         
  -2  23  12          3.10         -0.91        19.13 o                         
  -1  23  12         25.25         26.92        16.72 o                         
   0  23  12          3.78         13.53        17.38 o                         
   1  23  12         96.53         56.31        20.08 o                         
   2  23  12         67.61         48.81        20.77 o                         
  -2  24  12         15.18         -6.71        19.27 o                         
  -1  24  12        230.16        289.66        36.18 o                         
   0  24  12        331.19        329.98        37.69 o                         
   1  24  12         53.17         55.91        23.12 o                         
  -1  25  12          2.93         48.94        20.42 o                         
   0  25  12          0.41          6.31        19.65 o                         
   1  25  12        135.09         64.37        29.95 o                         
  -5   1  13         27.29         -9.09        23.37 o                         
  -4   1  13        254.95        248.00        30.64 o                         
  -3   1  13        825.52        857.40        50.16 o                         
  -2   1  13       1187.44       1256.36        49.39 o                         
  -1   1  13        278.72        232.69        16.06 o                         
   0   1  13         95.38         92.56        11.70 o                         
   1   1  13        162.38        150.62        19.80 o                         
   2   1  13          0.00         -6.35        13.27 o                         
   3   1  13          5.32         -0.98        15.94 o                         
   4   1  13         84.14         60.62        27.40 o                         
  -5   2  13          0.31         23.05        21.53 o                         
  -4   2  13         14.72         -2.56        16.07 o                         
  -3   2  13        297.61        300.92        31.75 o                         
  -2   2  13        696.27        835.53        42.03 o                         
  -1   2  13         17.63          2.19         9.99 o                         
   0   2  13        217.12        197.75        14.97 o                         
   1   2  13        121.54        120.75        19.47 o                         
   2   2  13         25.57         -7.10        12.58 o                         
   3   2  13         23.24         12.04        15.24 o                         
   4   2  13          1.07        -24.39        25.30 o                         
  -4   3  13          0.09         11.67        16.95 o                         
  -3   3  13        176.44        182.34        24.82 o                         
  -2   3  13         37.73         20.38        11.65 o                         
  -1   3  13         19.40         17.06         9.66 o                         
   0   3  13        350.69        361.70        24.04 o                         
   1   3  13          4.97         14.85        11.87 o                         
   2   3  13         26.61         30.50        13.84 o                         
   3   3  13         41.55         20.63        16.08 o                         
   4   3  13          4.18        -23.22        23.22 o                         
  -4   4  13        165.89        260.68        33.99 o                         
  -3   4  13        369.83        351.65        29.13 o                         
  -2   4  13          1.63         -2.45        12.27 o                         
  -1   4  13          3.89         -4.98         8.02 o                         
   0   4  13       1002.67       1066.70        44.45 o                         
   1   4  13         39.57         47.38        14.32 o                         
   2   4  13        415.17        427.13        37.72 o                         
   3   4  13        208.60        217.66        28.50 o                         
   4   4  13          5.86         28.71        23.81 o                         
  -4   5  13          1.18         25.26        16.66 o                         
  -3   5  13        196.96        159.01        22.46 o                         
  -2   5  13         32.00         24.46        11.98 o                         
  -1   5  13          1.90         -5.37         9.34 o                         
   0   5  13        508.82        526.74        29.56 o                         
   1   5  13        128.12        161.74        20.51 o                         
   2   5  13        480.34        503.25        33.63 o                         
   3   5  13         20.19         42.14        17.16 o                         
   4   5  13         71.28         39.57        24.88 o                         
  -4   6  13        341.55        264.04        34.61 o                         
  -3   6  13        252.23        192.17        23.34 o                         
  -2   6  13        792.56        884.18        44.44 o                         
  -1   6  13        181.54        165.11        17.69 o                         
   0   6  13        170.79        169.00        18.29 o                         
   1   6  13         93.18         67.84        16.32 o                         
   2   6  13        553.45        661.16        35.99 o                         
   3   6  13         27.79         27.15        17.86 o                         
   4   6  13          0.01        -14.34        24.50 o                         
  -4   7  13        124.11        102.25        25.03 o                         
  -3   7  13          2.01         -2.31        10.68 o                         
  -2   7  13          5.74          0.72        11.62 o                         
  -1   7  13        125.80        139.44        18.49 o                         
   0   7  13         44.05         24.26        11.36 o                         
   1   7  13        316.99        350.76        27.44 o                         
   2   7  13        462.43        503.36        34.74 o                         
   3   7  13        378.66        435.09        38.98 o                         
   4   7  13        199.35        154.37        35.98 o                         
  -4   8  13        142.88        148.29        25.04 o                         
  -3   8  13        200.76        162.59        26.41 o                         
  -2   8  13        447.89        484.69        34.70 o                         
  -1   8  13          0.54          5.14        12.51 o                         
   0   8  13        817.13        896.15        43.22 o                         
   1   8  13         99.61        102.86        17.45 o                         
   2   8  13         48.93         43.49        14.77 o                         
   3   8  13        362.98        370.24        40.03 o                         
   4   8  13        134.82        142.97        29.99 o                         
  -4   9  13         25.04         -5.18        15.55 o                         
  -3   9  13         13.08          9.26        16.95 o                         
  -2   9  13         29.93         14.00        11.28 o                         
  -1   9  13        754.80        769.30        44.90 o                         
   0   9  13        181.78        147.78        19.02 o                         
   1   9  13        621.24        805.51        41.08 o                         
   2   9  13         59.46         41.95        19.13 o                         
   3   9  13        131.59         81.32        22.39 o                         
   4   9  13         34.05         19.09        24.25 o                         
  -4  10  13        216.05        241.57        33.37 o                         
  -3  10  13         21.14         11.16        15.75 o                         
  -2  10  13        294.10        335.80        29.74 o                         
  -1  10  13         61.35         50.14        15.50 o                         
   0  10  13         12.41          7.92        11.95 o                         
   1  10  13         23.11         11.52        15.09 o                         
   2  10  13         57.44         53.53        15.07 o                         
   3  10  13         16.84         17.05        15.13 o                         
   4  10  13         31.14         37.96        23.47 o                         
  -4  11  13        103.81         88.20        19.46 o                         
  -3  11  13          0.47        -14.27        16.49 o                         
  -2  11  13          1.89         11.28        12.32 o                         
  -1  11  13        235.32        231.29        25.34 o                         
   0  11  13        540.89        631.47        35.25 o                         
   1  11  13        599.62        707.61        40.47 o                         
   2  11  13        141.25        134.27        22.77 o                         
   3  11  13         29.71         38.46        20.80 o                         
   4  11  13          8.98          3.27        19.77 o                         
  -4  12  13        111.40        113.06        25.43 o                         
  -3  12  13         59.18         50.03        18.97 o                         
  -2  12  13        548.86        558.17        38.04 o                         
  -1  12  13        213.97        194.89        22.31 o                         
   0  12  13        829.22        981.84        47.77 o                         
   1  12  13         20.63         22.22        11.48 o                         
   2  12  13          0.08          2.41        14.30 o                         
   3  12  13          5.00         -7.78        16.08 o                         
   4  12  13         10.80         -7.47        20.51 o                         
  -4  13  13        156.14        170.50        28.72 o                         
  -3  13  13         39.58         54.27        20.37 o                         
  -2  13  13         61.85         38.64        16.25 o                         
  -1  13  13         33.22         22.28        11.77 o                         
   0  13  13         68.05         45.72        13.65 o                         
   1  13  13        551.13        661.72        37.95 o                         
   2  13  13          0.03          5.86        15.84 o                         
   3  13  13         15.52          0.39        16.34 o                         
  -4  14  13        490.65        474.99        49.58 o                         
  -3  14  13         68.22         83.28        22.19 o                         
  -2  14  13        201.39        197.58        25.40 o                         
  -1  14  13         78.52         25.35        15.40 o                         
   0  14  13         26.86         24.60        12.81 o                         
   1  14  13        587.77        739.68        41.09 o                         
   2  14  13          1.76         -2.22        15.55 o                         
   3  14  13         23.77         14.66        16.26 o                         
  -3  15  13         24.02         23.16        16.85 o                         
  -2  15  13         31.55         29.27        15.64 o                         
  -1  15  13         66.07         54.38        15.24 o                         
   0  15  13        192.90        217.91        24.82 o                         
   1  15  13         42.09         56.65        16.32 o                         
   2  15  13        186.44        213.53        28.58 o                         
   3  15  13         90.99         99.46        24.99 o                         
  -3  16  13         19.53         34.48        18.13 o                         
  -2  16  13         53.20         26.72        16.04 o                         
  -1  16  13        337.38        376.61        34.37 o                         
   0  16  13        368.56        426.99        31.52 o                         
   1  16  13         64.73         67.28        17.09 o                         
   2  16  13          7.21          6.87        16.04 o                         
   3  16  13          5.01         23.95        18.55 o                         
  -3  17  13        107.44         83.22        20.66 o                         
  -2  17  13         22.77         12.73        16.38 o                         
  -1  17  13          0.01         14.81        13.02 o                         
   0  17  13         17.47          7.19        14.10 o                         
   1  17  13        285.11        315.49        32.27 o                         
   2  17  13          0.08          4.22        22.03 o                         
   3  17  13         90.05         56.76        22.51 o                         
  -3  18  13          0.84          8.05        16.52 o                         
  -2  18  13          1.46         -0.84        16.44 o                         
  -1  18  13        148.58        119.59        18.80 o                         
   0  18  13         32.00         11.88        14.16 o                         
   1  18  13         36.24         18.18        18.46 o                         
   2  18  13         30.67         64.20        22.15 o                         
   3  18  13         35.05          1.38        19.23 o                         
  -3  19  13          2.88          2.91        20.45 o                         
  -2  19  13         12.05         33.55        14.34 o                         
  -1  19  13          0.48        -13.56        13.56 o                         
   0  19  13         14.01          5.90        19.71 o                         
   1  19  13        236.28        228.25        29.42 o                         
   2  19  13         41.59         42.13        20.06 o                         
  -2  20  13         54.40         45.78        16.69 o                         
  -1  20  13        118.40         88.54        19.56 o                         
   0  20  13          3.19         11.49        16.50 o                         
   1  20  13         82.43         62.41        19.04 o                         
   2  20  13         22.67         20.64        22.27 o                         
  -2  21  13          0.01         17.07        18.56 o                         
  -1  21  13          3.74         20.19        15.81 o                         
   0  21  13          4.18         16.15        16.23 o                         
   1  21  13          7.22        -12.08        17.97 o                         
   2  21  13        161.78        210.68        34.76 o                         
  -2  22  13         14.82         10.31        17.32 o                         
  -1  22  13        183.27        198.90        27.37 o                         
   0  22  13          0.79         25.10        18.23 o                         
   1  22  13        114.10         87.05        27.90 o                         
  -1  23  13          1.96         -4.92        16.18 o                         
   0  23  13        253.93        202.14        30.05 o                         
   1  23  13          0.08         -2.42        16.42 o                         
   0  24  13          7.92         -7.61        19.07 o                         
  -4   0  14        784.05        774.34        85.50 o                         
  -3   0  14       3240.44       3794.25       155.60 o                         
  -2   0  14       2091.16       2502.07       129.52 o                         
  -1   0  14        112.74        109.75        18.54 o                         
   0   0  14        162.17        184.44        23.11 o                         
   1   0  14         86.56         65.67        26.37 o                         
   2   0  14         13.14        -13.79        24.76 o                         
   3   0  14          2.53         -3.11        32.51 o                         
   4   0  14          5.83         71.93        48.44 o                         
  -4   1  14         62.45         62.19        24.57 o                         
  -3   1  14        632.20        821.53        51.52 o                         
  -2   1  14         19.24         12.91        14.57 o                         
  -1   1  14       1530.55       1649.70        44.33 o                         
   0   1  14          1.13         -5.97         5.97 o                         
   1   1  14        294.55        327.05        30.69 o                         
   2   1  14          8.15          1.55        13.32 o                         
   3   1  14         14.75          3.23        22.24 o                         
   4   1  14          2.57        -22.37        27.05 o                         
  -4   2  14        297.70        393.00        44.98 o                         
  -3   2  14        610.37        790.87        50.77 o                         
  -2   2  14         42.36         20.48        15.20 o                         
  -1   2  14        268.28        284.87        25.30 o                         
   0   2  14        221.40        196.89        19.24 o                         
   1   2  14         51.65         42.85        13.38 o                         
   2   2  14          9.54         -6.61        14.91 o                         
   3   2  14         79.08         46.68        22.04 o                         
   4   2  14         19.64         37.49        25.62 o                         
  -4   3  14         89.58         79.18        22.38 o                         
  -3   3  14        484.40        447.81        39.91 o                         
  -2   3  14         93.12         73.75        15.49 o                         
  -1   3  14       1744.77       2048.55        69.07 o                         
   0   3  14         22.95         18.15        10.83 o                         
   1   3  14        474.42        566.28        38.18 o                         
   2   3  14         27.91        -14.48        14.73 o                         
   3   3  14          1.61        -18.57        23.68 o                         
   4   3  14         16.61        -32.13        32.13 o                         
  -4   4  14        287.51        315.84        39.78 o                         
  -3   4  14        348.73        307.16        36.25 o                         
  -2   4  14         39.12         49.37        16.13 o                         
  -1   4  14         47.96         48.93         9.80 o                         
   0   4  14        333.69        302.42        22.93 o                         
   1   4  14         22.01         18.63        13.77 o                         
   2   4  14          6.52         -0.67         9.02 o                         
   3   4  14         11.28         22.88        26.17 o                         
   4   4  14          0.17          7.35        27.26 o                         
  -4   5  14         54.22         40.74        19.50 o                         
  -3   5  14         80.41         83.07        18.20 o                         
  -2   5  14         13.00         -0.23        12.01 o                         
  -1   5  14        290.25        283.79        21.71 o                         
   0   5  14         87.88         71.67        14.39 o                         
   1   5  14        234.74        215.63        24.57 o                         
   2   5  14         11.40         12.23        14.34 o                         
   3   5  14          2.78         10.32        17.99 o                         
   4   5  14         11.49        -24.33        24.33 o                         
  -4   6  14        170.41        133.11        26.05 o                         
  -3   6  14         69.33         88.15        19.23 o                         
  -2   6  14        131.54        125.21        20.44 o                         
  -1   6  14        232.15        247.96        23.85 o                         
   0   6  14         16.67          3.27        14.61 o                         
   1   6  14          0.42          8.77        12.91 o                         
   2   6  14        220.62        291.11        32.34 o                         
   3   6  14        202.33        309.55        38.50 o                         
   4   6  14         93.08         48.23        23.52 o                         
  -4   7  14         94.74         86.51        22.03 o                         
  -3   7  14        206.16        171.53        27.16 o                         
  -2   7  14          7.25          8.55        16.06 o                         
  -1   7  14        595.02        658.68        39.11 o                         
   0   7  14         65.69        107.57        19.95 o                         
   1   7  14        125.59         87.51        18.64 o                         
   2   7  14        180.96        190.10        27.73 o                         
   3   7  14          3.43         30.22        21.88 o                         
   4   7  14         23.93          5.52        21.54 o                         
  -4   8  14         28.27         19.47        28.45 o                         
  -3   8  14         39.75         43.58        20.06 o                         
  -2   8  14          8.95         16.42         9.36 o                         
  -1   8  14          8.86         11.07        12.58 o                         
   0   8  14          9.85         33.33        15.49 o                         
   1   8  14         27.64         25.91        12.49 o                         
   2   8  14         72.41        117.82        21.21 o                         
   3   8  14        878.97       1087.44        68.64 o                         
   4   8  14          5.14         28.35        23.17 o                         
  -4   9  14          0.54        -21.22        21.22 o                         
  -3   9  14        184.78        106.35        23.40 o                         
  -2   9  14         94.50         75.03        18.79 o                         
  -1   9  14        267.39        232.86        26.41 o                         
   0   9  14         14.30          3.59        12.81 o                         
   1   9  14         24.64         12.82        11.33 o                         
   2   9  14        246.65        248.12        30.15 o                         
   3   9  14          0.04         19.41        21.99 o                         
  -4  10  14          0.29         10.43        19.92 o                         
  -3  10  14        330.33        319.32        38.52 o                         
  -2  10  14         14.62         12.52        12.76 o                         
  -1  10  14         20.45         43.94        14.91 o                         
   0  10  14         20.23         -5.33        12.60 o                         
   1  10  14          2.24          1.58        13.99 o                         
   2  10  14         40.09         42.70        16.01 o                         
   3  10  14         43.11         45.01        23.11 o                         
  -4  11  14         15.08         24.87        19.49 o                         
  -3  11  14        147.12        131.37        26.14 o                         
  -2  11  14         89.15         67.14        17.70 o                         
  -1  11  14        367.00        393.70        34.07 o                         
   0  11  14         15.69          7.89        15.31 o                         
   1  11  14          6.78         20.38        15.13 o                         
   2  11  14         73.63         78.60        17.52 o                         
   3  11  14          8.73         24.22        23.96 o                         
  -3  12  14        221.13        198.29        31.32 o                         
  -2  12  14         10.26         24.34        15.94 o                         
  -1  12  14        246.11        223.77        24.79 o                         
   0  12  14          1.29         -2.15        14.07 o                         
   1  12  14          6.72        -14.44        14.44 o                         
   2  12  14         37.32         34.51        13.94 o                         
   3  12  14          2.71         -3.46        23.67 o                         
  -3  13  14         12.32          6.02        18.74 o                         
  -2  13  14          0.25        -11.28        16.97 o                         
  -1  13  14         19.59          7.64        13.91 o                         
   0  13  14        749.02       1003.64        52.81 o                         
   1  13  14          1.68        -15.91        15.91 o                         
   2  13  14         40.91         31.48        24.96 o                         
   3  13  14          6.31         23.29        21.34 o                         
  -3  14  14          3.03         17.29        17.81 o                         
  -2  14  14        229.77        204.61        28.40 o                         
  -1  14  14        162.46        153.88        22.73 o                         
   0  14  14         58.85         82.96        18.32 o                         
   1  14  14         85.24         57.16        19.67 o                         
   2  14  14         28.08         20.66        17.72 o                         
   3  14  14          8.92         11.37        19.72 o                         
  -3  15  14          0.88          5.42        16.78 o                         
  -2  15  14         68.56         41.78        20.45 o                         
  -1  15  14         12.03         -3.34        13.03 o                         
   0  15  14        104.76         71.25        18.79 o                         
   1  15  14         51.40         62.45        21.36 o                         
   2  15  14         19.67         -3.92        21.16 o                         
   3  15  14          0.77         -3.15        24.14 o                         
  -3  16  14         97.22         66.60        19.70 o                         
  -2  16  14        164.72        135.29        22.45 o                         
  -1  16  14        289.27        312.61        31.11 o                         
   0  16  14         51.87         28.00        16.92 o                         
   1  16  14        565.41        614.24        53.84 o                         
   2  16  14         19.27         -2.17        17.99 o                         
  -3  17  14          1.07          8.97        14.86 o                         
  -2  17  14          1.04         -9.90        15.37 o                         
  -1  17  14         40.63         -2.97        13.81 o                         
   0  17  14         10.02         -7.89        16.45 o                         
   1  17  14        450.68        519.16        50.89 o                         
   2  17  14         73.34         44.77        20.16 o                         
  -2  18  14        147.25        139.36        22.91 o                         
  -1  18  14         87.83         78.33        19.06 o                         
   0  18  14        120.24        111.64        23.96 o                         
   1  18  14         50.47         31.14        21.04 o                         
   2  18  14          0.24        -20.33        20.33 o                         
  -2  19  14          1.81          2.81        16.71 o                         
  -1  19  14         98.13         57.18        20.52 o                         
   0  19  14        232.80        286.00        35.71 o                         
   1  19  14          6.23        -10.69        22.98 o                         
   2  19  14         33.49          3.64        28.92 o                         
  -2  20  14         80.21         89.91        22.39 o                         
  -1  20  14        201.05        249.80        32.63 o                         
   0  20  14          1.09          4.80        16.83 o                         
   1  20  14          0.04         27.14        19.40 o                         
  -1  21  14          0.24          5.03        21.25 o                         
   0  21  14        209.10        177.05        26.71 o                         
   1  21  14         36.66         62.27        27.22 o                         
   0  22  14         35.28         38.18        23.81 o                         
  -4   1  15         34.25         22.47        21.49 o                         
  -3   1  15        200.77        203.69        31.66 o                         
  -2   1  15        275.44        356.65        36.36 o                         
  -1   1  15         19.96        -11.06        15.70 o                         
   0   1  15         17.05          6.83        12.17 o                         
   1   1  15          4.92          8.55        18.71 o                         
   2   1  15          1.35         -5.31        16.21 o                         
   3   1  15         23.20         32.22        26.37 o                         
  -4   2  15         15.35         -2.89        23.46 o                         
  -3   2  15         57.98         56.72        22.23 o                         
  -2   2  15         30.06          8.57        11.62 o                         
  -1   2  15          2.71         -1.70        11.53 o                         
   0   2  15          7.66         -9.87        11.78 o                         
   1   2  15          1.40         -4.28        12.34 o                         
   2   2  15          2.41          7.93        14.53 o                         
   3   2  15         27.63         -5.99        24.11 o                         
  -4   3  15         80.17         45.32        20.28 o                         
  -3   3  15          1.48         10.94        16.93 o                         
  -2   3  15         60.06         28.12        12.78 o                         
  -1   3  15         50.95         31.27        14.26 o                         
   0   3  15        223.50        235.99        26.00 o                         
   1   3  15          0.44          3.35        17.54 o                         
   2   3  15         11.23         18.04        13.25 o                         
   3   3  15          9.92         33.96        25.16 o                         
  -4   4  15          9.32         27.46        28.27 o                         
  -3   4  15          7.71         53.51        20.33 o                         
  -2   4  15          0.88         -8.31        13.45 o                         
  -1   4  15        252.75        221.85        28.54 o                         
   0   4  15         93.07        107.13        16.84 o                         
   1   4  15         10.01          8.05        15.37 o                         
   2   4  15          0.29        -16.76        16.76 o                         
   3   4  15         45.94         17.96        27.16 o                         
  -4   5  15         33.54         63.21        23.11 o                         
  -3   5  15        155.60        111.77        22.45 o                         
  -2   5  15         57.20         44.11        16.13 o                         
  -1   5  15         89.91        103.04        18.94 o                         
   0   5  15         28.29         -2.28        13.44 o                         
   1   5  15          9.81         10.17        13.33 o                         
   2   5  15          1.12         -7.87        14.36 o                         
   3   5  15        133.43        106.22        28.65 o                         
  -3   6  15        193.24        181.46        28.54 o                         
  -2   6  15         26.55         41.57        16.48 o                         
  -1   6  15        333.10        293.87        29.44 o                         
   0   6  15          2.38         -0.88        15.02 o                         
   1   6  15         26.98         31.90        16.03 o                         
   2   6  15         34.88         -3.19        21.33 o                         
   3   6  15        250.27        282.15        41.63 o                         
  -3   7  15        262.48        363.96        39.12 o                         
  -2   7  15         90.17         88.20        18.44 o                         
  -1   7  15         62.77         53.65        15.14 o                         
   0   7  15        173.68        214.20        28.03 o                         
   1   7  15          1.14        -10.43        13.90 o                         
   2   7  15         13.13         39.93        18.77 o                         
   3   7  15        345.07        304.18        43.27 o                         
  -3   8  15        595.53        713.69        55.47 o                         
  -2   8  15        167.91        133.75        22.33 o                         
  -1   8  15        463.20        501.05        42.83 o                         
   0   8  15         13.04         36.87        16.23 o                         
   1   8  15          4.84          9.72        15.52 o                         
   2   8  15        161.33        170.63        31.97 o                         
   3   8  15         74.99         48.55        22.85 o                         
  -3   9  15        107.34        126.57        24.73 o                         
  -2   9  15        195.11        215.39        31.20 o                         
  -1   9  15        307.98        272.43        30.75 o                         
   0   9  15        248.67        225.58        29.75 o                         
   1   9  15         80.70         68.72        20.41 o                         
   2   9  15        238.57        220.32        36.51 o                         
   3   9  15         84.04        110.42        26.71 o                         
  -3  10  15        158.63        240.38        31.61 o                         
  -2  10  15          4.64          6.11        15.00 o                         
  -1  10  15        623.96        664.42        44.95 o                         
   0  10  15         45.22         37.29        16.16 o                         
   1  10  15        138.83         74.82        17.56 o                         
   2  10  15          0.92         -6.51        22.23 o                         
   3  10  15         13.75          2.52        21.00 o                         
  -3  11  15         86.56         80.20        20.00 o                         
  -2  11  15          7.33          6.65        12.87 o                         
  -1  11  15         21.08          5.95        14.38 o                         
   0  11  15        511.02        600.01        44.73 o                         
   1  11  15         41.86         31.58        19.72 o                         
   2  11  15         45.45         48.66        22.89 o                         
   3  11  15          0.89          8.51        22.71 o                         
  -3  12  15        408.55        485.39        48.99 o                         
  -2  12  15         86.93         77.85        19.48 o                         
  -1  12  15        633.51        633.10        44.63 o                         
   0  12  15         16.13         31.16        15.86 o                         
   1  12  15          0.05        -19.39        20.05 o                         
   2  12  15          0.26        -21.88        24.01 o                         
   3  12  15          0.13         -6.47        22.47 o                         
  -3  13  15        144.47        163.78        26.16 o                         
  -2  13  15        140.45        103.80        25.23 o                         
  -1  13  15         78.16         93.77        20.58 o                         
   0  13  15        740.80        763.44        51.53 o                         
   1  13  15          4.69          0.96        18.26 o                         
   2  13  15         45.75         54.23        29.14 o                         
  -3  14  15          3.16         25.42        18.82 o                         
  -2  14  15         59.32         47.67        21.13 o                         
  -1  14  15        166.51        228.06        28.83 o                         
   0  14  15        244.96        259.60        35.51 o                         
   1  14  15          0.27        -20.46        20.46 o                         
   2  14  15         92.84         96.59        28.79 o                         
  -2  15  15          2.92         22.16        17.29 o                         
  -1  15  15          4.95         -7.04        16.57 o                         
   0  15  15          2.90         20.03        16.21 o                         
   1  15  15        100.20        138.76        26.94 o                         
   2  15  15         11.56          4.98        22.49 o                         
  -2  16  15         91.73        102.95        23.35 o                         
  -1  16  15        279.65        221.94        30.41 o                         
   0  16  15        221.69        262.00        33.57 o                         
   1  16  15        378.76        542.32        57.91 o                         
   2  16  15         72.87         59.98        26.53 o                         
  -2  17  15          2.06        -12.58        18.48 o                         
  -1  17  15         59.49         24.58        18.77 o                         
   0  17  15         88.15         79.92        21.88 o                         
   1  17  15        253.19        237.15        39.77 o                         
  -1  18  15         98.48        107.53        21.42 o                         
   0  18  15         74.01         40.07        20.22 o                         
   1  18  15          1.05         -2.62        21.26 o                         
  -1  19  15          1.70         -7.86        18.92 o                         
   0  19  15        128.78        120.06        27.87 o                         
  -3   0  16        281.40        270.36        53.36 o                         
  -2   0  16          3.32         10.63        20.05 o                         
  -1   0  16          5.01        -10.78        22.93 o                         
   0   0  16        217.78        233.58        41.75 o                         
   1   0  16          3.14          4.87        22.05 o                         
   2   0  16          7.36          8.08        21.15 o                         
   3   0  16          0.26        -38.27        38.27 o                         
  -3   1  16        240.60        271.10        36.83 o                         
  -2   1  16         58.96         36.87        18.32 o                         
  -1   1  16          0.06         -2.21        13.32 o                         
   0   1  16        500.25        577.52        44.02 o                         
   1   1  16         60.78         60.02        17.89 o                         
   2   1  16         10.68          8.63        17.58 o                         
   3   1  16          5.98         -1.18        20.49 o                         
  -3   2  16        381.27        488.45        48.76 o                         
  -2   2  16         65.05         57.62        18.11 o                         
  -1   2  16        414.53        390.98        37.40 o                         
   0   2  16          3.13         10.22        16.35 o                         
   1   2  16          2.88         16.31        15.96 o                         
   2   2  16          0.45         -6.89        20.65 o                         
   3   2  16          2.15         19.06        24.61 o                         
  -3   3  16          0.27         25.53        19.26 o                         
  -2   3  16        100.39        115.45        22.56 o                         
  -1   3  16         13.17         21.30        16.46 o                         
   0   3  16        319.78        346.10        34.68 o                         
   1   3  16          7.27         17.10        14.77 o                         
   2   3  16          6.72         32.26        21.58 o                         
   3   3  16          4.78         56.85        29.02 o                         
  -3   4  16          6.67         27.97        18.61 o                         
  -2   4  16         83.97         62.27        19.02 o                         
  -1   4  16        186.50        191.93        28.18 o                         
   0   4  16         14.35         20.30        15.78 o                         
   1   4  16         68.95         62.01        22.07 o                         
   2   4  16         29.01         12.26        20.51 o                         
   3   4  16          0.09         13.49        28.83 o                         
  -3   5  16        315.88        351.69        44.80 o                         
  -2   5  16        373.06        346.98        35.69 o                         
  -1   5  16          1.86        -17.90        17.90 o                         
   0   5  16        450.77        603.07        44.69 o                         
   1   5  16          0.44         -3.71        19.06 o                         
   2   5  16        282.27        221.08        35.90 o                         
   3   5  16        118.45        207.15        39.87 o                         
  -3   6  16         25.39         21.85        21.93 o                         
  -2   6  16          4.88          5.04        16.05 o                         
  -1   6  16         18.33         -2.06        12.95 o                         
   0   6  16         41.99         35.48        15.80 o                         
   1   6  16          2.03         11.41        15.98 o                         
   2   6  16         38.28         23.99        19.96 o                         
   3   6  16        464.28        485.53        60.38 o                         
  -3   7  16         52.30         67.67        23.77 o                         
  -2   7  16         10.08         17.40        18.07 o                         
  -1   7  16         10.22         -3.25        14.95 o                         
   0   7  16        217.95        213.46        29.44 o                         
   1   7  16          1.09        -22.68        22.68 o                         
   2   7  16          1.45          0.75        18.63 o                         
  -3   8  16         10.42        -19.56        19.56 o                         
  -2   8  16        112.51        103.81        23.13 o                         
  -1   8  16          2.39          0.65        14.69 o                         
   0   8  16         38.98         35.31        19.07 o                         
   1   8  16         16.55        -18.26        18.26 o                         
   2   8  16          0.36         19.17        23.46 o                         
  -3   9  16         41.48         34.18        19.70 o                         
  -2   9  16         43.03         52.17        23.41 o                         
  -1   9  16         26.35         17.27        16.31 o                         
   0   9  16        320.85        307.04        36.01 o                         
   1   9  16        131.07        186.50        29.02 o                         
   2   9  16          3.14          4.37        21.21 o                         
  -2  10  16          3.21        -17.06        18.69 o                         
  -1  10  16          7.96          9.03        12.84 o                         
   0  10  16          7.16          2.08        18.26 o                         
   1  10  16         53.04         45.06        20.78 o                         
   2  10  16          9.01         -3.77        23.33 o                         
  -2  11  16          0.04         -4.00        20.44 o                         
  -1  11  16         26.09         28.19        15.13 o                         
   0  11  16         32.39         16.56        27.79 o                         
   1  11  16          3.54         -2.34        20.52 o                         
   2  11  16          2.69         31.80        24.69 o                         
  -2  12  16        322.15        367.86        43.55 o                         
  -1  12  16         62.66        136.26        24.83 o                         
   0  12  16         44.94         25.60        19.25 o                         
   1  12  16         17.79         -8.74        20.09 o                         
   2  12  16         19.53          0.26        25.83 o                         
  -2  13  16        579.21        621.12        56.04 o                         
  -1  13  16        187.65        177.28        26.11 o                         
   0  13  16        159.13        164.89        29.14 o                         
   1  13  16        157.09        154.37        31.27 o                         
   2  13  16          0.21        -10.64        18.23 o                         
  -2  14  16         96.09        109.30        26.62 o                         
  -1  14  16          2.64        -18.15        18.15 o                         
   0  14  16          0.03          8.20        19.17 o                         
   1  14  16        167.27        169.68        33.86 o                         
  -1  15  16         13.51         10.88        17.53 o                         
   0  15  16        159.41         79.70        25.43 o                         
   1  15  16          0.38        -15.47        25.39 o                         
  -1  16  16         54.01         23.50        20.85 o                         
   0  16  16        348.27        365.59        44.73 o                         
  -2   1  17        380.37        327.67        36.21 o                         
  -1   1  17          4.37          7.49        17.05 o                         
   0   1  17         35.66         33.81        17.63 o                         
   1   1  17          1.36        -20.50        20.50 o                         
   2   1  17          5.67        -14.36        27.45 o                         
  -2   2  17        247.64        205.15        27.73 o                         
  -1   2  17        106.36        106.15        21.96 o                         
   0   2  17        205.20        189.07        30.09 o                         
   1   2  17        111.66         74.49        23.54 o                         
   2   2  17          1.03        -13.94        26.34 o                         
  -2   3  17        403.12        432.18        41.37 o                         
  -1   3  17          0.04          5.38        15.98 o                         
   0   3  17         98.06         89.51        23.64 o                         
   1   3  17          5.82          8.91        18.64 o                         
   2   3  17         27.11         -9.94        25.41 o                         
  -2   4  17         48.50         36.90        19.57 o                         
  -1   4  17          6.60          5.06        18.02 o                         
   0   4  17          7.65          8.57        16.40 o                         
   1   4  17         18.55          0.47        21.68 o                         
   2   4  17         15.83         48.94        26.01 o                         
  -2   5  17        280.77        353.79        37.10 o                         
  -1   5  17          9.97        -16.31        17.52 o                         
   0   5  17         19.79         17.53        17.51 o                         
   1   5  17         23.69         -2.85        21.49 o                         
   2   5  17         30.96         36.17        24.17 o                         
  -2   6  17        182.80        242.28        34.48 o                         
  -1   6  17         13.14         -5.09        17.83 o                         
   0   6  17          1.05         11.23        17.20 o                         
   1   6  17          4.29        -14.66        23.02 o                         
   2   6  17         10.65         36.10        24.69 o                         
  -2   7  17        154.54        125.79        26.27 o                         
  -1   7  17         92.08         64.03        17.68 o                         
   0   7  17         91.70        141.77        25.00 o                         
   1   7  17         10.80        -13.05        20.42 o                         
   2   7  17        325.99        373.09        46.04 o                         
  -2   8  17         60.36         69.66        19.65 o                         
  -1   8  17          6.86         -0.83        18.03 o                         
   0   8  17          4.86         11.95        17.45 o                         
   1   8  17        264.83        285.90        39.74 o                         
  -2   9  17        146.97        135.14        27.21 o                         
  -1   9  17         42.46         64.44        17.63 o                         
   0   9  17        186.55        160.63        26.49 o                         
   1   9  17         15.53         27.91        21.58 o                         
  -1  10  17         18.22         -7.48        16.84 o                         
   0  10  17        138.60        118.71        24.72 o                         
   1  10  17        121.66        152.72        28.82 o                         
  -1  11  17         12.64         14.32        20.21 o                         
   0  11  17          1.12         30.17        21.58 o                         
   1  11  17        126.52        164.30        30.97 o                         
  -1  12  17        125.18        133.54        29.94 o                         
   0  12  17          8.08         25.13        24.46 o                         
   0  13  17          5.57         -0.81        20.57 o                         
  -1   0  18         75.64         59.56        30.18 o                         
   0   0  18          8.12         17.34        30.16 o                         
   1   0  18         28.32         -4.72        29.24 o                         
  -1   1  18         10.40          8.09        18.49 o                         
   0   1  18         21.46         -5.45        22.80 o                         
   1   1  18        148.84        178.51        32.55 o                         
  -1   2  18        251.11        344.07        38.37 o                         
   0   2  18          0.01         -4.11        18.24 o                         
   1   2  18         89.94         52.95        22.55 o                         
  -1   3  18        249.71        296.18        36.58 o                         
   0   3  18         14.11         -5.34        17.10 o                         
   1   3  18          5.75         -1.69        22.43 o                         
  -1   4  18          0.24          8.85        17.52 o                         
   0   4  18         22.77         -8.85        18.83 o                         
   1   4  18          1.08         22.23        21.75 o                         
  -1   5  18        139.52        111.88        26.06 o                         
   0   5  18         42.10         72.62        22.17 o                         
   1   5  18          4.92         -2.81        23.62 o                         
  -1   6  18          1.04          0.76        18.23 o                         
   0   6  18          3.82        -16.85        16.85 o                         
   0   7  18         16.15         -4.81        20.45 o                         
                                                                                
